# Supplementary material for: Transcriptomic Plasticity of Human Alveolar Macrophages Revealed by Single-Cell RNA Sequencing Following Drug Exposure: Implications for Therapeutic Development
Source: Int J Mol Sci. 2025 May 7;26(9):4439. doi: 10.3390/ijms26094439 (PMC12072627; doi:10.3390/ijms26094439)
Supplement: Supplementary file 1 [file ijms-26-04439-s001.zip]

Archive with 6 entries (6 files):
- Figure S1 with Legend.jpg
- Figure S2 with Legend.jpg
- Figure S3 with Legend.jpg
- Figure S4 with Legend.jpg
- Table S1 Gene profile macrophage subsets and chromosome location.xlsx
- Table S2 Treatment DEG and Chromosome Location.xlsx
