# Supplementary material for: Transcriptomic Plasticity of Human Alveolar Macrophages Revealed by Single-Cell RNA Sequencing Following Drug Exposure: Implications for Therapeutic Development
Source: Int J Mol Sci. 2025 May 7;26(9):4439. doi: 10.3390/ijms26094439 (PMC12072627; doi:10.3390/ijms26094439)
Supplement: Supplementary file 1 [file ijms-26-04439-s001.zip › Table S1 Gene profile macrophage subsets and chromosome location.xlsx]

## Sheet: Immunosurveillance Macrophages
gene	p_val	avg_log2FC	pct.1	pct.2	p_val_adj	Cromosome	"1	"2	"3	"4	"5	"6	"7	"8	"9	"10	"11	"12	"13	"14	"15	"16	"17	"18	"19	"20	"21	"22	X	M
CXCR4	0	1.35831	0.659	0.346	0	2q22.1		1
JAML	0	1.1125	0.701	0.404	0	11q23.3											1
KCNMA1	0	1.34549	0.574	0.283	0	10q22.3										1
TREM2	0	0.747524	0.701	0.426	0	6p21.1						1
SPARC	0	0.64254	0.713	0.466	0	5q33.1					1
LY86	0	1.41277	0.438	0.192	0	6p25.1						1
DPEP2	0	1.15927	0.511	0.268	0	16q22.1																1
NUPR1	0	1.06857	0.879	0.645	0	16p11.2																1
CFD	0	0.778611	0.836	0.607	0	19p13.3																			1
ALDH1A1	0	0.870119	0.869	0.645	0	9q21.13									1
CPVL	0	0.724063	0.748	0.545	0	7p14.3							1
CD163	0	0.831833	0.955	0.757	0	12p13.31												1
EPHX1	0	0.703984	0.759	0.566	0	1q42.12	1
ADA2	0	0.827349	0.925	0.733	0	22q11.1																						1
METTL7A	0	1.2544	0.34	0.151	0	12q13.12												1
ACE	0	0.787691	0.534	0.346	0	17q23.3																	1
ADTRP	0	0.641021	0.676	0.492	0	6p24.1						1
APOC1	0	0.638512	0.985	0.801	0	19q13.32																			1
TCN2	0	1.1309	0.387	0.204	0	22q12.2																						1
CLEC7A	0	0.619003	0.67	0.488	0	12p13.2												1
CIITA	0	0.729144	0.544	0.362	0	16p13.13																1
FN1	0	0.475482	0.927	0.748	0	2q35		1
CLEC12A	0	1.05649	0.374	0.198	0	12p13.31												1
FCHO2	0	0.698497	0.64	0.465	0	5q13.2					1
CD84	0	0.471827	0.462	0.288	0	1q23.3	1
FUCA1	0	0.322411	0.771	0.6	0	1p36.11	1
TLR7	0	1.5232	0.271	0.102	0	Xp22.2																							1
GCHFR	0	0.541499	0.876	0.708	0	15q15.1															1
CD37	0	0.714792	0.824	0.656	0	19q13.33																			1
PIK3IP1	0	1.04526	0.347	0.182	0	22q12.2																						1
KCNJ5	0	1.31992	0.286	0.122	0	11q24.3											1
CHDH	0	1.1371	0.324	0.162	0	3p21.1			1
HVCN1	0	0.695997	0.536	0.376	0	12q24.11												1
NPL	0	0.595747	0.676	0.517	0	1q25.3	1
CD4	0	0.600636	0.742	0.583	0	12p13.31												1
SLC29A1	0	0.860928	0.403	0.246	0	6p21.1						1
A2M	0	0.33086	0.481	0.324	0	12p13.31												1
RAP2B	0	0.545997	0.626	0.474	0	3q25.2			1
ARPIN	0	0.8267	0.39	0.238	0	15q26.1															1
RARRES1	0	0.931148	0.374	0.223	0	3q25.32			1
TNFAIP2	0	0.654064	0.882	0.732	0	14q32.32														1
DNASE2	0	0.584293	0.748	0.602	0	19p13.13																			1
GPX3	0	0.741065	0.413	0.267	0	5q33.1					1
HTRA4	0	0.938875	0.309	0.173	0	8p11.22								1
SIDT2	0	0.626739	0.484	0.349	0	11q23.3											1
CD22	0	0.928877	0.324	0.19	0	19q13.12																			1
AIF1	0	0.541057	0.877	0.746	0	6p21.33						1
CD300LF	0	0.557058	0.489	0.358	0	17q25.1																	1
2001-03-01	0	0.538856	0.507	0.377	0
TBC1D2	0	0.483239	0.74	0.613	0	9q22.33									1
VEGFB	0	0.400962	0.766	0.64	0	11q13.1											1
HMOX1	0	0.519914	0.919	0.795	0	22q12.3																						1
MLPH	0	0.66336	0.402	0.279	0	2q37.3		1
FOLR3	0	0.809709	0.336	0.214	0	11q13.4											1
CES1	0	0.733563	0.946	0.825	0	16q12.2																1
TAGLN	0	0.827034	0.291	0.175	0	11q23.3											1
CD101	0	0.922831	0.257	0.143	0	1p13.1	1
KLHDC8B	0	0.90732	0.261	0.147	0	3p21.31			1
CRTAP	0	0.463737	0.766	0.653	0	3p22.3			1
CR1	0	0.868084	0.255	0.144	0	1q32.2	1
APOC2	0	1.35765	0.344	0.236	0	19q13.32																			1
H2AFY	0	0.378856	0.752	0.649	0	5q31.1					1
LIPA	0	0.362159	0.999	0.899	0	10q23.31										1
CD9	0	0.311093	0.995	0.896	0	12p13.31												1
EEF2	0	0.392567	0.82	0.722	0	19p13.3																			1
ALOX5	0	0.486988	0.93	0.836	0	10q11.21										1
FXYD5	0	0.448902	0.868	0.781	0	19q13.12																			1
TFRC	0	0.369411	0.978	0.892	0	3q29			1
PPT1	0	0.338287	0.899	0.823	0	1p34.2	1
LTA4H	0	0.599665	0.994	0.919	0	12q23.1												1
CTSC	0	0.317278	0.948	0.875	0	11q14.2											1
RNF130	0	0.33302	0.934	0.869	0	5q35.3					1
ARRB2	0	0.325371	0.935	0.875	0	17p13.2																	1
ITM2B	0	0.341827	0.888	0.829	0	13q14.2													1
GAA	0	0.343715	0.911	0.855	0	17q25.3																	1
ACP5	0	0.599809	1	0.946	0	19p13.2																			1
TXNIP	0	0.468815	0.988	0.951	0	1q21.1	1
MARCO	0	0.623632	0.999	0.965	0	2q14.2		1
CST3	0	0.324033	0.961	0.927	0	20p11.21																				1
APOE	0	0.915962	0.999	0.966	0	19q13.32																			1
CYP27A1	0	0.264492	0.991	0.967	0	2q35		1
GLUL	0	0.429009	0.999	0.978	0	1q25.3	1
GPNMB	0	0.852456	1	0.983	0	7p15.3							1
PLD3	0	0.334837	0.997	0.986	0	19q13.2																			1
CTSS	0	0.496587	0.999	0.992	0	1q21.3	1
LYZ	0	1.48269	1	0.994	0	12q15												1
CD74	0	0.512482	1	0.998	0	5q33.1					1
GRN	0	0.297013	1	0.999	0	17q21.31																	1
PSAP	0	0.496078	1	1	0	10q22.1										1
CTSD	0	0.303578	1	1	0	11p15.5											1
FTL	0	0.353848	1	1	0	19q13.33																			1
ARHGAP15	2.61e-301	0.651752	0.353	0.234	3.55e-297	2q22.2-q22.3		1
CEBPD	3.79e-296	0.535089	0.455	0.331	5.15e-292	8q11.21								1
DPYSL2	3.9e-288	0.3343	0.757	0.658	5.31e-284	8p21.2								1
DOK2	6.9e-278	0.360767	0.701	0.584	9.38e-274	8p21.3								1
SLC29A3	4.69e-274	0.535358	0.454	0.335	6.37e-270	10q22.1										1
SLC26A11	1.11e-268	0.42966	0.556	0.435	1.51e-264	17q25.3																	1
TNFSF12	1.43e-268	0.4669	0.536	0.418	1.94e-264	17p13.1																	1
LRPAP1	3.17e-257	0.258311	0.887	0.843	4.31e-253	4p16.3				1
AXL	1.04e-256	0.476755	0.49	0.374	1.42e-252	19q13.2																			1
TBC1D4	6.39e-244	0.719302	0.257	0.161	8.69e-240	13q22.2													1
MINK1	1.68e-241	0.39434	0.634	0.532	2.29e-237	17p13.2																	1
ARHGAP25	4.64e-241	0.567444	0.389	0.282	6.31e-237	2p13.3		1
ZNF589	5.3e-238	0.458414	0.435	0.322	7.21e-234	3p21.31			1
NOP53	1.63e-236	0.492173	0.441	0.331	2.22e-232	19q13.33																			1
TSC22D3	5.21e-230	0.496278	0.474	0.368	7.09e-226	Xq22.3																							1
MICAL1	2.85e-222	0.319142	0.678	0.572	3.88e-218	6q21						1
EEF1G	1.91e-216	0.30707	0.7	0.602	2.59e-212	11q12.3											1
EIF4B	1.82e-215	0.465433	0.457	0.353	2.47e-211	12q13.13												1
EVI2B	1.21e-210	0.337557	0.72	0.646	1.65e-206	17q11.2																	1
SEL1L3	1.95e-209	0.484771	0.393	0.29	2.66e-205	4p15.2				1
SORBS3	2.82e-205	0.481096	0.451	0.352	3.84e-201	8p21.3								1
TOMM7	3.5e-203	0.334305	0.662	0.571	4.76e-199	7p15.3							1
CDK5RAP3	4.75e-203	0.437978	0.5	0.401	6.47e-199	17q21.32																	1
SLCO2B1	4.15e-200	0.28928	0.734	0.643	5.64e-196	11q13.4											1
ABR	6.17e-198	0.321044	0.706	0.632	8.39e-194	17p13.3																	1
TNS1	2.52e-191	0.487271	0.361	0.264	3.43e-187	2q35		1
APMAP	3.62e-190	0.3514	0.621	0.532	4.93e-186	20p11.21																				1
KCNE3	7.55e-189	0.529886	0.374	0.282	1.03e-184	11q13.4											1
SCARB1	8.83e-189	0.557853	0.328	0.237	1.2e-184	12q24.31												1
KCTD12	1.08e-188	0.268132	0.768	0.696	1.47e-184	13q22.3													1
RASSF3	3.47e-187	0.453626	0.461	0.368	4.72e-183	12q14.2												1
PDGFC	1.87e-185	0.564853	0.309	0.22	2.55e-181	4q32.1				1
SLC47A1	5.9e-185	0.528689	0.331	0.239	8.03e-181	17p11.2																	1
CCNG2	2.29e-184	0.549896	0.316	0.226	3.12e-180	4q21.1				1
TMEM86A	7.18e-184	0.605006	0.272	0.187	9.77e-180	11p15.1											1
SLFN11	1.72e-179	0.452271	0.428	0.336	2.35e-175	17q12																	1
MBP	1.38e-178	0.481787	0.401	0.309	1.88e-174	18q23																		1
HERPUD1	1.19e-177	0.431839	0.45	0.358	1.62e-173	16q13																1
SCIMP	2.05e-176	0.52783	0.295	0.207	2.79e-172	17p13.2																	1
AVPI1	3.66e-169	0.380877	0.48	0.385	4.98e-165	10q24.2										1
PLXDC2	2.08e-168	0.280574	0.687	0.6	2.83e-164	10p12.31										1
RNASET2	9.72e-168	0.34203	0.56	0.469	1.32e-163	6q27						1
SLC2A9	2.44e-159	0.527171	0.298	0.216	3.31e-155	4p16.1				1
CYP4V2	2.04e-158	0.491722	0.338	0.254	2.77e-154	4q35.1-q35.2				1
SLC46A3	2.49e-156	0.555603	0.272	0.194	3.38e-152	13q12.3													1
MGAT4A	3.24e-156	0.402847	0.38	0.291	4.41e-152	2q11.2		1
FYB1	3.13e-155	0.354535	0.474	0.381	4.26e-151	5p13.1					1
ZFP36L2	4.34e-152	0.321386	0.591	0.508	5.91e-148	2p21		1
ME1	1.77e-151	0.467946	0.284	0.203	2.41e-147	6q14.2						1
CDC42EP3	7.33e-151	0.28513	0.568	0.47	9.97e-147	2p22.2		1
IER5L	4.39e-146	0.39804	0.35	0.263	5.97e-142	9q34.11									1
CELF2	6.43e-144	0.387759	0.433	0.347	8.75e-140	10p14										1
TBC1D2B	5.97e-143	0.410617	0.412	0.329	8.12e-139	15q24.3-q25.1															1
ABCA1	1.07e-142	0.309324	0.457	0.361	1.45e-138	9q31.1									1
RGS12	4.15e-141	0.442359	0.352	0.271	5.64e-137	4p16.3				1
SUMF2	1.29e-140	0.3046	0.597	0.519	1.75e-136	7p11.2							1
GPCPD1	2.42e-140	0.257137	0.635	0.548	3.29e-136	20p12.3																				1
KCNQ1	6.29e-140	0.477691	0.295	0.217	8.56e-136	11p15.5-p15.4											1
ZMYND15	1.82e-139	0.547493	0.25	0.178	2.48e-135	17p13.2																	1
NOTCH2	3.75e-139	0.443312	0.347	0.267	5.11e-135	1p12	1
ATG16L2	8.29e-139	0.428316	0.384	0.303	1.13e-134	11q13.4											1
IRF2	4.5e-138	0.381888	0.443	0.361	6.12e-134	4q35.1				1
FCGR3A	2.59e-134	0.255208	0.73	0.661	3.52e-130	1q23.3	1
EIF3L	7.19e-134	0.350368	0.46	0.376	9.78e-130	22q13.1																						1
GNB4	1.37e-133	0.317253	0.546	0.467	1.86e-129	3q26.33			1
TTC3	1.64e-133	0.38238	0.404	0.322	2.22e-129	21q22.13																					1
IQSEC1	3.49e-131	0.265965	0.653	0.583	4.74e-127	3p25.2			1
ANGEL1	4.92e-131	0.469347	0.31	0.235	6.69e-127	14q24.3														1
DDAH2	2.05e-130	0.353319	0.444	0.362	2.79e-126	6p21.33						1
MXD4	1.17e-129	0.428034	0.328	0.25	1.59e-125	4p16.3				1
ABHD12	1.73e-122	0.259941	0.655	0.587	2.36e-118	20p11.21																				1
TDRD3	2.91e-120	0.351396	0.434	0.356	3.95e-116	13q21.2													1
SWAP70	9.4e-117	0.379446	0.365	0.29	1.28e-112	11p15.4											1
P2RX7	7.32e-116	0.261071	0.543	0.46	9.97e-112	12q24.31												1
LST1	1.91e-114	0.360616	0.403	0.328	2.6e-110	6p21.33						1
RACK1	2.03e-113	0.267284	0.574	0.501	2.76e-109	5q35.3					1
PLEKHA2	2.04e-109	0.383248	0.371	0.3	2.78e-105	8p11.22								1
DDHD1	6.68e-106	0.305842	0.447	0.372	9.09e-102	14q22.1														1
ATP5MC2	3.23e-100	0.274484	0.531	0.459	4.4e-96	12q13.13												1
PYGL	4e-100	0.439874	0.261	0.199	5.44e-96	14q22.1														1
SGK3	5.4e-96	0.297469	0.49	0.423	7.35e-92	8q13.1								1
SNHG32	4.47e-95	0.353619	0.326	0.26	6.08e-91	6p21.33						1
CRYL1	2.01e-94	0.40242	0.292	0.229	2.74e-90	13q12.11													1
TENT5A	2.23e-92	0.371153	0.315	0.251	3.03e-88	6q14.1						1
BTBD2	7.28e-91	0.360128	0.343	0.278	9.91e-87	19p13.3																			1
VPS8	7.06e-90	0.388456	0.316	0.254	9.6e-86	3q27.2			1
SKI	2.63e-89	0.341284	0.398	0.334	3.58e-85	1p36.33-p36.32	1
ANOS1	3.68e-89	0.300166	0.41	0.342	5.01e-85	Xp22.31																							1
TMEM51	5.22e-84	0.389471	0.26	0.202	7.11e-80	1p36.21	1
C7orf50	1.36e-82	0.302749	0.405	0.341	1.85e-78	7p22.3							1
TM6SF1	3.28e-82	0.267374	0.49	0.427	4.46e-78	15q25.2															1
TK2	9.95e-82	0.347205	0.34	0.279	1.35e-77	16q21																1
GIMAP4	1.35e-79	0.305818	0.301	0.239	1.84e-75	7q36.1							1
KIAA0513	5.45e-79	0.344337	0.338	0.279	7.41e-75	16q24.1																1
PABPC4	1.81e-78	0.303596	0.396	0.335	2.46e-74	1p34.3	1
CDKN1B	2.84e-76	0.339084	0.311	0.253	3.86e-72	12p13.1												1
BACE1	4.39e-76	0.371936	0.269	0.214	5.98e-72	11q23.3											1
SMIM14	8.27e-72	0.364053	0.279	0.225	1.12e-67	4p14				1
EIF3H	2.53e-68	0.276975	0.397	0.339	3.44e-64	8q23.3-q24.11								1
ATP6V0A1	1.86e-66	0.276751	0.4	0.344	2.52e-62	17q21.2																	1
DST	8.33e-66	0.274879	0.364	0.307	1.13e-61	6p12.1						1
ZBTB4	3.05e-64	0.296117	0.347	0.293	4.14e-60	17p13.1																	1
SLC38A6	2.35e-63	0.30486	0.297	0.244	3.19e-59	14q23.1														1
NUDT3	6.78e-63	0.281163	0.361	0.306	9.23e-59	6p21.31						1
CEBPA	7.04e-63	0.257805	0.331	0.275	9.58e-59	19q13.11																			1
NAAA	2.72e-62	0.30239	0.321	0.268	3.7e-58	4q21.1				1
MARVELD1	2.94e-62	0.303732	0.328	0.275	4e-58	10q24.2										1
ATM	8.77e-62	0.276564	0.389	0.336	1.19e-57	11q22.3											1
CMTM7	1.25e-59	0.296025	0.329	0.277	1.7e-55	3p22.3			1
CD302	1.27e-57	0.286433	0.28	0.23	1.73e-53	2q24.2		1
TANGO2	2.82e-56	0.305966	0.283	0.235	3.84e-52	22q11.21																						1
ELMO1	1.75e-55	0.31167	0.279	0.232	2.39e-51	7p14.2-p14.1							1
BMP2K	2.68e-52	0.282205	0.318	0.27	3.65e-48	4q21.21				1
CYB5R1	3.87e-52	0.280498	0.331	0.283	5.27e-48	1q32.1	1
HACD4	1.09e-50	0.310231	0.252	0.208	1.48e-46	9p21.3									1

## Sheet: FABP4hi Macrophages
gene	p_val	avg_log2FC	pct.1	pct.2	p_val_adj	Cromosome	"1	"2	"3	"4	"5	"6	"7	"8	"9	"10	"11	"12	"13	"14	"15	"16	"17	"18	"19	"20	"21	"22	X	M
FABP4	0	3.86881	0.99	0.642	0	8q21.13								1
GPD1	0	2.56585	0.597	0.17	0	12q13.12												1
PPP2R1B	0	2.39273	0.446	0.124	0	11q23.1											1
FHL1	0	2.36292	0.464	0.13	0	Xq26.3																							1
AGRP	0	2.32143	0.32	0.092	0	16q22.1																1
CD36	0	2.2035	0.888	0.395	0	7q21.11							1
NMB	0	2.18159	0.593	0.215	0	15q25.2															1
PDK4	0	2.13586	0.519	0.177	0	7q21.3							1
SCD	0	2.13364	0.904	0.521	0	10q24.31										1
AMIGO2	0	2.04501	0.707	0.292	0	12q13.11												1
RBP7	0	2.03371	0.269	0.081	0	1p36.22	1
HILPDA	0	1.98843	0.276	0.084	0	7q32.1							1
PLIN2	0	1.9411	0.611	0.218	0	9p22.1									1
HPGD	0	1.91194	0.569	0.217	0	4q34.1				1
TNFRSF21	0	1.90393	0.396	0.132	0	6p12.3						1
ARHGEF28	0	1.82361	0.343	0.115	0	5q13.2					1
SPOCD1	0	1.81389	0.544	0.186	0	1p35.2	1
MACC1	0	1.80357	0.506	0.206	0	7p21.1							1
ATP10A	0	1.76373	0.334	0.121	0	15q12															1
FDFT1	0	1.66614	0.384	0.157	0	8p23.1								1
RBP4	0	1.64888	0.594	0.311	0	10q23.33										1
ABCG2	0	1.6413	0.319	0.128	0	4q22.1				1
ABCG1	0	1.60278	0.889	0.571	0	21q22.3																					1
TMEM91	0	1.56595	0.32	0.125	0	19q13.2																			1
NRIP1	0	1.51769	0.458	0.205	0	21q11.2-q21.1																					1
OASL	0	1.5164	0.286	0.113	0	12q24.31												1
B3GNT5	0	1.4977	0.298	0.122	0	3q27.1			1
MCEMP1	0	1.46667	0.721	0.362	0	19p13.2																			1
FAM89A	0	1.43491	0.552	0.264	0	1q42.2	1
PLAAT3	0	1.37607	0.545	0.272	0	11q12.3-q13.1											1
DOCK11	0	1.37394	0.753	0.418	0	Xq24																							1
PCOLCE2	0	1.35224	0.742	0.429	0	3q23			1
PNPLA3	0	1.34007	0.279	0.121	0	22q13.31																						1
PDCD4	0	1.33512	0.581	0.309	0	10q25.2										1
ECH1	0	1.32776	0.783	0.478	0	19q13.2																			1
CD52	0	1.30118	0.999	0.886	0	1p36.11	1
RHOB	0	1.29908	0.553	0.304	0	2p24.1		1
MME	0	1.28761	0.629	0.359	0	3q25.2			1
ME3	0	1.26878	0.274	0.123	0	11q14.2											1
MEGF9	0	1.24659	0.543	0.291	0	9q33.2									1
BCAR3	0	1.23655	0.317	0.151	0	1p22.1	1
PHLDA3	0	1.22887	0.595	0.318	0	1q32.1	1
PHACTR1	0	1.22773	0.56	0.297	0	6p24.1						1
SCCPDH	0	1.21217	0.694	0.415	0	1q44	1
FABP5	0	1.21198	0.828	0.479	0	8q21.13								1
HADH	0	1.20271	0.383	0.189	0	4q25				1
SIK2	0	1.19917	0.34	0.172	0	11q23.1											1
TTC39B	0	1.18499	0.455	0.246	0	9p22.3									1
SVIL	0	1.17656	0.485	0.26	0	10p11.23										1
CITED2	0	1.17448	0.913	0.696	0	6q24.1						1
STMN1	0	1.16611	0.344	0.167	0	1p36.11	1
PDE1B	0	1.16055	0.331	0.168	0	12q13.2												1
ANXA1	0	1.14991	0.952	0.8	0	9q21.13									1
ABHD5	0	1.14284	0.41	0.216	0	3p21.33			1
BCAR1	0	1.10524	0.447	0.238	0	16q23.1																1
DTX4	0	1.09596	0.374	0.194	0	11q12.1											1
ZDHHC8	0	1.08808	0.338	0.176	0	22q11.21																						1
TANC2	0	1.08331	0.557	0.33	0	17q23.2-q23.3																	1
MSR1	0	1.07883	0.99	0.928	0	8p22								1
UBASH3B	0	1.05695	0.43	0.234	0	11q24.1											1
SGMS2	0	1.03013	0.297	0.161	0	4q25				1
PELI3	0	1.0289	0.258	0.136	0	11q13.2											1
SEL1L	0	1.00872	0.671	0.43	0	14q31														1
APIP	0	1.00636	0.393	0.224	0	11p13											1
GRK3	0	1.00109	0.652	0.411	0	22q12.1																						1
PHLDA1	0	0.994638	0.455	0.242	0	12q21.2												1
ADAM17	0	0.993433	0.744	0.492	0	2p25.1		1
CLCN4	0	0.99271	0.402	0.231	0	Xp22.2																							1
CAT	0	0.990619	0.814	0.573	0	11p13											1
GALNT12	0	0.984331	0.442	0.242	0	9q22.33									1
CYGB	0	0.977238	0.358	0.212	0	17q25.1																	1
ACADVL	0	0.951917	0.754	0.517	0	17p13.1																	1
FAM162A	0	0.944213	0.374	0.226	0	3q21.1			1
MT-ND2	0	0.941947	0.576	0.419	0	mitochondria																								1
CHST7	0	0.916658	0.272	0.157	0	Xp11.3																							1
GLIPR2	0	0.914433	0.948	0.799	0	9p13.3									1
PLBD1	0	0.914166	0.907	0.71	0	12p13.1												1
SEMA3C	0	0.90611	0.348	0.209	0	7q21.11							1
DUSP6	0	0.902494	0.338	0.194	0	12q21.33												1
PDE3B	0	0.898709	0.46	0.283	0	11p15.2											1
RETREG1	0	0.893881	0.321	0.194	0	5p15.1					1
PSME4	0	0.885956	0.45	0.298	0	2p16.2		1
GPRIN3	0	0.885232	0.586	0.384	0	4q22.1				1
TOMM5	0	0.884396	0.38	0.227	0	9p13.2									1
DHCR24	0	0.880335	0.383	0.241	0	1p32.3	1
SEPTIN11	0	0.876126	0.71	0.491	0	4q21.1				1
MGST1	0	0.871821	0.706	0.477	0	12p12.3												1
DEGS1	0	0.871336	0.701	0.49	0	1q42.11	1
C9orf16	0	0.867859	0.604	0.419	0	9q34.11									1
AKR1C3	0	0.862918	0.435	0.278	0	10p15.1										1
MGST3	0	0.857572	0.932	0.781	0	1q24.1	1
RDH10	0	0.855495	0.3	0.18	0	8q21.11								1
JAKMIP2	0	0.853781	0.481	0.327	0	5q32					1
S100A13	0	0.849927	0.478	0.307	0	1q21.3	1
ST14	0	0.848354	0.681	0.459	0	11q24.3											1
ELOVL5	0	0.848334	0.35	0.214	0	6p12.1						1
ERGIC1	0	0.845286	0.48	0.306	0	5q35.1					1
NLRC4	0	0.844141	0.41	0.252	0	2p22.3		1
DECR1	0	0.834472	0.671	0.473	0	8q21.3								1
PEX19	0	0.831669	0.48	0.309	0	1q23.2	1
PDLIM1	0	0.829141	0.352	0.22	0	10q23.33										1
HSDL2	0	0.829056	0.369	0.229	0	9q32									1
NCEH1	0	0.824048	0.888	0.707	0	3q26.31			1
LGALS3	0	0.823878	1	0.983	0	14q22.3														1
CASP7	0	0.821167	0.322	0.198	0	10q25.3										1
MT-ND5	0	0.816505	0.631	0.471	0	mitochondria																								1
TMEM140	0	0.816374	0.49	0.325	0	7q33							1
USP25	0	0.816288	0.519	0.344	0	21q21.1																					1
LPCAT3	2.17e-299	0.807373	0.304	0.19	2.95e-295	12p13.31												1
CSTA	0	0.796727	0.727	0.536	0	3q21.1			1
SLC25A1	0	0.795818	0.345	0.217	0	22q11.21																						1
CPE	5.41e-253	0.794013	0.252	0.152	7.37e-249	4q32.3				1
HDDC2	0	0.792971	0.376	0.24	0	6q22.31						1
OSBPL11	0	0.792359	0.533	0.36	0	3q21.2			1
LIMA1	1.16e-259	0.790922	0.288	0.183	1.58e-255	12q13.12												1
DENND4C	0	0.790852	0.83	0.615	0	9p22.1									1
CAMSAP1	2.63e-290	0.786046	0.299	0.186	3.58e-286	9q34.3									1
OPN3	0	0.784434	0.557	0.384	0	1q43	1
ECHDC1	0	0.78355	0.463	0.316	0	6q22.33						1
MFSD6	0	0.782113	0.327	0.204	0	2q32.2		1
GLDN	1.45e-250	0.780974	0.257	0.157	1.97e-246	15q21.2															1
SERPING1	0	0.780578	0.819	0.701	0	11q12.1											1
C1orf162	0	0.771798	0.758	0.584	0	1p13.2	1
CALHM2	0	0.768351	0.501	0.349	0	10q24.33										1
VKORC1L1	1.11e-240	0.768114	0.277	0.177	1.51e-236	7q11.21							1
EIF4EBP2	0	0.767755	0.857	0.689	0	10q22.1										1
PDE8A	8.62e-308	0.765744	0.335	0.215	1.17e-303	15q25.3															1
SECTM1	1.76e-300	0.765105	0.351	0.231	2.4e-296	17q25.3																	1
EPB41L1	0	0.764513	0.45	0.308	0	20q11.23																				1
SEC11A	0	0.761935	0.774	0.581	0	15q25.2															1
VSIG4	0	0.760906	0.956	0.917	0	Xq12																							1
LONRF3	0	0.760347	0.374	0.239	0	Xq24																							1
POR	0	0.757577	0.672	0.493	0	7q11.23							1
RSPH3	5.54e-293	0.757252	0.325	0.208	7.53e-289	6q25.3						1
PTPN1	0	0.754074	0.585	0.419	0	20q13.13																				1
CORO2A	0	0.751769	0.494	0.327	0	9q22.33									1
G6PD	0	0.743515	0.833	0.663	0	Xq28																							1
RARA	0	0.742602	0.515	0.361	0	17q21.2																	1
ZDHHC2	0	0.741567	0.406	0.267	0	8p22								1
PIP4K2A	0	0.737895	0.357	0.234	0	10p12.2										1
PECAM1	0	0.736494	0.891	0.774	0	17q23.3																	1
OAS1	0	0.73497	0.81	0.616	0	12q24.13												1
SLC25A46	6.63e-263	0.734351	0.306	0.198	9.02e-259	5q22.1					1
IMPAD1	0	0.72977	0.491	0.334	0	8q12.1								1
TREM1	0	0.729218	0.722	0.527	0	6p21.1						1
MT-ND1	0	0.72676	0.507	0.386	0	mitochondria																								1
RNF149	0	0.7267	0.759	0.577	0	2q11.2		1
GGA2	0	0.725505	0.795	0.617	0	16p12.2																1
SNX2	0	0.722402	0.74	0.561	0	5q23.2					1
TMED5	0	0.717598	0.783	0.609	0	1p22.1	1
CRIP1	0	0.716307	0.794	0.603	0	14q32.33														1
SPN	0	0.715442	0.835	0.67	0	16p11.2																1
SUSD1	0	0.712045	0.439	0.313	0	9q31.3-q32									1
SLC1A5	0	0.707135	0.669	0.496	0	19q13.32																			1
P2RY1	0	0.70007	0.375	0.249	0	3q25.2			1
MT-ND4	0	0.699823	0.838	0.739	0	mitochondria																								1
SLC27A3	2.23e-296	0.69794	0.36	0.238	3.04e-292	1q21.3	1
TRIM14	0	0.697581	0.6	0.433	0	9q22.33									1
MTPN	0	0.688953	0.552	0.397	0	7q33							1
CARS2	0	0.68868	0.502	0.351	0	13q34													1
KCTD5	3.17e-262	0.686031	0.375	0.262	4.32e-258	16p13.3																1
MT-ATP6	0	0.686001	0.857	0.757	0	mitochondria																								1
ADIPOR2	3.73e-219	0.684616	0.313	0.213	5.07e-215	12p13.33												1
FGR	0	0.683709	0.993	0.947	0	1p35.3	1
ITGAL	0	0.680667	0.707	0.541	0	16p11.2																1
PKN2	6.12e-242	0.676964	0.353	0.245	8.33e-238	1p22.2	1
SPNS1	0	0.676106	0.536	0.388	0	16p11.2																1
COX14	0	0.675917	0.488	0.35	0	12q13.12												1
KCNAB2	0	0.675554	0.887	0.729	0	1p36.31	1
PPP2R5A	7e-262	0.67381	0.355	0.242	9.53e-258	1q32.3	1
APOL6	0	0.672479	0.664	0.494	0	22q12.3																						1
FAIM	1.1e-219	0.669604	0.347	0.245	1.5e-215	3q22.3			1
KLF4	1.1e-243	0.66719	0.347	0.237	1.5e-239	9q31.2									1
TRPV2	0	0.667006	0.733	0.561	0	17p11.2																	1
RMDN3	0	0.665171	0.745	0.551	0	15q15.1															1
ATP2B1	2.28e-297	0.662304	0.417	0.293	3.11e-293	12q21.33												1
SECISBP2L	3.16e-248	0.661975	0.336	0.226	4.3e-244	15q21.1															1
LPIN2	8.67e-199	0.656484	0.287	0.194	1.18e-194	18p11.31																		1
AGPS	0	0.655387	0.677	0.508	0	2q31.2		1
ERAP1	1.03e-244	0.652931	0.348	0.239	1.4e-240	5q15					1
FAM107B	0	0.650409	0.464	0.332	0	10p13										1
PGM1	7.39e-193	0.649697	0.279	0.188	1.01e-188	1p31.3	1
PACSIN2	0	0.648333	0.497	0.354	0	22q13.2																						1
ELF4	7.21e-206	0.647921	0.302	0.206	9.82e-202	Xq26.1																							1
USP3	2.1e-274	0.645717	0.39	0.272	2.85e-270	15q22.31															1
CDC42EP3	0	0.643436	0.628	0.457	0	2p22.2		1
XIAP	1.07e-193	0.642322	0.286	0.194	1.45e-189	Xq25																							1
EPAS1	0	0.642129	0.827	0.658	0	2p21		1
TMEM243	2.39e-244	0.641074	0.347	0.237	3.25e-240	7q21.12							1
HIPK2	0	0.638105	0.726	0.569	0	7q34							1
NSMAF	0	0.635966	0.534	0.392	0	8q12.1								1
STK17B	1.03e-239	0.634353	0.313	0.206	1.4e-235	2q32.3		1
MIS18BP1	3.59e-240	0.632133	0.35	0.241	4.89e-236	14q21.2														1
FRMD4A	0	0.631981	0.568	0.422	0	10p13										1
CCDC88A	0	0.629729	0.917	0.793	0	2p16.1		1
SP1	0	0.62865	0.563	0.417	0	12q13.13												1
ANPEP	0	0.628393	0.804	0.66	0	15q26.1															1
FDX1	0	0.627177	0.602	0.458	0	11q22.3											1
ATP1B1	0	0.624847	0.723	0.534	0	1q24.2	1
UBE2R2	0	0.624517	0.575	0.432	0	9p13.3									1
ALDH3A2	0	0.624154	0.642	0.494	0	17p11.2																	1
STOM	0	0.621816	0.735	0.576	0	9q33.2									1
MAFF	1.16e-226	0.621186	0.284	0.182	1.58e-222	22q13.1																						1
BSG	0	0.61851	0.657	0.512	0	19p13.3																			1
CRLS1	1.44e-204	0.616135	0.32	0.221	1.96e-200	20p12.3																				1
B4GALT5	1.2e-218	0.614846	0.38	0.275	1.64e-214	20q13.13																				1
PNPLA2	0	0.614371	0.593	0.458	0	11p15.5											1
HEBP2	1.53e-170	0.613002	0.266	0.181	2.09e-166	6q24.1						1
THEMIS2	0	0.612543	0.867	0.76	0	1p35.3	1
MT-ND4L	0	0.612391	0.737	0.636	0	mitochondria																								1
DDX21	1.05e-187	0.61181	0.296	0.204	1.42e-183	10q22.1										1
MT-ND3	0	0.611144	0.826	0.73	0	mitochondria																								1
KLF11	4.54e-212	0.607904	0.346	0.244	6.18e-208	2p25.1		1
LIN7C	1.99e-219	0.605706	0.362	0.257	2.71e-215	11p14.1											1
PPARG	0	0.605625	0.815	0.644	0	3p25.2			1
IGFBP2	3.72e-226	0.605294	0.367	0.259	5.06e-222	2q35		1
ACAT1	4.24e-283	0.60456	0.435	0.312	5.76e-279	11q22.3											1
AKAP13	0	0.604559	0.527	0.396	0	15q25.3															1
GAS2L3	1.22e-173	0.60442	0.29	0.202	1.67e-169	12q23.1												1
RAP1GDS1	1.34e-167	0.599926	0.284	0.199	1.82e-163	4q23				1
LEPROTL1	0	0.598737	0.581	0.437	0	8p12								1
UROS	1.05e-187	0.59838	0.305	0.211	1.43e-183	10q26.2										1
CERT1	0	0.597296	0.611	0.477	0	5q13.3					1
CNPPD1	3.82e-240	0.596867	0.404	0.293	5.19e-236	2q35		1
MYO6	3.17e-178	0.594926	0.3	0.21	4.31e-174	6q14.1						1
HECTD1	1.7e-273	0.594004	0.441	0.321	2.31e-269	14q12														1
MAN1A1	0	0.590715	0.781	0.629	0	6q22.31						1
RAB11FIP1	0	0.589401	0.627	0.488	0	8p11.23								1
CYB5A	0	0.589198	0.582	0.447	0	18q22.3																		1
HADHB	0	0.585872	0.637	0.491	0	2p23.3		1
ALDH2	0	0.583941	0.947	0.903	0	12q24.12												1
PEX14	1.06e-208	0.583594	0.341	0.239	1.44e-204	1p36.22	1
ID2	0	0.57937	0.496	0.363	0	2p25.1		1
TLR4	0	0.577495	0.606	0.46	0	9q33.1									1
AKIRIN2	0	0.576675	0.512	0.384	0	6q15						1
GTPBP2	4.54e-210	0.575872	0.35	0.246	6.18e-206	6p21.1						1
ATF4	9.74e-244	0.575289	0.461	0.349	1.33e-239	22q13.1																						1
ST6GALNAC6	0	0.572559	0.502	0.371	0	9q34.11									1
SPATS2L	2.54e-272	0.57115	0.478	0.358	3.45e-268	2q33.1		1
PCCA	2.4e-152	0.571108	0.276	0.195	3.26e-148	13q32.3													1
MT-CYB	0	0.569997	0.662	0.543	0	mitochondria																								1
ZNF217	8.79e-284	0.568874	0.496	0.374	1.2e-279	20q13.2																				1
ACOT4	1.76e-141	0.566843	0.269	0.192	2.4e-137	14q24.3														1
PPP1CC	8.98e-153	0.565269	0.291	0.208	1.22e-148	12q24.11												1
BSCL2	2.15e-232	0.565194	0.417	0.306	2.93e-228	11q12.3											1
LDHB	0	0.564247	0.776	0.656	0	12p12.1												1
NCLN	0	0.562409	0.484	0.351	0	19p13.3																			1
SAMM50	1.74e-142	0.55971	0.271	0.192	2.36e-138	22q13.31																						1
ATP13A3	0	0.558605	0.524	0.388	0	3q29			1
INF2	0	0.558317	0.733	0.6	0	14q32.33														1
ETFA	3e-242	0.557179	0.425	0.311	4.08e-238	15q24.2-q24.3															1
TMBIM1	0	0.551481	0.961	0.904	0	2q35		1
TMC6	5.7e-242	0.548882	0.437	0.322	7.75e-238	17q25.3																	1
FMNL2	0	0.546522	0.851	0.718	0	2q23.3		1
PAQR5	9.72e-188	0.544895	0.36	0.262	1.32e-183	15q23															1
HMOX2	1.58e-214	0.543326	0.411	0.306	2.15e-210	16p13.3																1
CD46	0	0.543306	0.679	0.536	0	1q32.2	1
USP33	3.49e-198	0.537651	0.387	0.286	4.75e-194	1p31.1	1
CD302	1.49e-160	0.536107	0.311	0.223	2.02e-156	2q24.2		1
CD164	0	0.535463	0.845	0.716	0	6q21						1
CALCOCO1	1.33e-198	0.534402	0.404	0.303	1.81e-194	12q13.13												1
SERINC2	1.54e-224	0.527277	0.432	0.322	2.1e-220	1p35.2	1
DPH3	1.41e-179	0.526555	0.364	0.269	1.92e-175	3p25.1			1
ACER3	3.95e-129	0.526277	0.287	0.211	5.38e-125	11q13.5											1
YIF1A	4.28e-125	0.524321	0.265	0.192	5.83e-121	11q13.2											1
BLOC1S2	3.24e-167	0.52423	0.369	0.278	4.41e-163	10q24.31										1
NRP1	0	0.519649	0.576	0.434	0	10p11.22										1
JDP2	3.18e-141	0.519016	0.296	0.215	4.33e-137	14q24.3														1
MFHAS1	4.43e-184	0.518358	0.415	0.319	6.02e-180	8p23.1								1
GPCPD1	0	0.517658	0.678	0.54	0	20p12.3																				1
MFSD10	7.31e-158	0.517106	0.327	0.239	9.95e-154	4p16.3				1
EVI5	1.79e-133	0.513994	0.293	0.215	2.44e-129	1p22.1	1
NUCB1	0	0.513852	0.927	0.852	0	19q13.33																			1
SLC12A6	7.64e-195	0.512886	0.409	0.307	1.04e-190	15q14															1
SORT1	0	0.512102	0.759	0.621	0	1p13.3	1
RCOR1	1.1e-132	0.511956	0.299	0.22	1.5e-128	14q32.31														1
ANKS1A	1.86e-126	0.511171	0.284	0.209	2.53e-122	6p21.31						1
UBB	0	0.510625	0.791	0.665	0	17p11.2																	1
EVL	0	0.510317	0.734	0.596	0	14q32.2														1
TEX2	0	0.508867	0.548	0.41	0	17q23.3																	1
HAUS2	4.7e-117	0.508446	0.275	0.204	6.4e-113	15q15.2															1
HADHA	0	0.505954	0.663	0.537	0	2p23.3		1
DNAJA1	1.29e-225	0.505848	0.443	0.33	1.75e-221	9p21.1									1
TMEM167A	5.5e-168	0.505198	0.381	0.289	7.48e-164	5q14.2					1
RASA1	1.41e-149	0.502978	0.374	0.289	1.92e-145	5q14.3					1
SYNGR2	0	0.501505	0.962	0.9	0	17q25.3																	1
TXNDC5	1.13e-149	0.500227	0.347	0.261	1.54e-145	6p24.3						1
PYURF	1.59e-154	0.499438	0.356	0.268	2.16e-150	4q22.1				1
PYGB	5.95e-249	0.498714	0.511	0.394	8.1e-245	20p11.21																				1
CEBPG	6.02e-127	0.498582	0.314	0.237	8.19e-123	19q13.11																			1
UFM1	1.06e-155	0.498023	0.354	0.265	1.44e-151	13q13.3													1
MYH9	0	0.496414	0.642	0.518	0	22q12.3																						1
NCOR1	1.2e-269	0.496398	0.564	0.448	1.64e-265	17p12-p11.2																	1
RMND5A	4.23e-119	0.495574	0.27	0.198	5.76e-115	2p11.2		1
BCCIP	2.55e-124	0.495232	0.29	0.215	3.47e-120	10q26.2										1
PARP4	0	0.49369	0.685	0.565	0	13q12.12													1
H2AFZ	1.85e-181	0.493671	0.364	0.265	2.51e-177	4q23				1
FGD2	9.45e-281	0.493227	0.537	0.41	1.29e-276	6p21.2						1
STIM1	3.58e-190	0.492809	0.432	0.332	4.87e-186	11p15.4											1
GLUD1	2.65e-113	0.490586	0.274	0.203	3.61e-109	10q23.2										1
YWHAQ	3.48e-180	0.48971	0.417	0.319	4.74e-176	2p25.1		1
TMEM131	6.1e-107	0.48902	0.258	0.191	8.29e-103	2q11.2		1
GSTO1	0	0.488874	0.799	0.677	0	10q25.1										1
APOC1	0	0.488461	0.983	0.826	0	19q13.32																			1
ECI1	1.46e-105	0.488138	0.27	0.203	1.99e-101	16p13.3																1
HEATR5B	2.37e-111	0.487778	0.275	0.205	3.22e-107	2p22.2		1
GCHFR	0	0.48758	0.91	0.715	0	15q15.1															1
ARHGAP17	1.43e-179	0.487329	0.412	0.315	1.95e-175	16p12.1																1
HOOK3	2.54e-183	0.486832	0.405	0.305	3.45e-179	8p11.21								1
MIIP	2.72e-109	0.486554	0.26	0.192	3.69e-105	1p36.22	1
EIF2A	5.24e-121	0.485829	0.291	0.217	7.13e-117	3q25.1			1
MMD	2.5e-124	0.48366	0.305	0.228	3.41e-120	17q22																	1
SRP72	1.44e-161	0.483283	0.376	0.283	1.96e-157	4q12				1
FIG4	3.27e-145	0.482128	0.351	0.265	4.44e-141	6q21						1
SMCO4	8.39e-150	0.48205	0.38	0.293	1.14e-145	11q21											1
MSRA	6.86e-185	0.480945	0.447	0.348	9.34e-181	8p23.1								1
ZNF589	1.87e-147	0.480809	0.427	0.341	2.54e-143	3p21.31			1
IRS2	3.48e-163	0.479631	0.474	0.384	4.74e-159	13q34													1
RNFT1	3.75e-121	0.479398	0.307	0.232	5.1e-117	17q23.1																	1
DDHD1	2.01e-221	0.479321	0.48	0.368	2.73e-217	14q22.1														1
DHRS3	7.62e-241	0.47911	0.568	0.463	1.04e-236	1p36.21	1
KIF16B	1.48e-137	0.478933	0.412	0.331	2.01e-133	20p12.1																				1
LMNA	0	0.478306	0.855	0.761	0	1q22	1
PPP1R15B	7.13e-158	0.476442	0.369	0.278	9.7e-154	1q32.1	1
RASGEF1B	2.24e-235	0.475551	0.514	0.399	3.05e-231	4q21.21				1
ACAA2	4.15e-274	0.475316	0.574	0.452	5.65e-270	18q21.1																		1
ALAS1	0	0.475244	0.67	0.549	0	3p21.2			1
ECPAS	3.88e-221	0.475074	0.517	0.411	5.27e-217	9q31.3									1
DSTN	1.36e-112	0.474083	0.289	0.217	1.86e-108	20p12.1																				1
C1QB	0	0.474062	0.993	0.987	0	1p36.12	1
KDM4C	9.74e-117	0.472086	0.303	0.229	1.33e-112	9p24.1									1
MAP1LC3B	5.9e-182	0.472057	0.461	0.365	8.03e-178	16q24.2																1
ARL6IP1	1.36e-246	0.470964	0.539	0.424	1.85e-242	16p12.3																1
FOLR3	1.13e-160	0.468794	0.326	0.234	1.53e-156	11q13.4											1
JUND	0	0.468739	0.756	0.671	0	19p13.11																			1
RUNX1	3.07e-256	0.466724	0.56	0.441	4.18e-252	21q22.12																					1
EML4	0	0.4652	0.668	0.553	0	2p21		1
ZBTB44	8.69e-120	0.463449	0.315	0.239	1.18e-115	11q24.3											1
TMEM30A	3.65e-143	0.462875	0.374	0.289	4.97e-139	6q14.1						1
LRRFIP1	6.93e-207	0.461961	0.491	0.385	9.43e-203	2q37.3		1
CGGBP1	4.81e-198	0.460953	0.487	0.384	6.55e-194	3p11.1			1
CUL2	4.02e-95	0.460741	0.262	0.199	5.47e-91	10p11.21										1
PCMT1	7.78e-153	0.460159	0.408	0.32	1.06e-148	6q25.1						1
FEM1C	5.28e-95	0.45999	0.288	0.223	7.19e-91	5q22.3					1
MTMR10	1.39e-141	0.459634	0.369	0.283	1.89e-137	15q13.3															1
EPRS	2.92e-144	0.457523	0.392	0.305	3.98e-140	1q41	1
CD151	0	0.456313	0.707	0.589	0	11p15.5											1
ANKRD40	1.95e-109	0.455795	0.306	0.234	2.65e-105	17q21.33																	1
RNPEPL1	0	0.45536	0.731	0.612	0	2q37.3		1
AGPAT2	3.96e-233	0.454048	0.549	0.439	5.38e-229	9q34.3									1
ERAP2	6.64e-100	0.453463	0.284	0.217	9.04e-96	5q15					1
MBD2	0	0.452167	0.797	0.689	0	18q21.2																		1
TFRC	0	0.45199	0.985	0.901	0	3q29			1
LARP4	1.26e-122	0.450029	0.349	0.271	1.72e-118	12q13.12												1
LYST	1.36e-145	0.449594	0.386	0.298	1.85e-141	1q42.3	1
PGP	2.11e-137	0.448725	0.377	0.293	2.87e-133	16p13.3																1
POLD4	2.4e-209	0.447615	0.547	0.445	3.27e-205	11q13.2											1
USP24	3.94e-105	0.44693	0.287	0.217	5.37e-101	1p32.3	1
TCP1	2.81e-96	0.445688	0.269	0.204	3.82e-92	6q25.3						1
RAPGEF2	5.64e-105	0.445146	0.294	0.224	7.67e-101	4q32.1				1
SLC11A1	0	0.444552	0.904	0.79	0	2q35		1
SLC25A24	1.52e-185	0.444105	0.484	0.384	2.06e-181	1p13.3	1
KDSR	1.27e-138	0.442934	0.387	0.302	1.73e-134	18q21.33																		1
GPR34	8.86e-102	0.442824	0.259	0.192	1.2e-97	Xp11.4																							1
BACH1	0	0.442776	0.765	0.65	0	21q21.3																					1
JTB	1.4e-169	0.440953	0.445	0.349	1.91e-165	1q21.3	1
PRAM1	3.44e-146	0.439954	0.438	0.35	4.68e-142	19p13.2																			1
CIB1	2.11e-191	0.438995	0.51	0.411	2.87e-187	15q26.1															1
SERPINB6	2.58e-289	0.438811	0.662	0.549	3.51e-285	6p25.2						1
VTI1B	6.58e-196	0.438362	0.508	0.405	8.95e-192	14q24.1														1
RABGGTB	1.77e-157	0.437561	0.448	0.357	2.4e-153	1p31.1	1
ATP11B	1.12e-156	0.43717	0.443	0.352	1.53e-152	3q26.33			1
TMEM184B	3.92e-134	0.433531	0.407	0.324	5.33e-130	22q13.1																						1
VDAC1	6.59e-100	0.432332	0.293	0.224	8.96e-96	5q31.1					1
CAPN2	2.53e-181	0.431938	0.548	0.454	3.44e-177	1q41	1
TRIM44	1.14e-139	0.431914	0.39	0.303	1.55e-135	11p13											1
BLVRA	1.19e-152	0.431859	0.419	0.327	1.62e-148	7p13							1
WDR61	6.43e-88	0.430928	0.251	0.19	8.74e-84	15q25.1															1
MT-CO2	0	0.430883	0.902	0.856	0	mitochondria																								1
GSR	2.13e-192	0.430385	0.607	0.517	2.9e-188	8p12								1
MGAT4B	5.13e-218	0.426871	0.576	0.471	6.98e-214	5q35.3					1
TMED3	1.05e-125	0.426622	0.368	0.287	1.43e-121	15q25.1															1
NCKAP1L	0	0.425624	0.759	0.657	0	12q13.13-q13.2												1
CDC42BPB	1.86e-187	0.425389	0.525	0.426	2.53e-183	14q32.32														1
EIF1	2.37e-226	0.424501	0.62	0.521	3.23e-222	17q21.2																	1
PTPN6	0	0.424457	0.858	0.77	0	12p13.31												1
IBTK	5.9e-94	0.424318	0.292	0.226	8.02e-90	6q14.1						1
LARS	3.12e-116	0.42379	0.342	0.265	4.24e-112	5q32					1
LFNG	2.55e-84	0.421905	0.266	0.205	3.47e-80	7p22.3							1
TRIO	5.08e-154	0.41958	0.447	0.355	6.91e-150	5p15.2					1
ZBTB7C	2.2e-97	0.419343	0.268	0.201	2.99e-93	18q21.1																		1
DNAJA2	4.47e-166	0.416834	0.472	0.377	6.09e-162	16q11.2																1
LSM8	3.17e-80	0.416747	0.263	0.204	4.32e-76	7q31.31							1
ZFYVE26	1.34e-147	0.41658	0.443	0.353	1.83e-143	14q24.1														1
BAG5	1.09e-79	0.415274	0.255	0.196	1.48e-75	14q32.33														1
CDK14	2.56e-98	0.414032	0.294	0.225	3.48e-94	7q21.13							1
MAP3K1	2.89e-76	0.412731	0.263	0.205	3.93e-72	5q11.2					1
HSPA5	4.69e-78	0.412216	0.376	0.314	6.38e-74	9q33.3									1
RAB8B	1.45e-113	0.411273	0.353	0.276	1.98e-109	15q22.2															1
EIF4G2	2.22e-129	0.410145	0.4	0.317	3.02e-125	11p15.4											1
PEBP1	4.3e-200	0.409616	0.541	0.435	5.85e-196	12q24.23												1
IFNAR2	2.34e-122	0.409554	0.364	0.283	3.19e-118	21q22.11																					1
RAB6A	2e-214	0.40857	0.602	0.501	2.73e-210	11q13.4											1
S100A10	0	0.406679	0.967	0.937	0	1q21.3	1
DNAJC3	1.52e-143	0.406349	0.425	0.335	2.06e-139	13q32.1													1
TMEM33	1.54e-267	0.405589	0.691	0.585	2.09e-263	4p13				1
PLA2G15	1.21e-201	0.405455	0.563	0.459	1.64e-197	16q22.1																1
DST	1.33e-122	0.404536	0.386	0.305	1.8e-118	6p12.1						1
RRAGA	2.21e-98	0.404018	0.341	0.271	3e-94	9p22.1									1
YIPF4	3.68e-97	0.403479	0.323	0.254	5.01e-93	2p22.3		1
SDC2	6.27e-92	0.402808	0.3	0.233	8.53e-88	8q22.1								1
RAB22A	1.84e-75	0.402734	0.254	0.197	2.51e-71	20q13.32																				1
ACSL1	0	0.402349	0.842	0.716	0	4q35.1				1
CLN8	6.15e-186	0.401749	0.553	0.454	8.36e-182	8p23.3								1
SLC8A1	6.67e-167	0.401602	0.526	0.433	9.07e-163	2p22.1		1
CHMP2B	8.17e-94	0.401444	0.328	0.261	1.11e-89	3p11.2			1
TGOLN2	0	0.400679	0.92	0.856	0	2p11.2		1
SESN1	6.93e-76	0.39999	0.251	0.194	9.43e-72	6q21						1
SMARCA5	1.47e-93	0.399757	0.337	0.269	2e-89	4q31.21				1
NDUFAF8	7.08e-81	0.399234	0.25	0.191	9.64e-77	17q25.3																	1
TDP2	2.47e-98	0.39901	0.444	0.377	3.36e-94	6p22.3						1
ANAPC15	4.22e-67	0.399007	0.251	0.198	5.73e-63	11q13.4											1
HSD17B11	6.5e-167	0.398335	0.523	0.429	8.84e-163	4q22.1				1
ATG4B	8.98e-71	0.397921	0.267	0.212	1.22e-66	2q37.3		1
IRF8	0	0.397649	0.766	0.65	0	16q24.1																1
RTN3	0	0.397167	0.825	0.728	0	11q13											1
CORO1C	0	0.396252	0.897	0.814	0	12q24.11												1
SNHG32	1.67e-97	0.39579	0.335	0.265	2.27e-93	6p21.33						1
CSTB	0	0.39571	0.991	0.954	0	21q22.3																					1
CNDP2	0	0.395367	0.865	0.792	0	18q22.3																		1
MON1B	1.62e-97	0.395275	0.341	0.271	2.21e-93	16q23.1																1
RECQL	1.84e-104	0.394482	0.36	0.287	2.5e-100	12p12.1												1
CTSC	0	0.394445	0.942	0.888	0	11q14.2											1
EIF5	2.15e-182	0.394428	0.581	0.488	2.93e-178	14q32.32														1
SMAD4	5.11e-82	0.39312	0.296	0.234	6.95e-78	18q21.2																		1
PI4K2B	7.73e-78	0.393106	0.267	0.208	1.05e-73	4p15.2				1
TMA7	4.47e-83	0.391988	0.286	0.223	6.09e-79	3p21.31			1
PRPS2	1.58e-72	0.391721	0.259	0.203	2.16e-68	Xp22.2																							1
UGCG	1.16e-120	0.391567	0.437	0.358	1.58e-116	9q31.3									1
TAOK1	7.01e-127	0.391553	0.427	0.343	9.53e-123	17q11.2																	1
NCOR2	1.67e-169	0.39142	0.545	0.451	2.27e-165	12q24.31												1
RAP1A	2.51e-233	0.39088	0.645	0.541	3.42e-229	1p13.2	1
SLC6A6	4.85e-270	0.389678	0.716	0.618	6.59e-266	3p25.1			1
SARAF	5.76e-188	0.388276	0.585	0.489	7.84e-184	8p12								1
ERLEC1	9.34e-84	0.38822	0.307	0.243	1.27e-79	2p16.2		1
STX12	1.3e-163	0.387922	0.513	0.418	1.76e-159	1p35.3	1
AGGF1	1.89e-69	0.387886	0.257	0.202	2.57e-65	5q13.3					1
REEP3	2.93e-124	0.387793	0.429	0.346	3.99e-120	10q21.3										1
FLVCR2	8.99e-60	0.387622	0.265	0.215	1.22e-55	14q24.3														1
FAR1	1.97e-99	0.386665	0.361	0.29	2.68e-95	11p15.3											1
AKT1	4e-179	0.384646	0.56	0.463	5.44e-175	14q32.33														1
CSDE1	1.02e-180	0.383996	0.573	0.48	1.39e-176	1p13.2	1
HECA	3.84e-121	0.383558	0.44	0.36	5.22e-117	6q24.1						1
EFCAB14	4.61e-152	0.383378	0.511	0.421	6.27e-148	1p33	1
RSU1	6.82e-157	0.383099	0.508	0.415	9.28e-153	10p13										1
SMAD2	7.58e-177	0.382446	0.559	0.463	1.03e-172	18q21.1																		1
KTN1	3.39e-94	0.38203	0.358	0.289	4.61e-90	14q22.3														1
BCAP31	0	0.381731	0.946	0.879	0	Xq28																							1
CMPK1	4.2e-181	0.380955	0.583	0.488	5.72e-177	1p33	1
MAN2A1	4.8e-92	0.380225	0.341	0.273	6.54e-88	5q21.3					1
TMEM59	4.86e-179	0.379838	0.587	0.496	6.61e-175	1p32.3	1
GIT1	1.59e-63	0.37965	0.265	0.213	2.17e-59	17q11.2																	1
TAX1BP1	2.87e-152	0.379378	0.514	0.423	3.9e-148	7p15.2							1
KLHL6	4.42e-223	0.378415	0.658	0.556	6.02e-219	3q27.1			1
EIF3J	3.76e-63	0.376432	0.253	0.201	5.11e-59	15q21.1															1
POLR2I	9.44e-67	0.376117	0.26	0.206	1.28e-62	19q13.12																			1
CCDC6	6.81e-101	0.3752	0.377	0.305	9.26e-97	10q21.2										1
UBA52	0	0.374755	0.829	0.726	0	19p13.1-p12																			1
LAMTOR3	1.21e-85	0.373626	0.317	0.252	1.65e-81	4q23				1
SNX14	7.21e-77	0.373276	0.307	0.247	9.82e-73	6q14.3						1
MICAL1	9.64e-253	0.373188	0.693	0.579	1.31e-248	6q21						1
GPI	2.71e-104	0.373157	0.407	0.332	3.68e-100	19q13.11																			1
KIF1C	1.23e-86	0.372922	0.344	0.278	1.68e-82	17p13.2																	1
CES1	0	0.372914	0.93	0.848	0	16q12.2																1
RAB10	8.19e-246	0.372623	0.736	0.651	1.11e-241	2p23.3		1
OXSR1	1.22e-76	0.372157	0.294	0.233	1.66e-72	3p22.2			1
BHLHE40	1.09e-143	0.37182	0.535	0.449	1.48e-139	3p26.1			1
SPCS3	2.41e-80	0.371552	0.319	0.256	3.28e-76	4q34.2				1
RNF7	2.21e-121	0.371517	0.457	0.377	3e-117	3q23			1
CSNK2A2	2.84e-95	0.371155	0.36	0.29	3.86e-91	16q21																1
PLPBP	3.29e-73	0.370843	0.29	0.232	4.48e-69	8p11.23								1
LSM6	2.76e-107	0.370162	0.395	0.318	3.76e-103	4q31.22				1
KIF13A	5.02e-63	0.369908	0.259	0.207	6.83e-59	6p22.3						1
ACTN4	4.71e-132	0.369701	0.522	0.441	6.41e-128	19q13.2																			1
KCMF1	1.97e-114	0.369269	0.443	0.366	2.68e-110	2p11.2		1
SEPTIN9	4.96e-221	0.368739	0.666	0.563	6.75e-217	17q25.3																	1
SETX	1.08e-95	0.368715	0.375	0.304	1.47e-91	9q34.13									1
CHPT1	5.21e-82	0.368195	0.338	0.275	7.08e-78	12q23.2												1
VAT1	0	0.368045	0.982	0.924	0	17q21.31																	1
TAF10	1.31e-177	0.368021	0.582	0.484	1.78e-173	11p15.4											1
GYPC	2.87e-200	0.367985	0.571	0.46	3.9e-196	2q14.3		1
PFDN5	4.31e-174	0.367254	0.565	0.465	5.86e-170	12q13.13												1
VARS	4.76e-82	0.367197	0.297	0.234	6.47e-78	6p21.33						1
TMBIM6	1.98e-300	0.36693	0.78	0.684	2.69e-296	12q13.12												1
TNPO3	8.28e-75	0.366601	0.286	0.226	1.13e-70	7q32.1							1
ITCH	4.16e-103	0.365539	0.409	0.336	5.67e-99	20q11.22																				1
HPCAL1	6.18e-168	0.364602	0.548	0.45	8.4e-164	2p25.1		1
UHMK1	1.32e-135	0.363641	0.498	0.411	1.8e-131	1q23.3	1
EDEM1	1.37e-140	0.3635	0.502	0.414	1.86e-136	3p26.1			1
TNPO1	4.97e-72	0.361425	0.3	0.241	6.76e-68	5q13.2					1
ADAMTSL4	7.57e-151	0.360949	0.524	0.429	1.03e-146	1q21.2	1
SH3GLB1	1.07e-170	0.360794	0.569	0.472	1.45e-166	1p22.3	1
NOP53	7.56e-136	0.360496	0.438	0.347	1.03e-131	19q13.33																			1
RAB2A	2.56e-98	0.36031	0.403	0.331	3.49e-94	8q12.1-q12.2								1
AQP9	0	0.359486	0.867	0.714	0	15q21.3															1
COLEC12	1.18e-55	0.359471	0.28	0.231	1.61e-51	18p11.32																		1
MAP2K1	2.55e-182	0.359427	0.614	0.52	3.46e-178	15q22.31															1
UQCRH	2.98e-65	0.359214	0.275	0.221	4.05e-61	1p33	1
MGST2	3.72e-72	0.358355	0.295	0.237	5.06e-68	4q31.1				1
THOC7	1.41e-69	0.358046	0.292	0.235	1.91e-65	3p14.1			1
S100A11	0	0.357568	0.999	0.998	0	1q21.3	1
VRK2	1.12e-69	0.356041	0.278	0.22	1.52e-65	2p16.1		1
RNF13	2.53e-171	0.354753	0.628	0.542	3.44e-167	3q25.1			1
PBX3	4.14e-99	0.353991	0.439	0.365	5.63e-95	9q33.3									1
PPIC	5.96e-66	0.353324	0.29	0.234	8.1e-62	5q23.2					1
FAM174C	7.56e-77	0.353202	0.339	0.277	1.03e-72	19p13.3																			1
STX11	9.63e-146	0.353008	0.495	0.402	1.31e-141	6q24.2						1
CD86	1.36e-74	0.35268	0.449	0.391	1.85e-70	3q13.33			1
LBR	4.47e-61	0.352135	0.253	0.202	6.08e-57	1q42.12	1
PDCD6IP	1.38e-248	0.352047	0.732	0.634	1.87e-244	3p22.3			1
UBQLN1	2.13e-61	0.351579	0.267	0.214	2.9e-57	9q21.32									1
STX6	1.41e-117	0.35097	0.491	0.411	1.92e-113	1q25.3	1
ANXA11	0	0.35084	0.927	0.857	0	10q22.3										1
PTPRO	8.59e-74	0.350305	0.327	0.266	1.17e-69	12p12.3												1
GNB2	2.03e-145	0.349687	0.557	0.471	2.76e-141	7q22.1							1
PRKDC	9.12e-81	0.349513	0.327	0.263	1.24e-76	8q11.21								1
CPNE3	4.78e-67	0.34942	0.307	0.25	6.5e-63	8q21.3								1
SAMHD1	0	0.349228	0.972	0.949	0	20q11.23																				1
TLK1	3.15e-55	0.349083	0.255	0.206	4.29e-51	2q31.1		1
ARPP19	3.2e-58	0.348573	0.257	0.206	4.36e-54	15q21.2															1
PSMD10	6.86e-66	0.348387	0.304	0.248	9.34e-62	Xq22.3																							1
TIPARP	1.65e-87	0.348105	0.369	0.301	2.25e-83	3q25.31			1
IARS2	2.87e-104	0.347189	0.423	0.347	3.91e-100	1q41	1
VPS36	4.29e-66	0.347063	0.285	0.23	5.84e-62	13q14.3													1
NME2	3.34e-158	0.345858	0.554	0.458	4.54e-154	17q21.33																	1
ELMSAN1	2.97e-105	0.34577	0.432	0.356	4.04e-101	14q24.3														1
SLC17A5	7.22e-65	0.345125	0.307	0.252	9.83e-61	6q13						1
ACBD3	4e-84	0.345088	0.399	0.333	5.45e-80	1q42.12	1
FNTA	2.01e-70	0.344462	0.312	0.253	2.74e-66	8p11.21								1
UBE4A	5.03e-65	0.344066	0.293	0.238	6.85e-61	11q23.3											1
DCTN6	4.08e-66	0.343496	0.282	0.226	5.55e-62	8p12								1
EEF1B2	7.51e-87	0.342893	0.358	0.29	1.02e-82	2q33.3		1
AVPI1	3.5e-132	0.342785	0.485	0.395	4.76e-128	10q24.2										1
ZNF800	2.12e-50	0.342452	0.253	0.207	2.88e-46	7q31.33							1
RGCC	0	0.342304	0.54	0.366	0	13q14.11													1
HECTD3	1.18e-65	0.341326	0.304	0.248	1.6e-61	1p34.1	1
NHP2	7.81e-63	0.341083	0.274	0.22	1.06e-58	5q35.3					1
PCBP2	7.42e-68	0.341078	0.303	0.245	1.01e-63	12q13.13												1
PCM1	5.47e-92	0.340411	0.415	0.345	7.44e-88	8p22								1
ACSL5	9.53e-94	0.339725	0.345	0.273	1.3e-89	10q25.2										1
STXBP2	0	0.33952	0.878	0.808	0	19p13.2																			1
COQ8A	9.25e-56	0.339234	0.252	0.203	1.26e-51	1q42.13	1
PSMA7	2.06e-168	0.338967	0.639	0.553	2.81e-164	20q13.33																				1
ANAPC16	1.43e-113	0.338872	0.485	0.407	1.94e-109	10q22.1										1
SYK	4.72e-197	0.338835	0.683	0.591	6.42e-193	9q22.2									1
PRPF40A	4.64e-88	0.338323	0.391	0.322	6.32e-84	2q23.3		1
ANXA5	0	0.337771	0.998	0.994	0	4q27				1
CASC4	1.65e-54	0.33742	0.272	0.223	2.25e-50	15q15.3															1
HEXB	0	0.337299	0.906	0.832	0	5q13.3					1
DOK2	3.22e-239	0.33717	0.709	0.596	4.38e-235	8p21.3								1
UBXN11	9.82e-78	0.337041	0.363	0.3	1.34e-73	1p36.11	1
DERL1	1.07e-97	0.336823	0.44	0.368	1.45e-93	8q24.13								1
ASPH	3.38e-103	0.336335	0.444	0.368	4.6e-99	8q12.3								1
RRAGD	2.15e-108	0.335137	0.476	0.399	2.92e-104	6q15						1
PNPLA6	2.62e-220	0.334812	0.748	0.659	3.57e-216	19p13.2																			1
ZFR	1.33e-72	0.334522	0.367	0.306	1.81e-68	5p13.3					1
JMJD1C	1.29e-68	0.334087	0.317	0.258	1.75e-64	10q21.3										1
HSF1	1.22e-88	0.334048	0.418	0.35	1.66e-84	8q24.3								1
ATP5PB	1.34e-65	0.33345	0.296	0.24	1.82e-61	1p13.2	1
SACM1L	4.3e-57	0.333188	0.284	0.233	5.84e-53	3p21.31			1
SUN2	1.16e-174	0.332958	0.643	0.551	1.58e-170	22q13.1																						1
HMGN3	1.04e-55	0.332543	0.268	0.218	1.42e-51	6q14.1						1
ARMC8	1.98e-67	0.332426	0.313	0.255	2.7e-63	3q22.3			1
DDT	2.27e-71	0.331954	0.335	0.275	3.09e-67	22q11.23																						1
COPB1	4.46e-102	0.330547	0.466	0.391	6.07e-98	11p15.2											1
TMEM63A	5.51e-149	0.330545	0.611	0.525	7.5e-145	1q42.12	1
POLR2B	6.98e-56	0.329969	0.29	0.239	9.5e-52	4q12				1
PPM1G	5.75e-69	0.329959	0.323	0.264	7.82e-65	2p23.3		1
NOP10	5.11e-130	0.329052	0.559	0.477	6.95e-126	15q14															1
TMEM245	1.26e-63	0.328675	0.327	0.272	1.72e-59	9q31.3									1
PIGT	2.84e-80	0.328341	0.371	0.306	3.86e-76	20q13.12																				1
SFMBT2	4.55e-56	0.327714	0.259	0.209	6.19e-52	10p14										1
DICER1	1.17e-73	0.327444	0.387	0.326	1.59e-69	14q32.13														1
RAB11A	4.38e-49	0.327081	0.252	0.206	5.95e-45	15q22.31															1
EFR3A	1.42e-135	0.326857	0.565	0.481	1.93e-131	8q24.22								1
KPNA4	9.69e-66	0.326707	0.337	0.279	1.32e-61	3q25.33			1
OGFR	1.53e-89	0.326558	0.409	0.339	2.08e-85	20q13.33																				1
TMED7	3.6e-109	0.326265	0.496	0.419	4.89e-105	5q22.3					1
TXNDC11	2.16e-102	0.326153	0.486	0.413	2.94e-98	16p13.13																1
TMEM126B	2.74e-56	0.326038	0.264	0.213	3.73e-52	11q14.1											1
DR1	7.1e-75	0.324867	0.368	0.306	9.66e-71	1p22.1	1
TUBB4B	2.7e-69	0.324252	0.301	0.242	3.67e-65	9q34.3									1
CD68	0	0.323395	1	1	0	17p13.1																	1
CUL1	4.38e-66	0.322479	0.318	0.261	5.96e-62	7q36.1							1
LAMP1	0	0.321707	0.984	0.97	0	13q34													1
GNAQ	1.01e-92	0.321024	0.431	0.36	1.38e-88	9q21.2									1
SNTB1	4.19e-168	0.320697	0.663	0.576	5.7e-164	8q24.12								1
HSPH1	2.7e-60	0.320519	0.324	0.269	3.68e-56	13q12.3													1
RHEB	4.83e-70	0.320208	0.345	0.284	6.57e-66	7q36.1							1
ITPK1	4.21e-132	0.319399	0.547	0.46	5.73e-128	14q32.12														1
RBMS1	8.06e-57	0.319158	0.298	0.246	1.1e-52	2q24.2		1
ORMDL1	1.73e-59	0.318539	0.319	0.266	2.36e-55	2q32.2		1
SLC38A2	1.32e-81	0.317736	0.448	0.382	1.79e-77	12q13.11												1
IFNAR1	8.55e-74	0.317458	0.348	0.285	1.16e-69	21q22.11																					1
SNX5	2.66e-51	0.317374	0.272	0.224	3.61e-47	20p11.23																				1
RNF11	2.92e-56	0.317321	0.281	0.23	3.98e-52	1p32.3	1
APBB1IP	1.52e-130	0.317209	0.544	0.458	2.07e-126	10p12.1										1
NDUFS5	1.08e-50	0.31683	0.269	0.222	1.47e-46	1p34.3	1
FTL	0	0.316693	1	1	0	19q13.33																			1
RAB1B	1.1e-90	0.316375	0.446	0.376	1.5e-86	11q13.2											1
UBE2D3	1.61e-87	0.316001	0.434	0.365	2.19e-83	4q24				1
AIMP1	1.95e-54	0.314203	0.274	0.224	2.65e-50	4q24				1
TCF7L2	2.27e-61	0.314201	0.297	0.242	3.09e-57	10q25.2-q25.3										1
SRM	3.44e-59	0.314183	0.289	0.235	4.68e-55	1p36.22	1
ALKBH5	1.22e-132	0.314042	0.58	0.496	1.67e-128	17p11.2																	1
PPM1B	1.14e-54	0.313964	0.289	0.238	1.55e-50	2p21		1
LRPPRC	1.83e-51	0.313658	0.264	0.216	2.49e-47	2p21		1
GATAD2B	1.2e-50	0.313349	0.296	0.248	1.64e-46	1q21.3	1
SASH3	5.14e-125	0.312861	0.633	0.569	6.99e-121	Xq26.1																							1
RAB7B	2.43e-109	0.312826	0.359	0.279	3.3e-105	1q32.1	1
MICOS10	7.5e-108	0.312105	0.487	0.408	1.02e-103	1p36.13	1
UBXN2B	1.04e-56	0.311617	0.286	0.235	1.42e-52	8q12.1								1
GUCD1	1.82e-73	0.311519	0.392	0.329	2.48e-69	22q11.23																						1
SAR1B	2.75e-58	0.311017	0.316	0.262	3.74e-54	5q31.1					1
TSG101	2.12e-44	0.310729	0.26	0.216	2.89e-40	11p15.1											1
EIF5B	2.14e-53	0.310691	0.287	0.237	2.92e-49	2q11.2		1
TM9SF2	1.37e-204	0.310626	0.763	0.688	1.87e-200	13q32.3													1
PTPRA	8.54e-54	0.310268	0.289	0.238	1.16e-49	20p13																				1
WDR83OS	9.15e-104	0.310156	0.523	0.451	1.24e-99	19p13.13																			1
UBE3C	2.89e-67	0.310059	0.363	0.304	3.94e-63	7q36.3							1
ACTR10	2.71e-59	0.309771	0.329	0.275	3.69e-55	14q23.1														1
PEX2	7.17e-49	0.309626	0.261	0.214	9.76e-45	8q21.13								1
MAPKAPK2	1.08e-150	0.309559	0.585	0.489	1.46e-146	1q32.1	1
VPS26B	3.13e-62	0.30923	0.331	0.275	4.26e-58	11q25											1
ANAPC4	7.5e-48	0.309115	0.258	0.212	1.02e-43	4p15.2				1
SNX3	8.61e-161	0.308969	0.688	0.609	1.17e-156	6q21						1
P2RX4	5.24e-167	0.308123	0.695	0.614	7.13e-163	12q24.31												1
CCNL2	2.13e-87	0.307989	0.462	0.394	2.89e-83	1p36.33	1
MAP4K4	1.87e-55	0.307887	0.314	0.263	2.55e-51	2q11.2		1
STXBP3	8.62e-58	0.306729	0.302	0.249	1.17e-53	1p13.3	1
CUL4A	2.18e-45	0.306476	0.253	0.208	2.96e-41	13q34													1
IQSEC1	2.23e-156	0.30638	0.669	0.585	3.03e-152	3p25.2			1
STT3B	2.62e-110	0.305517	0.532	0.456	3.57e-106	3p23			1
TTC7A	3.49e-88	0.305368	0.459	0.39	4.75e-84	2p21		1
PDCD10	1.75e-54	0.305234	0.303	0.252	2.38e-50	3q26.1			1
GSPT1	1.31e-47	0.304432	0.279	0.233	1.78e-43	16p13.13																1
TBC1D15	2.35e-44	0.304364	0.264	0.22	3.2e-40	12q21.1												1
YBX3	8.72e-83	0.3043	0.44	0.373	1.19e-78	12p13.2												1
CD9	0	0.304104	0.995	0.909	0	12p13.31												1
DNPEP	2.73e-45	0.303322	0.268	0.223	3.71e-41	2q35		1
ZNF592	8.22e-76	0.302855	0.402	0.338	1.12e-71	15q25.3															1
NRP2	2.15e-121	0.302614	0.676	0.617	2.93e-117	2q33.3		1
MOSPD2	9.09e-61	0.302563	0.338	0.282	1.24e-56	Xp22.2																							1
ZCCHC2	1.38e-67	0.301822	0.385	0.324	1.88e-63	18q21.33																		1
ICMT	2.25e-47	0.301121	0.282	0.235	3.06e-43	1p36.31	1
ALDH9A1	4.42e-83	0.300704	0.435	0.367	6.01e-79	1q24.1	1
AAK1	3.41e-78	0.300575	0.42	0.355	4.65e-74	2p13.3		1
MBTPS1	2.15e-53	0.300472	0.309	0.258	2.93e-49	16q23.3-q24.1																1
CDV3	7.66e-67	0.300385	0.408	0.35	1.04e-62	3q22.1			1
MFNG	4.66e-51	0.300277	0.266	0.217	6.34e-47	22q13.1																						1
FNDC3B	3.55e-184	0.300198	0.695	0.595	4.83e-180	3q26.31			1
KCTD20	4.13e-57	0.30011	0.329	0.276	5.62e-53	6p21.31						1
COP1	8.28e-46	0.300102	0.273	0.228	1.13e-41	1q25.1-q25.2	1
GOLGA3	2.36e-47	0.299869	0.294	0.247	3.2e-43	12q24.33												1
ZYG11B	9.07e-51	0.299706	0.295	0.246	1.23e-46	1p32.3	1
MMP24OS	1.18e-74	0.299668	0.413	0.349	1.6e-70	20q11.22																				1
YBX1	9.83e-297	0.299401	0.88	0.796	1.34e-292	1p34.2	1
TXNIP	0	0.299386	0.984	0.958	0	1q21.1	1
MT-CO3	2.21e-161	0.298923	0.847	0.801	3.01e-157	mitochondria																								1
SLC31A2	7.48e-153	0.297841	0.641	0.551	1.02e-148	9q32									1
HK1	4.38e-133	0.297269	0.605	0.521	5.96e-129	10q22.1										1
METTL26	7.31e-45	0.297026	0.269	0.224	9.95e-41	16p13.3																1
KLF6	2.47e-50	0.296895	0.562	0.525	3.36e-46	10p15.2										1
UBR3	8.62e-43	0.296012	0.252	0.209	1.17e-38	2q31.1		1
OSTM1	2.69e-93	0.29599	0.492	0.42	3.66e-89	6q21						1
PTBP3	1.15e-124	0.295211	0.623	0.547	1.56e-120	9q32									1
SEL1L3	1.07e-61	0.295044	0.37	0.313	1.46e-57	4p15.2				1
EIF4EBP1	5.54e-75	0.294747	0.416	0.352	7.53e-71	8p11.23								1
ASCC2	1.14e-52	0.294073	0.309	0.258	1.55e-48	22q12.2																						1
NUDT21	5.44e-44	0.293673	0.262	0.218	7.4e-40	16q13																1
LRRC59	7.8e-49	0.293501	0.293	0.245	1.06e-44	17q21.33																	1
IMMT	1.46e-51	0.292991	0.321	0.271	1.98e-47	2p11.2		1
NRBF2	1.89e-51	0.292152	0.33	0.28	2.58e-47	10q21.3										1
NIPA2	5.55e-41	0.291923	0.261	0.219	7.55e-37	15q11.2															1
STARD7	1.45e-50	0.291866	0.312	0.263	1.98e-46	2q11.2		1
RABGAP1L	2.66e-42	0.291634	0.27	0.227	3.62e-38	1q25.1	1
SYF2	7.94e-45	0.29146	0.271	0.226	1.08e-40	1p36.11	1
NHLRC3	8.1e-42	0.290892	0.255	0.213	1.1e-37	13q13.3													1
PIAS1	2.01e-47	0.290297	0.285	0.238	2.73e-43	15q23															1
PICALM	2.58e-215	0.290096	0.802	0.715	3.51e-211	11q14.2											1
KDELR2	8.35e-46	0.289841	0.293	0.247	1.14e-41	7p22.1							1
TBL1XR1	3.83e-58	0.289658	0.346	0.291	5.21e-54	3q26.32			1
SF3B5	8.94e-78	0.28891	0.418	0.351	1.22e-73	6q24.2						1
PLEKHB2	3.03e-158	0.288434	0.735	0.662	4.12e-154	2q21.1		1
DCXR	2.07e-44	0.288427	0.281	0.236	2.82e-40	17q25.3																	1
ELK4	1.6e-48	0.287684	0.285	0.237	2.17e-44	1q32.1	1
TAGLN2	2.92e-55	0.287616	0.321	0.268	3.97e-51	1q23.2	1
DOCK8	5.54e-78	0.287488	0.5	0.438	7.54e-74	9p24.3									1
EIF2S1	5.98e-51	0.287338	0.297	0.248	8.14e-47	14q23.3														1
CRYBG1	9.97e-91	0.287158	0.526	0.457	1.36e-86	6q21						1
TTC37	1.09e-40	0.286958	0.255	0.213	1.48e-36	5q15					1
PCGF5	5.73e-40	0.286654	0.257	0.215	7.8e-36	10q23.32										1
MYDGF	2.85e-158	0.285784	0.741	0.667	3.87e-154	19p13.3																			1
SLC25A6	1.82e-76	0.285784	0.45	0.385	2.47e-72	Xp22.32 and Yp11.3																							1
ABRACL	1.59e-71	0.285438	0.422	0.359	2.17e-67	6q24.1						1
SCARB2	6.47e-203	0.28477	0.72	0.616	8.8e-199	4q21.1				1
MFF	1.53e-43	0.284053	0.272	0.228	2.08e-39	2q36.3		1
FEZ2	1.46e-68	0.283855	0.4	0.339	1.99e-64	2p22.2		1
TMEM9B	2.84e-79	0.283832	0.469	0.403	3.87e-75	11p15.4											1
PSMG2	1.69e-62	0.283675	0.385	0.327	2.3e-58	18p11.21																		1
RIPK1	1.04e-37	0.283653	0.256	0.216	1.42e-33	6p25.2						1
PSMA4	1.52e-57	0.283486	0.35	0.295	2.07e-53	15q25.1															1
IL10RB	2.62e-82	0.282845	0.452	0.383	3.57e-78	21q22.11																					1
REST	2.14e-38	0.282278	0.262	0.221	2.91e-34	4q12				1
CCNL1	3.01e-66	0.282024	0.425	0.365	4.1e-62	3q25.31			1
FNIP1	7.78e-46	0.281234	0.308	0.261	1.06e-41	5q31.1					1
SOD1	2.01e-60	0.280983	0.409	0.354	2.73e-56	21q22.11																					1
TSR3	3.24e-47	0.279784	0.308	0.26	4.4e-43	16p13.3																1
LPXN	3.09e-209	0.2797	0.83	0.762	4.2e-205	11q12.1											1
ANO6	2.11e-46	0.279637	0.302	0.254	2.86e-42	12q12												1
ESYT2	6.58e-55	0.279487	0.359	0.306	8.95e-51	7q36.3							1
EIF3L	2.94e-84	0.279054	0.458	0.388	4e-80	22q13.1																						1
ELMO2	3.94e-43	0.278792	0.295	0.25	5.36e-39	20q13.12																				1
SNU13	2.96e-67	0.278559	0.426	0.365	4.03e-63	22q13.2																						1
TIMMDC1	1.63e-55	0.277843	0.353	0.299	2.22e-51	3q13.33			1
TMEM128	2.04e-37	0.277836	0.258	0.217	2.78e-33	4p16.3				1
CTBP2	1.73e-43	0.277414	0.296	0.251	2.36e-39	10q26.13										1
API5	2.79e-50	0.276714	0.335	0.285	3.8e-46	11p12											1
VKORC1	6.2e-117	0.276655	0.605	0.525	8.43e-113	16p11.2																1
RAB14	1.27e-101	0.275844	0.595	0.526	1.73e-97	9q33.2									1
TSPAN3	2.75e-139	0.275836	0.654	0.568	3.74e-135	15q24.3															1
SRP54	1.87e-49	0.275809	0.335	0.286	2.55e-45	14q13.2														1
DPP8	2.66e-39	0.275673	0.277	0.235	3.62e-35	15q22.31															1
FAM120A	9.2e-73	0.275391	0.454	0.391	1.25e-68	9q22.31									1
SLC44A2	1.76e-57	0.275188	0.281	0.227	2.4e-53	19p13.2																			1
BROX	3.86e-47	0.275154	0.317	0.268	5.26e-43	1q41	1
TDRD3	7.33e-71	0.27462	0.431	0.367	9.97e-67	13q21.2													1
ZMYND11	2.46e-38	0.274592	0.269	0.227	3.35e-34	10p15.3										1
STRN	1.43e-39	0.274584	0.273	0.231	1.94e-35	2p22.2		1
YWHAB	3.9e-98	0.273956	0.562	0.491	5.3e-94	20q13.12																				1
ATL3	1.32e-55	0.273565	0.373	0.319	1.8e-51	11q13.1											1
CCNK	9.12e-45	0.2733	0.3	0.253	1.24e-40	14q32.2														1
URI1	1.3e-45	0.273224	0.295	0.248	1.77e-41	19q12																			1
REEP5	4.84e-151	0.27312	0.729	0.656	6.59e-147	5q22.2					1
MTDH	3.31e-95	0.272712	0.557	0.488	4.51e-91	8q22.1								1
LAMTOR1	5.71e-170	0.272263	0.791	0.728	7.77e-166	11q13.4											1
SIRPB1	2.58e-43	0.272033	0.284	0.239	3.51e-39	20p13																				1
LMAN1	4.13e-48	0.271832	0.336	0.287	5.62e-44	18q21.32																		1
TBC1D5	6e-41	0.271758	0.272	0.229	8.17e-37	3p24.3			1
ZFYVE21	5.32e-43	0.271672	0.308	0.263	7.24e-39	14q32.33														1
RAB18	3.91e-48	0.271594	0.368	0.319	5.32e-44	10p12.1										1
CD47	1.89e-122	0.271346	0.647	0.57	2.57e-118	3q13.12			1
SNX1	1.75e-152	0.27127	0.778	0.714	2.38e-148	15q22.31															1
EIF3H	2.11e-62	0.271269	0.403	0.344	2.88e-58	8q23.3-q24.11								1
POLR1D	5.28e-43	0.270922	0.302	0.257	7.18e-39	13q12.2													1
MTIF2	3.1e-43	0.270856	0.304	0.259	4.22e-39	2p16.1		1
PPHLN1	4.64e-40	0.270536	0.287	0.244	6.32e-36	12q12												1
OSGIN2	1.86e-40	0.270464	0.268	0.224	2.53e-36	8q21.3								1
GLRX3	3.62e-41	0.270167	0.287	0.243	4.93e-37	10q26.3										1
SDCBP	0	0.269569	0.966	0.937	0	8q12.1								1
H2AFJ	5.45e-36	0.269555	0.277	0.237	7.41e-32	12p12.3												1
ITGB1	5.66e-62	0.269293	0.418	0.36	7.7e-58	10p11.22										1
PEPD	1.08e-112	0.269106	0.642	0.567	1.47e-108	19q13.11																			1
SRPRA	1.33e-71	0.268913	0.481	0.42	1.8e-67	11q24.2											1
BRD7	3.01e-36	0.268565	0.264	0.224	4.1e-32	16q12.1																1
COX7A2L	7.93e-66	0.267992	0.45	0.39	1.08e-61	2p21		1
SIVA1	1.99e-39	0.267725	0.261	0.219	2.7e-35	14q32.33														1
RAD23B	1.02e-43	0.267702	0.339	0.292	1.38e-39	9q31.2									1
ACOT13	7.85e-53	0.267528	0.424	0.374	1.07e-48	6p22.3						1
DYM	4.94e-57	0.267438	0.373	0.317	6.72e-53	18q21.1																		1
MIF	3.71e-55	0.267196	0.363	0.309	5.04e-51	22q11.23																						1
KIF5B	3.77e-101	0.26712	0.576	0.501	5.13e-97	10p11.22										1
C18orf32	6.35e-53	0.266663	0.383	0.33	8.64e-49	18q21.1																		1
TMED2	9.07e-43	0.266152	0.33	0.284	1.23e-38	12q24.31												1
PPCS	1.57e-38	0.265693	0.315	0.272	2.14e-34	1p34.2	1
LRPAP1	1.06e-259	0.265533	0.901	0.843	1.44e-255	4p16.3				1
FBXO7	4.02e-73	0.26536	0.498	0.436	5.46e-69	22q12.3																						1
HSP90AA1	4.61e-106	0.265083	0.642	0.573	6.27e-102	14q32.31														1
GORASP2	1.35e-47	0.265074	0.363	0.314	1.84e-43	2q31.1		1
GNG10	5.13e-179	0.264056	0.802	0.729	6.98e-175	9q31.3									1
ACSL3	3.12e-40	0.263238	0.301	0.258	4.24e-36	2q36.1		1
IGBP1	5.85e-39	0.263182	0.287	0.244	7.96e-35	Xq13.1																							1
TRAPPC10	3.13e-50	0.263126	0.369	0.318	4.26e-46	21q22.3																					1
SLC39A7	1.33e-38	0.262875	0.318	0.276	1.81e-34	6p21.32						1
CLPTM1L	2.47e-66	0.262088	0.45	0.39	3.37e-62	5p15.33					1
DNMT3A	5.79e-36	0.261897	0.296	0.255	7.87e-32	2p23.3		1
CUL3	4.4e-44	0.261764	0.299	0.253	5.99e-40	2q36.2		1
ABHD2	5.91e-95	0.261758	0.647	0.579	8.04e-91	15q26.1															1
SAP18	7.34e-84	0.261751	0.565	0.502	9.98e-80	13q12.11													1
TRAM1	6.9e-109	0.261736	0.685	0.62	9.39e-105	8q13.3								1
ZNF644	2.2e-39	0.261535	0.291	0.248	2.99e-35	1p22.2	1
SLAIN2	3.96e-46	0.261318	0.329	0.281	5.39e-42	4p11				1
OSTF1	1.13e-147	0.261007	0.759	0.694	1.53e-143	9q21.13									1
BLVRB	4.18e-96	0.260002	0.607	0.538	5.68e-92	19q13.2																			1
CHCHD10	1.25e-36	0.259699	0.288	0.246	1.7e-32	22q11.23																						1
IQGAP2	1.7e-60	0.259518	0.414	0.356	2.31e-56	5q13.3					1
CISD2	7.5e-37	0.259431	0.294	0.253	1.02e-32	4q24				1
TSN	4.28e-37	0.258878	0.281	0.24	5.82e-33	2q14.3		1
PDCL	3.34e-41	0.258866	0.35	0.306	4.55e-37	9q33.2									1
CDC16	4.25e-41	0.258266	0.337	0.293	5.79e-37	13q34													1
CACUL1	6.8e-57	0.257838	0.419	0.364	9.25e-53	10q26.11										1
DLD	2.01e-69	0.257524	0.452	0.388	2.74e-65	7q31.1							1
RTN4	1.27e-184	0.257504	0.85	0.792	1.73e-180	2p16.1		1
SCP2	3.19e-202	0.257502	0.861	0.8	4.33e-198	1p32.3	1
USO1	3.26e-52	0.257484	0.399	0.346	4.43e-48	4q21.1				1
TNKS2	8.98e-46	0.257395	0.336	0.288	1.22e-41	10q23.32										1
FCGRT	2.67e-302	0.257311	0.951	0.919	3.63e-298	19q13.33																			1
PBDC1	1.08e-36	0.257043	0.32	0.278	1.46e-32	Xq13.3																							1
METTL23	4.43e-39	0.256678	0.294	0.25	6.03e-35	17q25.2																	1
CCNYL1	7.58e-37	0.255318	0.297	0.255	1.03e-32	2q33.3		1
SRP9	1.14e-33	0.255279	0.259	0.221	1.55e-29	1q42.12	1
TRIM25	8.74e-57	0.254969	0.394	0.337	1.19e-52	17q22																	1
GLB1	1.62e-121	0.254947	0.704	0.637	2.2e-117	3p22.3			1
POGK	1.49e-48	0.254264	0.361	0.31	2.03e-44	1q24.1	1
PSMD3	7.32e-54	0.254229	0.413	0.359	9.96e-50	17q21.1																	1
RHOQ	2.32e-91	0.254225	0.617	0.556	3.16e-87	2p21		1
C1orf43	2.03e-47	0.254224	0.363	0.313	2.77e-43	1q21.3	1
RIOK3	2.3e-48	0.254138	0.376	0.325	3.13e-44	18q11.2																		1
MAT2B	2.87e-51	0.254131	0.398	0.347	3.9e-47	5q34					1
VASH1	6.53e-63	0.253055	0.466	0.407	8.88e-59	14q24.3														1
VCPIP1	8.01e-33	0.252325	0.265	0.227	1.09e-28	8q13.1								1
LSM10	7.97e-44	0.252279	0.325	0.278	1.08e-39	1p34.3	1
IFNGR1	6.58e-104	0.252153	0.648	0.579	8.95e-100	6q23.3						1
MLEC	1e-46	0.251904	0.367	0.317	1.36e-42	12q24.31												1
MCL1	8.21e-202	0.251864	0.814	0.723	1.12e-197	1q21.2	1
PI4KB	3.36e-40	0.251727	0.329	0.285	4.58e-36	1q21.3	1
SIN3B	6.01e-31	0.251574	0.261	0.224	8.17e-27	19p13.11																			1
EIF2AK1	5.64e-45	0.251151	0.349	0.301	7.68e-41	7p22.1							1
TM9SF3	1.69e-102	0.250959	0.641	0.572	2.29e-98	10q24.1										1
GALNT1	6.83e-48	0.250756	0.37	0.319	9.3e-44	18q12.2																		1
LARP4B	2.68e-40	0.250518	0.328	0.284	3.64e-36	10p15.3										1
PUM2	1.46e-34	0.250492	0.292	0.253	1.99e-30	2p24.1		1
RACK1	2.37e-89	0.250023	0.58	0.508	3.22e-85	5q35.3					1

## Sheet: Profibrotic Macrophages
gene	p_val	avg_log2FC	pct.1	pct.2	p_val_adj	Cromosome	"1	"2	"3	"4	"5	"6	"7	"8	"9	"10	"11	"12	"13	"14	"15	"16	"17	"18	"19	"20	"21	"22	X	M
STAB1	0	5.48996	0.374	0.022	0	3p21.1			1
SPP1	0	4.29072	0.626	0.166	0	4q22.1				1
CAMK1	0	3.43632	0.328	0.046	0	3p25.3			1
MATK	0	3.42083	0.432	0.063	0	19p13.3																			1
CHI3L1	0	3.32848	0.434	0.155	0	1q32.1	1
GPR183	0	3.30736	0.274	0.033	0	13q32.3													1
GPC4	0	2.86648	0.298	0.092	0	Xq26.2																							1
TCTEX1D2	0	2.69241	0.261	0.062	0	3q29			1
PLXNC1	0	2.65238	0.271	0.052	0	12q22												1
GASK1B	0	2.52605	0.319	0.066	0	4q32.1				1
TM4SF19	0	2.46524	0.553	0.272	0	3q29			1
SLC1A4	0	2.41874	0.274	0.074	0	2p14		1
LGMN	0	2.38062	0.788	0.459	0	14q32.12														1
EMP1	0	2.34455	0.715	0.276	0	12p13.1												1
RASSF2	0	2.28853	0.278	0.063	0	20p13																				1
PRKCB	0	2.27484	0.25	0.061	0	16p12.2-p12.1																1
MS4A6A	0	2.21461	0.323	0.138	0	11q12.2											1
IL1RN	0	2.19369	0.415	0.261	0	2q14.1		1
ITGAM	0	2.12566	0.559	0.171	0	16p11.2																1
ENTPD1	0	2.08551	0.296	0.084	0	10q24.1										1
LPL	0	2.08037	0.651	0.503	0	8p21.3								1
GALM	0	2.06029	0.304	0.085	0	2p22.1		1
LPAR6	0	1.93622	0.267	0.086	0	13q14.2													1
CORO1A	0	1.9218	0.281	0.086	0	16p11.2																1
A2M	0	1.84657	0.736	0.321	0	12p13.31												1
CCR5	0	1.83377	0.369	0.113	0	3p21.31			1
MFSD12	0	1.82692	0.431	0.187	0	19p13.3																			1
RNASE6	0	1.80284	0.254	0.085	0	14q11.2														1
CA2	0	1.76115	0.445	0.219	0	8q21.2								1
CD84	0	1.73914	0.694	0.294	0	1q23.3	1
CYP1B1	0	1.72426	0.658	0.267	0	2p22.2		1
RAPH1	0	1.71204	0.262	0.089	0	2q33.2		1
C11orf45	0	1.71059	0.255	0.097	0	11q24.3											1
RGS1	0	1.64502	0.274	0.101	0	1q31.2	1
GSN	0	1.64145	0.888	0.629	0	9q33.2									1
LSP1	0	1.63608	0.718	0.449	0	11p15.5											1
SDC2	0	1.58912	0.472	0.212	0	8q22.1								1
FAM20C	0	1.55323	0.809	0.497	0	7p22.3							1
MREG	0	1.52296	0.471	0.221	0	2q35		1
ATF3	0	1.50542	0.304	0.139	0	1q32.3	1
CIR1	1.9e-297	1.48335	0.316	0.187	2.59e-293	2q31.1		1
HCST	0	1.47041	0.536	0.28	0	19q13.12																			1
TGFBI	0	1.46672	0.656	0.457	0	5q31.1					1
RGCC	0	1.45324	0.593	0.387	0	13q14.11													1
PEA15	0	1.44043	0.646	0.352	0	1q23.2	1
SLC36A1	0	1.42134	0.417	0.18	0	5q33.1					1
GAS7	0	1.39673	0.596	0.281	0	17p13.1																	1
PLEK	0	1.39592	0.699	0.464	0	2p14		1
CMKLR1	0	1.37595	0.307	0.149	0	12q23.3												1
ACAT2	0	1.36422	0.278	0.132	0	6q25.3						1
TTYH3	0	1.3547	0.659	0.384	0	7p22.3							1
SLC23A2	0	1.27242	0.298	0.135	0	20p13																				1
DNASE2B	0	1.26883	0.39	0.249	0	1p31.1-p22.3	1
RASGRP3	0	1.25976	0.289	0.129	0	2p22.3		1
ST3GAL5	0	1.25311	0.341	0.163	0	2p11.2		1
RCBTB2	0	1.25169	0.26	0.119	0	13q14.2													1
MYO1E	0	1.24928	0.37	0.189	0	15q22.2															1
SPRED1	0	1.23712	0.377	0.186	0	15q14															1
CALM3	0	1.22596	0.619	0.392	0	19q13.32																			1
CYTH4	0	1.21135	0.555	0.293	0	22q13.1																						1
HM13	0	1.2059	0.677	0.411	0	20q11.21																				1
AP1S2	0	1.19997	0.302	0.146	0	Xp22.2																							1
PAK1	0	1.19152	0.299	0.142	0	11q13.5-q14.1											1
SGK1	0	1.19078	0.867	0.571	0	6q23.2						1
FUCA1	8.88e-250	1.18479	0.718	0.658	1.21e-245	1p36.11	1
TMEM176A	0	1.17172	0.397	0.196	0	7q36.1							1
DHRS9	0	1.16683	0.284	0.136	0	2q31.1		1
ITGB1BP1	0	1.15608	0.266	0.133	0	2p25.1		1
HMG20B	0	1.14683	0.437	0.264	0	19p13.3																			1
HSD3B7	0	1.14215	0.49	0.283	0	16p11.2																1
GLIPR1	0	1.13902	0.671	0.403	0	12q21.2												1
SGTB	0	1.13513	0.27	0.13	0	5q12.3					1
GCLC	0	1.13433	0.508	0.314	0	6p12.1						1
MPEG1	2.93e-293	1.11994	0.385	0.247	3.99e-289	11q12.1											1
CD109	0	1.11534	0.328	0.173	0	6q13						1
BCAT1	0	1.11429	0.512	0.282	0	12p12.1												1
NRROS	0	1.11046	0.513	0.284	0	3q29			1
TREM2	0	1.08275	0.796	0.486	0	6p21.1						1
IDH2	0	1.0824	0.459	0.258	0	15q26.1															1
PLBD2	0	1.07642	0.694	0.434	0	12q24.13												1
PRXL2A	0	1.07085	0.344	0.194	0	10q23.1										1
ADGRE2	0	1.06685	0.33	0.165	0	19p13.12																			1
TGFBR1	0	1.06045	0.639	0.399	0	9q22.33									1
ITGAX	0	1.0583	0.964	0.83	0	16p11.2																1
DYRK2	0	1.05503	0.375	0.205	0	12q15												1
NIBAN2	0	1.05378	0.393	0.204	0	9q34.11									1
DOT1L	4.68e-278	1.05248	0.29	0.161	6.36e-274	19p13.3																			1
ALCAM	0	1.05026	0.632	0.435	0	3q13.11			1
NLN	6.85e-308	1.04341	0.269	0.137	9.32e-304	5q12.3					1
SLC7A8	0	1.03094	0.341	0.191	0	14q11.2														1
RAB7B	0	1.02323	0.446	0.277	0	1q32.1	1
PALLD	1.99e-232	1.0186	0.264	0.15	2.71e-228	4q32.3				1
PRKACB	0	1.01561	0.458	0.268	0	1p31.1	1
LRCH1	6.63e-303	1.00935	0.311	0.173	9.02e-299	13q14.13-q14.2													1
HAVCR2	0	1.00686	0.778	0.557	0	5q33.3					1
MAF	0	0.998069	0.661	0.43	0	16q23.2																1
CD276	0	0.99475	0.647	0.468	0	15q24.1															1
DOP1B	0	0.992429	0.338	0.184	0	21q22.12																					1
MAP3K3	0	0.971188	0.393	0.221	0	17q23.3																	1
HOMER3	2.49e-264	0.967144	0.275	0.15	3.39e-260	19p13.11																			1
TMEM176B	0	0.966518	0.573	0.33	0	7q36.1							1
PLEKHO1	0	0.966323	0.53	0.265	0	1q21.2	1
LMO2	0	0.962987	0.387	0.22	0	11p13											1
DOCK10	0	0.956929	0.384	0.224	0	2q36.2		1
PLA2G7	0	0.955986	0.751	0.447	0	6p12.3						1
MRAS	0	0.945852	0.377	0.224	0	3q22.3			1
RAC2	0	0.93953	0.659	0.565	0	22q13.1																						1
ACTG1	0	0.938326	0.965	0.878	0	17q25.3																	1
RHOC	0	0.936764	0.403	0.247	0	1p13.2	1
SLC38A7	2.44e-277	0.933174	0.313	0.178	3.32e-273	16q21																1
PGM2	5.3e-242	0.924614	0.263	0.145	7.21e-238	4p14				1
FN1	0	0.924402	0.874	0.809	0	2q35		1
IGSF6	0	0.923041	0.804	0.582	0	16p12.2																1
CSF3R	7.09e-232	0.91837	0.292	0.172	9.64e-228	1p34.3	1
IER5L	0	0.910845	0.452	0.268	0	9q34.11									1
ACTB	0	0.905118	1	0.997	0	7p22.1							1
GSDME	1.19e-264	0.905083	0.279	0.152	1.63e-260	7p15.3							1
LHFPL2	0	0.900098	0.837	0.643	0	5q14.1					1
BASP1	2.7e-261	0.900031	0.25	0.13	3.67e-257	5p15.1					1
PHLDA1	0	0.899385	0.445	0.282	0	12q21.2												1
FBP1	0	0.895732	0.949	0.912	0	9q22.32									1
HK3	0	0.895538	0.688	0.49	0	5q35.2					1
CSF1R	0	0.884163	0.737	0.601	0	5q32					1
SLC48A1	5.09e-253	0.883328	0.303	0.175	6.92e-249	12q13.11												1
THRA	6.49e-215	0.883216	0.268	0.155	8.83e-211	17q21.1																	1
FABP3	0	0.881815	0.463	0.259	0	1p35.2	1
CYFIP1	0	0.876336	0.82	0.601	0	15q11.2															1
SLC37A2	0	0.873983	0.579	0.38	0	11q24.2											1
GPR34	1.98e-256	0.871633	0.325	0.192	2.7e-252	Xp11.4																							1
KIAA0930	0	0.870627	0.889	0.702	0	22q13.31																						1
GLMP	5.34e-292	0.870132	0.359	0.213	7.26e-288	1q22	1
YIF1B	2.49e-262	0.861568	0.334	0.199	3.39e-258	19q13.2																			1
AP2A2	1.47e-273	0.855624	0.425	0.282	2e-269	11p15.5											1
GM2A	0	0.854816	0.962	0.897	0	5q33.1					1
LIMK1	0	0.853216	0.632	0.475	0	7q11.23							1
MAPK13	7.52e-307	0.852379	0.414	0.26	1.02e-302	6p21.31						1
FPR3	0	0.849299	0.664	0.528	0	19q13.41																			1
DNMT1	9.17e-234	0.849026	0.332	0.205	1.25e-229	19p13.2																			1
PALM2-AKAP2	8.27e-247	0.840851	0.276	0.152	1.12e-242	9q31.3									1
EPB41L2	6.12e-192	0.837465	0.328	0.215	8.33e-188	6q23.1-q23.2						1
LILRB4	4.58e-232	0.837099	0.264	0.147	6.23e-228	19q13.42																			1
TRIM47	1.75e-215	0.833836	0.288	0.171	2.38e-211	17q25.1																	1
ATP1A1	0	0.833719	0.505	0.347	0	1p13.1	1
MYADM	0	0.83071	0.512	0.361	0	19q13.42																			1
PMP22	8.92e-160	0.823662	0.262	0.164	1.21e-155	17p12																	1
CTSB	0	0.823572	1	1	0	8p23.1								1
ADK	7.99e-260	0.820629	0.362	0.223	1.09e-255	10q22.2										1
ARHGAP4	1.41e-304	0.816975	0.426	0.27	1.92e-300	Xq28																							1
CEBPD	8.99e-262	0.810255	0.497	0.359	1.22e-257	8q11.21								1
MMP19	2.08e-188	0.805225	0.371	0.253	2.83e-184	12q13.2												1
COL8A2	3.3e-204	0.804561	0.339	0.22	4.49e-200	1p34.3	1
NABP1	0	0.799371	0.488	0.325	0	2q32.3		1
FNIP2	0	0.795585	0.491	0.311	0	4q32.1				1
KCNJ5	1.7e-211	0.794679	0.286	0.168	2.31e-207	11q24.3											1
SLC38A6	2.72e-277	0.787656	0.389	0.241	3.7e-273	14q23.1														1
MAPRE2	1.93e-234	0.783924	0.349	0.218	2.62e-230	18q12.1-q12.2																		1
ELOC	2.4e-204	0.782215	0.307	0.19	3.26e-200	8q21.11								1
HEATR3	2.51e-189	0.780429	0.266	0.158	3.41e-185	16q12.1																1
DAB2	0	0.771181	0.895	0.771	0	5p13.1					1
SH3BGRL3	0	0.76885	0.986	0.963	0	1p36.11	1
PAQR5	2.02e-212	0.763374	0.398	0.272	2.75e-208	15q23															1
TPM4	0	0.761002	0.653	0.471	0	19p13.12-p13.11																			1
UCP2	0	0.759597	0.826	0.658	0	11q13.4											1
MYOF	0	0.758945	0.605	0.428	0	10q23.33										1
MAFB	0	0.752958	0.723	0.571	0	20q12																				1
ZYX	0	0.750201	0.917	0.813	0	7q34							1
ITGB2	0	0.750194	0.977	0.902	0	21q22.3																					1
UAP1L1	4.91e-158	0.748423	0.26	0.162	6.68e-154	9q34.3									1
SELENON	6.07e-200	0.743774	0.506	0.391	8.26e-196	1p36.11	1
ATP5F1D	5.23e-275	0.742513	0.44	0.29	7.12e-271	19p13.3																			1
ZFP36L1	1.2e-242	0.738806	0.562	0.437	1.64e-238	14q24.1														1
PARVB	1.95e-292	0.738756	0.465	0.31	2.66e-288	22q13.31																						1
TMEM43	2.71e-182	0.736386	0.318	0.205	3.69e-178	3p25.1			1
SLC8B1	1.91e-160	0.735699	0.259	0.16	2.6e-156	12q24.13												1
CCR1	0	0.728379	0.643	0.455	0	3p21.31			1
NRAS	2.12e-181	0.727375	0.304	0.192	2.88e-177	1p13.2	1
RAB42	3.23e-194	0.724645	0.324	0.206	4.4e-190	1p35.3	1
AP2S1	0	0.724165	0.625	0.443	0	19q13.32																			1
TIGAR	3.72e-216	0.720967	0.379	0.25	5.05e-212	12p13.32												1
FAM89B	5.91e-222	0.717486	0.393	0.261	8.04e-218	11q13.1											1
CFL1	0	0.715277	0.978	0.936	0	11q13.1											1
ADAM9	0	0.712429	0.528	0.366	0	8p11.22								1
ADAM15	1.49e-186	0.712387	0.33	0.213	2.02e-182	1q21.3	1
ADCK2	2.44e-194	0.711619	0.34	0.22	3.32e-190	7q34							1
ADAP2	1.14e-153	0.711564	0.356	0.252	1.54e-149	17q11.2																	1
AGO1	2e-199	0.711025	0.348	0.226	2.73e-195	1p34.3	1
FUOM	1.57e-278	0.710954	0.442	0.288	2.13e-274	10q26.3										1
TUBA1B	1.9e-160	0.709719	0.3	0.196	2.59e-156	12q13.12												1
SRD5A3	2.72e-272	0.707579	0.517	0.371	3.7e-268	4q12				1
DBI	0	0.70621	0.688	0.516	0	2q14.2		1
SLC49A3	3.67e-180	0.70395	0.32	0.207	4.99e-176	4p16.3				1
SCARB2	0	0.703919	0.751	0.629	0	4q21.1				1
TNS1	6.9e-266	0.697381	0.431	0.278	9.38e-262	2q35		1
PGK1	1.13e-165	0.697051	0.286	0.181	1.53e-161	Xq21.1																							1
PPM1M	2.19e-271	0.69549	0.468	0.315	2.97e-267	3p21.2			1
ENO1	0	0.695434	0.773	0.609	0	1p36.23	1
AMZ2	3.99e-133	0.694953	0.258	0.167	5.42e-129	17q24.2																	1
IAH1	5.05e-201	0.690956	0.358	0.234	6.88e-197	2p25.1		1
TOB1	7.79e-144	0.690271	0.308	0.209	1.06e-139	17q21.33																	1
COX5B	1.72e-164	0.689822	0.328	0.219	2.34e-160	2q11.2		1
NAGA	8.78e-251	0.689778	0.442	0.297	1.19e-246	22q13.2																						1
CAPZB	0	0.687288	0.805	0.631	0	1p36.13	1
GTF3C6	9.18e-169	0.686561	0.316	0.207	1.25e-164	6q21						1
NPL	0	0.686497	0.73	0.552	0	1q25.3	1
ACE	0	0.68599	0.563	0.394	0	17q23.3																	1
MGLL	0	0.683214	0.669	0.533	0	3q21.3			1
SLC9A7	4.47e-172	0.679539	0.35	0.237	6.08e-168	Xp11.3																							1
CSF1	2.51e-121	0.678689	0.445	0.365	3.41e-117	1p13.3	1
LONP1	1.08e-199	0.676193	0.394	0.269	1.47e-195	19p13.2																			1
TBC1D14	4.51e-134	0.675409	0.277	0.184	6.14e-130	4p16.1				1
FABP5	0	0.675297	0.711	0.562	0	8q21.13								1
MPP1	0	0.675244	0.837	0.678	0	Xq28																							1
AP1B1	0	0.67446	0.682	0.521	0	22q12.2																						1
RAB32	1.78e-236	0.674167	0.445	0.303	2.43e-232	6q24.3						1
CXXC5	2.85e-187	0.671447	0.384	0.263	3.88e-183	5q31.2					1
SPARC	3.27e-90	0.669819	0.584	0.56	4.45e-86	5q33.1					1
NDUFS6	2.6e-137	0.666406	0.267	0.174	3.53e-133	5p15.33					1
RAP2B	0	0.65887	0.687	0.505	0	3q25.2			1
TUBB	7.17e-184	0.656126	0.514	0.392	9.76e-180	6p21.33						1
CHST11	0	0.655556	0.73	0.559	0	12q23.3												1
CCDC85B	5.59e-123	0.653215	0.252	0.165	7.61e-119	11q13.1											1
SLC26A11	1.63e-292	0.652917	0.606	0.46	2.22e-288	17q25.3																	1
LILRB2	1.24e-116	0.650698	0.289	0.201	1.69e-112	19q13.4																			1
TNFRSF1B	1.57e-250	0.649326	0.501	0.353	2.14e-246	1p36.22	1
BMP2K	1.19e-200	0.64801	0.398	0.269	1.61e-196	4q21.21				1
ACADM	1.05e-145	0.646332	0.321	0.219	1.43e-141	1p31.1	1
LASP1	0	0.646157	0.743	0.621	0	17q12																	1
APRT	7.22e-215	0.644414	0.437	0.302	9.82e-211	16q24.3																1
SFXN3	1.53e-187	0.644125	0.384	0.261	2.08e-183	10q24.31										1
FYB1	9.01e-260	0.640846	0.543	0.395	1.23e-255	5p13.1					1
NNT	9.59e-174	0.635774	0.37	0.253	1.31e-169	5p12					1
FAIM	1.6e-148	0.635228	0.365	0.259	2.17e-144	3q22.3			1
HS2ST1	3.05e-154	0.633815	0.328	0.221	4.15e-150	1p22.3	1
ANXA2	0	0.632263	0.999	0.998	0	15q22.2															1
CYBB	0	0.631759	0.961	0.805	0	Xp21.1-p11.4																							1
ACO2	1.22e-127	0.62997	0.275	0.183	1.65e-123	22q13.2																						1
STX2	4.77e-133	0.627963	0.293	0.197	6.49e-129	12q24.33												1
ARHGAP26	1.46e-172	0.626588	0.401	0.282	1.99e-168	5q31.3					1
NAGK	0	0.626261	0.694	0.528	0	2p13.3		1
IFITM10	2.38e-109	0.624891	0.255	0.173	3.24e-105	11p15.5											1
FMN1	7.99e-176	0.624818	0.313	0.198	1.09e-171	15q13.3															1
DUSP23	8.48e-181	0.622335	0.383	0.262	1.15e-176	1q23.2	1
UBAC1	3.76e-135	0.62192	0.304	0.206	5.11e-131	9q34.3									1
TMEM51	4.65e-122	0.61977	0.302	0.21	6.33e-118	1p36.21	1
WDR11	1.78e-146	0.618081	0.349	0.244	2.42e-142	10q26.12										1
SLC39A11	9.02e-164	0.618027	0.382	0.268	1.23e-159	17q24.3-q25.1																	1
OGDH	4.06e-164	0.617511	0.362	0.248	5.52e-160	7p13							1
TMEM70	1.17e-137	0.616642	0.299	0.201	1.59e-133	8q21.11								1
ATP13A3	1.37e-225	0.615023	0.542	0.409	1.87e-221	3q29			1
CD163	0	0.614457	0.899	0.823	0	12p13.31												1
WSB2	0	0.612821	0.61	0.449	0	12q24.23												1
ASAP1	0	0.611681	0.708	0.55	0	8q24.21-q24.22								1
TMEM164	4.39e-110	0.610165	0.257	0.173	5.97e-106	Xq23																							1
AMDHD2	4.21e-180	0.609951	0.402	0.279	5.73e-176	16p13.3																1
IL17RA	1.11e-273	0.608872	0.593	0.449	1.52e-269	22q11.1																						1
SERTAD2	2.9e-124	0.607057	0.319	0.225	3.94e-120	2p14		1
PDIA6	8.02e-213	0.604666	0.489	0.354	1.09e-208	2p25.1		1
HCFC1R1	8.78e-133	0.603989	0.308	0.211	1.19e-128	16p13.3																1
PLXND1	0	0.603922	0.769	0.611	0	3q22.1			1
POLR2L	1.57e-292	0.603573	0.594	0.437	2.13e-288	11p15.5											1
PI4KA	1.13e-202	0.602878	0.453	0.321	1.54e-198	22q11.21																						1
METTL7A	5.01e-122	0.602402	0.304	0.211	6.81e-118	12q13.12												1
YWHAZ	0	0.601851	0.781	0.665	0	8q22.3								1
ATP6V1C1	1.03e-207	0.600236	0.468	0.334	1.4e-203	8q22.3								1
ATP5F1B	5.02e-228	0.600184	0.51	0.371	6.82e-224	12q13.3												1
NPC1	2.22e-263	0.600096	0.583	0.436	3.02e-259	18q11.2																		1
TIMM8B	1.1e-143	0.596154	0.338	0.233	1.5e-139	11q23.1											1
ATP6V0D2	5.94e-100	0.595315	0.271	0.19	8.09e-96	8q21.3								1
ITPA	5.82e-131	0.594635	0.309	0.212	7.91e-127	20p13																				1
ATP5F1A	1.17e-225	0.589982	0.508	0.369	1.59e-221	18q21.1																		1
RAP2A	2.76e-182	0.58822	0.439	0.313	3.76e-178	13q32.1													1
TIMM17A	1.44e-124	0.585109	0.308	0.213	1.97e-120	1q32.1	1
ATP6V1A	0	0.584334	0.784	0.649	0	3q13.31			1
ASPH	9.21e-217	0.584241	0.509	0.369	1.25e-212	8q12.3								1
ZNF706	2.18e-184	0.583922	0.462	0.34	2.96e-180	8q22.3								1
PRCP	1.54e-151	0.58185	0.435	0.327	2.1e-147	11q14											1
ITPKB	6.44e-135	0.581517	0.376	0.275	8.76e-131	1q42.12	1
ARPC4	9.29e-284	0.580869	0.614	0.464	1.26e-279	3p25.3			1
TUBGCP2	1.06e-125	0.580333	0.336	0.24	1.44e-121	10q26.3										1
NUMB	7.46e-148	0.579385	0.542	0.443	1.01e-143	14q24.3														1
NACC1	2.24e-173	0.577382	0.451	0.332	3.05e-169	19p13.13																			1
TMEM106A	2.05e-128	0.576816	0.345	0.246	2.79e-124	17q21.31																	1
CD300A	2.89e-109	0.576575	0.337	0.247	3.93e-105	17q25.1																	1
ATP5MC3	1.74e-226	0.576059	0.543	0.405	2.37e-222	2q31.1		1
SNX29	2.59e-103	0.575879	0.273	0.19	3.53e-99	16p13.13-p13.12																1
TXNDC17	1.26e-179	0.574247	0.447	0.323	1.71e-175	17p13.1																	1
PANK3	1.98e-121	0.573338	0.313	0.218	2.69e-117	5q34					1
ARHGDIB	0	0.571488	0.947	0.863	0	12p12.3												1
HDHD5	2.25e-93	0.571008	0.25	0.174	3.06e-89	22q11.1																						1
MRC1	0	0.570724	0.826	0.713	0	10p12.33										1
LBR	5.7e-103	0.570656	0.289	0.204	7.75e-99	1q42.12	1
OTULINL	8.26e-92	0.567155	0.259	0.183	1.12e-87	5p15.2					1
ST14	8.65e-296	0.565003	0.657	0.502	1.18e-291	11q24.3											1
HNRNPA3	4.88e-139	0.563958	0.351	0.246	6.64e-135	2q31.2		1
NDUFB2	2.32e-141	0.563638	0.356	0.249	3.15e-137	7q34							1
EIF4E	8.49e-102	0.561015	0.288	0.204	1.15e-97	4q23				1
ANXA11	0	0.560724	0.916	0.871	0	10q22.3										1
CARM1	1.16e-112	0.560538	0.305	0.215	1.58e-108	19p13.2																			1
SH3BP2	2.08e-127	0.560403	0.334	0.235	2.84e-123	4p16.3				1
FEM1B	1.61e-157	0.558715	0.412	0.296	2.19e-153	15q23															1
SAMD1	4.25e-87	0.557371	0.254	0.18	5.78e-83	19p13.12																			1
SLC29A3	4.72e-187	0.55489	0.49	0.362	6.42e-183	10q22.1										1
CDK2AP1	3.89e-90	0.552028	0.252	0.176	5.29e-86	12q24.31												1
CALU	7.88e-257	0.549968	0.627	0.486	1.07e-252	7q32.1							1
SNX8	3.67e-168	0.548667	0.391	0.269	5e-164	7p22.3							1
PNKD	4.6e-168	0.548189	0.348	0.23	6.25e-164	2q35		1
SWAP70	1.51e-145	0.546637	0.413	0.302	2.06e-141	11p15.4											1
RIN2	7.32e-210	0.546401	0.513	0.373	9.96e-206	20p11.23																				1
LCP1	0	0.545961	0.991	0.976	0	13q14.13													1
PPIA	5.5e-175	0.545657	0.467	0.344	7.49e-171	7p13							1
GPAA1	4.19e-119	0.545105	0.335	0.24	5.7e-115	8q24.3								1
SRPRB	5.78e-104	0.543556	0.284	0.199	7.87e-100	3q22.1			1
CAP1	1.14e-146	0.541763	0.391	0.28	1.55e-142	1p34.2	1
SRM	7.38e-112	0.541733	0.329	0.237	1e-107	1p36.22	1
EGR2	1.59e-140	0.541625	0.472	0.37	2.16e-136	10q21.3										1
IRAK1	1.11e-200	0.541101	0.534	0.403	1.51e-196	Xq28																							1
MS4A4A	7.3e-223	0.539843	0.621	0.495	9.94e-219	11q12.2											1
P4HB	9.52e-176	0.539555	0.466	0.342	1.3e-171	17q25.3																	1
NEK6	0	0.539006	0.824	0.724	0	9q33.3									1
TPGS2	4.44e-85	0.538243	0.261	0.187	6.05e-81	18q12.2																		1
APOE	0	0.536193	0.996	0.976	0	19q13.32																			1
RASSF4	3.72e-91	0.535774	0.334	0.251	5.07e-87	10q11.21										1
NDUFB6	1.33e-95	0.535026	0.296	0.214	1.8e-91	9p21.1									1
PDXK	0	0.534739	0.859	0.774	0	21q22.3																					1
JUNB	3.19e-258	0.533322	0.684	0.54	4.34e-254	19p13.13																			1
PTPRE	1.48e-234	0.532943	0.559	0.407	2.02e-230	10q26.2										1
CD36	0	0.532836	0.722	0.513	0	7q21.11							1
TUBB4B	1.14e-96	0.531768	0.333	0.247	1.55e-92	9q34.3									1
DCSTAMP	1.04e-61	0.531224	0.555	0.525	1.41e-57	8q22.3								1
SNX24	2.48e-107	0.531073	0.313	0.224	3.37e-103	5q23.2					1
TP53BP2	1.2e-98	0.530316	0.266	0.185	1.63e-94	1q41	1
TAB2	4.74e-111	0.527533	0.351	0.258	6.45e-107	6q25.1						1
LAMTOR2	8.09e-161	0.527059	0.461	0.343	1.1e-156	1q22	1
SMIM12	1.11e-80	0.5266	0.252	0.18	1.51e-76	1p34.3	1
ATP5MF	1.64e-158	0.525529	0.445	0.327	2.23e-154	7q22.1							1
LGALS1	0	0.525215	0.986	0.959	0	22q13.1																						1
TIMM10	1.13e-83	0.525181	0.284	0.208	1.53e-79	11q12.1											1
TM2D2	3.6e-89	0.525171	0.284	0.205	4.9e-85	8p11.22								1
APEX1	2.2e-148	0.525088	0.441	0.327	3e-144	14q11.2														1
TUBA1C	2.1e-92	0.525063	0.346	0.261	2.85e-88	12q13.12												1
HSPD1	1.83e-82	0.524153	0.254	0.181	2.49e-78	2q33.1		1
ATP6V1D	7.59e-113	0.523908	0.363	0.268	1.03e-108	14q23.3														1
ACTR3	4.42e-152	0.523639	0.439	0.324	6.02e-148	2q14.1		1
NDUFB9	6.43e-241	0.523446	0.677	0.564	8.75e-237	8q24.13								1
PKM	0	0.52258	0.93	0.846	0	15q23															1
WDR1	1.61e-98	0.521095	0.289	0.205	2.2e-94	4p16.1				1
TXN2	6.75e-106	0.52002	0.316	0.226	9.19e-102	22q12.3																						1
CYC1	3.19e-201	0.519786	0.561	0.428	4.34e-197	8q24.3								1
PAPSS1	7.82e-241	0.518468	0.664	0.54	1.06e-236	4q25				1
ARHGAP10	7.46e-139	0.518152	0.411	0.302	1.02e-134	4q31.23				1
MBOAT1	1.96e-79	0.517879	0.264	0.192	2.66e-75	6p22.3						1
STT3A	3.72e-156	0.517071	0.463	0.346	5.06e-152	11q24.2											1
PDHB	4.47e-108	0.517019	0.336	0.245	6.08e-104	3p14.3			1
TPRG1	2.27e-79	0.516639	0.255	0.184	3.09e-75	3q28			1
FDX1	5.96e-45	0.515453	0.517	0.499	8.11e-41	11q22.3											1
NRP1	1.32e-151	0.51469	0.567	0.461	1.8e-147	10p11.22										1
FGD4	6.69e-111	0.51403	0.33	0.238	9.1e-107	12p11.21												1
COX8A	6.54e-171	0.513934	0.499	0.378	8.89e-167	11q13.1											1
SH2B3	4.96e-171	0.5139	0.505	0.383	6.75e-167	12q24.12												1
TM7SF3	3.87e-168	0.51321	0.481	0.357	5.27e-164	12p11.23												1
TPD52L2	2.05e-195	0.51303	0.533	0.398	2.79e-191	20q13.33																				1
TIMM13	3.05e-123	0.512878	0.385	0.285	4.15e-119	19p13.3																			1
MGAT4A	8.92e-86	0.511769	0.392	0.314	1.21e-81	2q11.2		1
GMFB	6.45e-94	0.511055	0.291	0.209	8.78e-90	14q22.2														1
TRPS1	4.94e-73	0.509885	0.262	0.193	6.72e-69	8q23.3								1
CPPED1	8.91e-145	0.509278	0.441	0.328	1.21e-140	16p13.12																1
PI4K2A	9.46e-228	0.50785	0.641	0.511	1.29e-223	10q24.2										1
UQCRQ	4.7e-114	0.506497	0.347	0.252	6.4e-110	5q31.1					1
IGF2R	3.75e-220	0.505528	0.628	0.497	5.1e-216	6q25.3						1
FARSA	5.41e-89	0.504623	0.294	0.214	7.36e-85	19p13.13																			1
BAIAP2	5.88e-76	0.504595	0.267	0.196	8e-72	17q25.3																	1
COTL1	0	0.503502	0.765	0.626	0	16q24.1																1
GPNMB	0	0.503193	1	0.988	0	7p15.3							1
CALM2	0	0.502445	0.827	0.699	0	2p21		1
MDH1	7.37e-83	0.502264	0.277	0.201	1e-78	2p15		1
APP	4.52e-243	0.502114	0.646	0.505	6.16e-239	21q21.3																					1
ID2	1.21e-165	0.501311	0.51	0.383	1.65e-161	2p25.1		1
TPST2	6.74e-89	0.499353	0.278	0.199	9.18e-85	22q12.1																						1
ADCY3	2.17e-95	0.498872	0.321	0.236	2.96e-91	2p23.3		1
ILK	2.7e-78	0.49809	0.26	0.188	3.68e-74	11p15.4											1
MYO5A	1.94e-93	0.497684	0.319	0.235	2.65e-89	15q21.2															1
FAM49B	4.13e-154	0.496881	0.508	0.394	5.61e-150	8q24.21								1
CALM1	1.03e-135	0.494797	0.44	0.332	1.4e-131	14q32.11														1
CLN6	2.1e-152	0.494268	0.472	0.355	2.86e-148	15q23															1
CLTC	6.78e-120	0.493188	0.386	0.285	9.23e-116	17q23.1																	1
NTAN1	9.93e-119	0.492232	0.376	0.276	1.35e-114	16p13.11																1
ARHGAP15	5.8e-112	0.491948	0.361	0.266	7.9e-108	2q22.2-q22.3		1
LPGAT1	4.58e-92	0.490845	0.288	0.207	6.24e-88	1q32.3	1
TMEM8A	1.89e-129	0.490282	0.417	0.311	2.58e-125	16p13.3																1
HTRA4	2.27e-94	0.490145	0.297	0.214	3.09e-90	8p11.22								1
ETNK1	1.53e-116	0.48997	0.392	0.292	2.08e-112	12p12.1												1
NPC2	0	0.488731	0.999	0.991	0	14q24.3														1
AKIP1	2.52e-80	0.488642	0.279	0.204	3.43e-76	11p15.4											1
FOS	1.26e-84	0.48797	0.677	0.641	1.71e-80	14q24.3														1
ZFP36	4.54e-65	0.48738	0.44	0.378	6.18e-61	19q13.2																			1
PIK3R1	5.17e-92	0.48706	0.315	0.232	7.04e-88	5q13.1					1
MPC2	1.66e-71	0.486959	0.27	0.2	2.26e-67	1q24.2	1
PIEZO1	4.39e-81	0.486194	0.279	0.204	5.98e-77	16q24.3																1
PNP	4.14e-78	0.485481	0.269	0.196	5.63e-74	14q11.2														1
SCAMP4	9.85e-102	0.485161	0.324	0.235	1.34e-97	19p13.3																			1
DCAF12	2.18e-79	0.485105	0.289	0.214	2.97e-75	9p13.3									1
NIPSNAP2	2.74e-83	0.485064	0.296	0.218	3.73e-79	7p11.2							1
TMCO3	1.73e-117	0.484637	0.393	0.293	2.35e-113	13q34													1
DLGAP4	2.17e-79	0.484117	0.32	0.243	2.95e-75	20q11.23																				1
ATP5ME	2.23e-90	0.483853	0.299	0.218	3.03e-86	4p16.3				1
DNAJB11	4.87e-94	0.482795	0.339	0.254	6.62e-90	3q27.3			1
ORMDL2	1.87e-116	0.482222	0.382	0.283	2.55e-112	12q13.2												1
RALA	2.92e-76	0.482221	0.264	0.193	3.98e-72	7p14.1							1
TAF13	1.86e-88	0.482104	0.301	0.22	2.53e-84	1p13.3	1
ENOPH1	5.58e-95	0.481983	0.317	0.232	7.59e-91	4q21.22				1
TP53I11	1.08e-71	0.481819	0.261	0.193	1.47e-67	11p11.2											1
FIBP	1.08e-78	0.481806	0.272	0.199	1.47e-74	11q13.1											1
CYSTM1	3.68e-92	0.48145	0.318	0.234	5.01e-88	5q31.3					1
ANO6	4.48e-96	0.481337	0.342	0.255	6.1e-92	12q12												1
SRSF2	4.15e-104	0.481215	0.363	0.27	5.65e-100	17q25.2																	1
BANF1	3.05e-73	0.481127	0.261	0.191	4.15e-69	11q13.1											1
LIPA	0	0.478841	0.999	0.928	0	10q23.31										1
ATP5PB	1.01e-95	0.477797	0.33	0.243	1.38e-91	1p13.2	1
ST3GAL6	9.71e-78	0.477685	0.27	0.197	1.32e-73	3q12.1			1
ARL2	3.3e-103	0.476166	0.368	0.276	4.49e-99	11q13.1											1
PTPA	3.97e-119	0.475578	0.401	0.299	5.4e-115	9q34.11									1
IGFLR1	5.47e-62	0.474836	0.273	0.208	7.45e-58	19q13.12																			1
NAA38	5.11e-70	0.474721	0.259	0.191	6.95e-66	17p13.1																	1
HTT	3.79e-124	0.473779	0.416	0.312	5.16e-120	4p16.3				1
ZNF316	8.6e-79	0.473037	0.308	0.232	1.17e-74	7p22.1							1
TRAK1	4.38e-96	0.472764	0.323	0.236	5.96e-92	3p22.1			1
RAB20	1.1e-140	0.470927	0.521	0.412	1.5e-136	13q34													1
ZFYVE16	2.15e-123	0.470774	0.44	0.335	2.92e-119	5q14.1					1
IRF2BPL	1.82e-77	0.470592	0.288	0.214	2.48e-73	14q24.3														1
VPS25	7.95e-70	0.470109	0.263	0.195	1.08e-65	17q21.31																	1
NCLN	6.08e-112	0.469764	0.471	0.377	8.27e-108	19p13.3																			1
SDHB	1.02e-186	0.469403	0.592	0.466	1.38e-182	1p36.13	1
EVL	3.34e-194	0.467885	0.712	0.624	4.55e-190	14q32.2														1
SFMBT2	2.77e-67	0.466629	0.282	0.213	3.77e-63	10p14										1
SPTSSA	8.58e-88	0.46631	0.348	0.265	1.17e-83	14q13.1														1
WDR41	2.96e-73	0.465816	0.265	0.195	4.03e-69	5q13.3-q14.1					1
DDOST	3.1e-81	0.46557	0.298	0.22	4.21e-77	1p36.12	1
UQCRC1	3.86e-225	0.465417	0.69	0.568	5.25e-221	3p21.31			1
CDK4	2.56e-115	0.465414	0.408	0.307	3.49e-111	12q14.1												1
PLXDC2	1.74e-257	0.464615	0.738	0.615	2.37e-253	10p12.31										1
ACP2	2.3e-145	0.464243	0.477	0.36	3.13e-141	11p11.2											1
SNAP29	6.52e-92	0.462851	0.335	0.25	8.87e-88	22q11.21																						1
ZMIZ1	1.05e-206	0.460969	0.658	0.532	1.43e-202	10q22.3										1
MCRIP1	4.82e-81	0.458411	0.309	0.231	6.56e-77	17q25.3																	1
EMILIN2	0	0.458345	0.87	0.774	0	18p11.32-p11.31																		1
TWF2	2.9e-235	0.457602	0.716	0.593	3.94e-231	3p21.2			1
POMP	2.54e-100	0.455615	0.368	0.276	3.45e-96	13q12.3													1
PURB	4.21e-84	0.455455	0.313	0.233	5.73e-80	7p13							1
GBA	9.72e-217	0.455345	0.634	0.494	1.32e-212	1q22	1
IDH1	2.65e-226	0.455257	0.719	0.603	3.6e-222	2q34		1
ECHS1	6.65e-144	0.454458	0.51	0.397	9.05e-140	10q26.3										1
PTDSS1	4.48e-106	0.454378	0.391	0.295	6.09e-102	8q22.1								1
EZR	3.01e-114	0.453423	0.447	0.349	4.09e-110	6q25.3						1
UTP6	6.91e-72	0.453318	0.285	0.213	9.4e-68	17q11.2																	1
HIST1H1C	0.00518249	0.453064	0.258	0.249	1	6p22.2						1
GALNT1	1.94e-102	0.452998	0.413	0.32	2.64e-98	18q12.2																		1
STX4	3.64e-154	0.452572	0.607	0.501	4.95e-150	16p11.2																1
NUP62	3.33e-69	0.45176	0.308	0.237	4.54e-65	19q13.33																			1
LRRC59	2.79e-82	0.451099	0.326	0.247	3.79e-78	17q21.33																	1
NR1H3	2.68e-47	0.450052	0.434	0.382	3.65e-43	11p11.2											1
LSM4	1.13e-122	0.449601	0.473	0.368	1.54e-118	19p13.11																			1
SLC25A39	5.43e-111	0.449196	0.425	0.326	7.38e-107	17q21.31																	1
NDUFS7	4.34e-111	0.449156	0.42	0.321	5.9e-107	19p13.3																			1
GTPBP6	3.16e-65	0.448812	0.265	0.199	4.3e-61	Xp22.33 and Yp11.32																							1
STRAP	7.69e-90	0.447425	0.347	0.261	1.05e-85	12p12.3												1
TMX2	2.51e-79	0.447258	0.312	0.234	3.41e-75	11q12.1											1
LACC1	1.66e-62	0.445958	0.277	0.212	2.26e-58	13q14.11													1
EIF4G1	6.79e-125	0.445407	0.447	0.34	9.24e-121	3q27.1			1
ABCD1	8.27e-72	0.445249	0.292	0.22	1.13e-67	Xq28																							1
GUK1	1.22e-82	0.445231	0.33	0.249	1.66e-78	1q42.13	1
PLOD3	8.31e-116	0.443981	0.448	0.346	1.13e-111	7q22.1							1
ME2	2.45e-102	0.443713	0.415	0.321	3.33e-98	18q21.2																		1
SURF4	6.58e-114	0.442736	0.454	0.355	8.96e-110	9q34.2									1
FH	3.92e-68	0.44239	0.292	0.222	5.33e-64	1q43	1
DNASE1L1	9.23e-77	0.442128	0.306	0.23	1.26e-72	Xq28																							1
KDM2B	1.13e-62	0.441434	0.31	0.242	1.53e-58	12q24.31												1
ACSL4	1.71e-106	0.439513	0.425	0.328	2.33e-102	Xq23																							1
SLC1A3	8.09e-139	0.439204	0.492	0.376	1.1e-134	5p13.2					1
HMGN1	7.5e-83	0.439106	0.346	0.265	1.02e-78	21q22.2																					1
RNF187	5.67e-116	0.439007	0.447	0.346	7.72e-112	1q42.13	1
KLF13	1.7e-68	0.438953	0.294	0.223	2.32e-64	15q13.3															1
LAMTOR5	6.41e-72	0.437792	0.286	0.214	8.72e-68	1p13.3	1
VPS35L	2.18e-118	0.43732	0.457	0.353	2.96e-114	16p12.3																1
CPM	1.68e-216	0.437038	0.753	0.642	2.28e-212	12q15												1
UQCRC2	5.82e-124	0.43532	0.474	0.368	7.91e-120	16p12.2																1
TOLLIP	2.76e-69	0.435139	0.287	0.216	3.76e-65	11p15.5											1
NDUFB3	2.54e-69	0.434932	0.283	0.212	3.46e-65	2q33.1		1
CD99	1.06e-287	0.434524	0.811	0.693	1.45e-283	Xp22.32 and Yp11.3																							1
MAPKAPK3	4.46e-153	0.434018	0.578	0.463	6.07e-149	3p21.2			1
SHTN1	1.74e-132	0.433083	0.524	0.416	2.36e-128	10q25.3										1
ATRN	2.32e-59	0.432656	0.262	0.198	3.15e-55	20p13																				1
SMIM15	1.8e-96	0.431581	0.395	0.304	2.46e-92	5q12.1					1
HSPA9	1.19e-86	0.431401	0.332	0.248	1.62e-82	5q31.2					1
NDUFAB1	3.74e-92	0.431398	0.371	0.283	5.09e-88	16p12.2																1
EIF4A1	7.92e-275	0.431003	0.823	0.732	1.08e-270	17p13.1																	1
UQCC2	3.85e-63	0.430633	0.264	0.198	5.23e-59	6p21.31						1
CEBPA	6.48e-81	0.430401	0.366	0.285	8.81e-77	19q13.11																			1
NDUFB11	1.56e-73	0.430183	0.316	0.241	2.13e-69	Xp11.3																							1
ABHD16A	2.32e-84	0.429547	0.358	0.275	3.16e-80	6p21.33						1
VARS	6.37e-76	0.429508	0.318	0.241	8.67e-72	6p21.33						1
SPOCD1	1.15e-49	0.42949	0.344	0.286	1.57e-45	1p35.2	1
TMEM208	4.1e-65	0.428574	0.278	0.211	5.58e-61	16q22.1																1
CCNY	5.9e-102	0.427953	0.414	0.319	8.02e-98	10p11.21										1
ILVBL	6.19e-59	0.427805	0.252	0.189	8.42e-55	19p13.12																			1
CASP3	4.33e-60	0.42768	0.258	0.194	5.89e-56	4q35.1				1
MIF	8.66e-90	0.427371	0.399	0.312	1.18e-85	22q11.23																						1
LILRB1	8.71e-67	0.427136	0.304	0.233	1.19e-62	19q13.42																			1
PSMC3	7.61e-70	0.426761	0.303	0.23	1.03e-65	11p11.2											1
RBM3	6.35e-82	0.426383	0.342	0.261	8.64e-78	Xp11.23																							1
ARHGDIA	9.08e-177	0.426007	0.653	0.539	1.23e-172	17q25.3																	1
ILF3	8.75e-98	0.42524	0.41	0.317	1.19e-93	19p13.2																			1
CALR	7.48e-222	0.424745	0.768	0.669	1.02e-217	19p13.13																			1
TRA2B	1.4e-62	0.424323	0.279	0.213	1.9e-58	3q27.2			1
CTSZ	0	0.423677	1	0.998	0	20q13.32																				1
ACTR1B	4.43e-75	0.423268	0.329	0.252	6.02e-71	2q11.2		1
GLRX3	5.92e-73	0.423243	0.32	0.245	8.06e-69	10q26.3										1
GALNT6	1.05e-61	0.423069	0.257	0.192	1.42e-57	12q13.13												1
YWHAH	4.57e-73	0.422887	0.351	0.276	6.21e-69	22q12.3																						1
TBCB	3.3e-100	0.421949	0.428	0.333	4.48e-96	19q13.12																			1
RGS10	5e-66	0.421401	0.338	0.266	6.81e-62	10q26.11										1
CMTM3	1.87e-149	0.421335	0.648	0.544	2.54e-145	16q22.1																1
KHSRP	4.63e-74	0.421129	0.339	0.263	6.3e-70	19p13.3																			1
SERF2	7.27e-269	0.420878	0.803	0.689	9.89e-265	15q15.3															1
GLA	8.05e-137	0.420376	0.543	0.432	1.1e-132	Xq22.1																							1
CDC123	3.86e-70	0.420166	0.322	0.248	5.25e-66	10p14-p13										1
ARPC5	4.51e-122	0.419878	0.504	0.399	6.14e-118	1q25.3	1
ABHD10	9.42e-60	0.419781	0.268	0.204	1.28e-55	3q13.2			1
AURKAIP1	4.34e-64	0.418579	0.291	0.223	5.9e-60	1p36.33	1
GTF3A	5.98e-59	0.418241	0.252	0.189	8.14e-55	13q12.2													1
CNN2	7.93e-100	0.417906	0.449	0.354	1.08e-95	19p13.3																			1
DOCK5	1.8e-60	0.417781	0.265	0.2	2.45e-56	8p21.2								1
SIRT2	1.46e-58	0.417687	0.25	0.188	1.99e-54	19q13.2																			1
SLC66A3	8.69e-92	0.417386	0.382	0.292	1.18e-87	2p25.1		1
TOMM40	2.15e-56	0.417192	0.278	0.216	2.93e-52	19q13.32																			1
DHX15	1.28e-86	0.416732	0.376	0.29	1.74e-82	4p15.2				1
NRBP1	7.27e-116	0.416413	0.472	0.369	9.88e-112	2p23.3		1
TCIRG1	1.16e-264	0.415778	0.838	0.759	1.58e-260	11q13.2											1
DAP	6.06e-108	0.415184	0.473	0.374	8.25e-104	5p15.2					1
ADAM10	2.92e-156	0.414216	0.635	0.526	3.98e-152	15q21.3															1
CELF2	3.23e-111	0.413766	0.468	0.365	4.4e-107	10p14										1
MAT2A	7.55e-132	0.413706	0.574	0.468	1.03e-127	2p11.2		1
MICOS10	1.58e-122	0.413347	0.521	0.416	2.15e-118	1p36.13	1
ATP6V0A1	6.66e-103	0.413142	0.448	0.351	9.06e-99	17q21.2																	1
TNFRSF21	2.83e-36	0.413108	0.254	0.205	3.85e-32	6p12.3						1
C2CD5	4.88e-56	0.412643	0.266	0.204	6.63e-52	12p12.1												1
ATP1B3	1.38e-131	0.412148	0.542	0.432	1.87e-127	3q23			1
IL13RA1	7.25e-84	0.411932	0.464	0.382	9.87e-80	Xq24																							1
CAB39	2.8e-90	0.411628	0.414	0.326	3.8e-86	2q37.1		1
PLOD1	1.31e-80	0.411212	0.368	0.286	1.78e-76	1p36.22	1
ATP6AP2	9.75e-214	0.410907	0.785	0.684	1.33e-209	Xp11.4																							1
CSNK2B	1.77e-76	0.410303	0.348	0.268	2.41e-72	6p21.33						1
PSMB6	2.19e-76	0.410137	0.345	0.267	2.98e-72	17p13.2																	1
COPRS	9.53e-94	0.410021	0.409	0.318	1.3e-89	17q11.2																	1
ATP5F1E	2.61e-210	0.409988	0.732	0.614	3.55e-206	20q13.32																				1
MTLN	4.23e-66	0.40996	0.298	0.228	5.75e-62	2q13		1
COPE	8.72e-95	0.409889	0.416	0.324	1.19e-90	19p13.11																			1
CHCHD1	4.41e-60	0.407878	0.272	0.207	6e-56	10q22.2										1
NDUFA11	9.65e-75	0.407865	0.36	0.282	1.31e-70	19p13.3																			1
COLEC12	2.63e-45	0.407712	0.293	0.237	3.58e-41	18p11.32																		1
CYB5R4	9.95e-96	0.407067	0.433	0.341	1.35e-91	6q14.2						1
GSS	3.17e-52	0.406968	0.252	0.193	4.32e-48	20q11.22																				1
ABHD12	1.16e-161	0.40578	0.702	0.598	1.58e-157	20p11.21																				1
METRNL	4.47e-119	0.405475	0.479	0.372	6.08e-115	17q25.3																	1
SEC14L1	5.37e-83	0.403863	0.385	0.3	7.3e-79	17q25.2-q25.3																	1
MXD4	9.02e-76	0.403254	0.348	0.269	1.23e-71	4p16.3				1
NCOA3	5.37e-53	0.402997	0.263	0.203	7.31e-49	20q13.12																				1
FLNA	9.15e-249	0.402896	0.875	0.816	1.24e-244	Xq28																							1
SUCLG1	6.64e-58	0.402772	0.275	0.211	9.03e-54	2p11.2		1
DCXR	2.43e-65	0.402389	0.309	0.239	3.31e-61	17q25.3																	1
TRAPPC1	5.33e-63	0.401966	0.322	0.252	7.25e-59	17p13.1																	1
TMEM134	9.1e-56	0.400993	0.276	0.213	1.24e-51	11q13.2											1
RAB1A	7.13e-116	0.399592	0.527	0.426	9.7e-112	2p14		1
TADA3	1.09e-62	0.399397	0.32	0.251	1.48e-58	3p25.3			1
VMA21	2.11e-58	0.399136	0.28	0.215	2.87e-54	Xq28																							1
SMS	3.24e-134	0.398379	0.591	0.485	4.4e-130	Xp22.11																							1
TMEM19	9.18e-77	0.397501	0.36	0.28	1.25e-72	12q21.1												1
PA2G4	2.11e-58	0.397422	0.288	0.223	2.87e-54	12q13.2												1
AP1S1	6.21e-67	0.396979	0.311	0.239	8.44e-63	7q22.1							1
ABL2	4.96e-64	0.396976	0.262	0.195	6.74e-60	1q25.2	1
VDAC3	2.07e-62	0.396759	0.325	0.256	2.81e-58	8p11.21								1
NDUFA1	1.21e-92	0.396623	0.43	0.338	1.64e-88	Xq24																							1
ELOVL5	9.92e-70	0.394411	0.318	0.244	1.35e-65	6p12.1						1
NDUFS3	7.9e-77	0.394137	0.366	0.285	1.07e-72	11p11.2											1
YKT6	4.02e-78	0.393916	0.369	0.287	5.47e-74	7p13							1
NDUFB8	7.52e-68	0.393518	0.328	0.254	1.02e-63	10q24.31										1
MFSD1	2.34e-304	0.393394	0.901	0.814	3.19e-300	3q25.32			1
C19orf53	4.12e-64	0.393182	0.304	0.234	5.61e-60	19p13.13																			1
SLC35B1	7.33e-63	0.391676	0.294	0.225	9.98e-59	17q21.33																	1
ICMT	1.23e-59	0.391639	0.306	0.239	1.67e-55	1p36.31	1
SET	2.21e-73	0.390131	0.383	0.305	3e-69	9q34.11									1
TMC8	7.77e-50	0.390094	0.256	0.198	1.06e-45	17q25.3																	1
TECR	1.34e-52	0.389986	0.265	0.205	1.83e-48	19p13.12																			1
CD63	0	0.389773	0.986	0.973	0	12q13.2												1
CLTB	1.83e-53	0.389714	0.279	0.217	2.48e-49	5q35.2					1
GADD45GIP1	5.45e-58	0.389203	0.302	0.236	7.41e-54	19p13.13																			1
MYL6	7.83e-286	0.389017	0.89	0.829	1.07e-281	12q13.2												1
METTL26	1.67e-61	0.388144	0.295	0.227	2.27e-57	16p13.3																1
APEH	3.01e-78	0.387903	0.379	0.296	4.09e-74	3p21.31			1
ZNF385A	1.61e-187	0.386818	0.776	0.676	2.19e-183	12q13.13												1
NCEH1	4.46e-190	0.38679	0.814	0.753	6.07e-186	3q26.31			1
CLN3	2.09e-62	0.386373	0.321	0.251	2.84e-58	16p12.1																1
MGAT5	3.78e-64	0.386365	0.33	0.258	5.14e-60	2q21.2-q21.3		1
TOMM22	1.26e-67	0.386029	0.335	0.261	1.72e-63	22q13.1																						1
NUP188	7.57e-48	0.385711	0.254	0.198	1.03e-43	9q34.11									1
SNF8	2.02e-69	0.385156	0.363	0.286	2.74e-65	17q21.32																	1
ARHGAP45	5.71e-41	0.385114	0.28	0.227	7.77e-37	19p13.3																			1
NDUFS8	1.79e-49	0.385068	0.269	0.21	2.43e-45	11q13.2											1
SRSF3	8.51e-61	0.384982	0.337	0.268	1.16e-56	6p21.31-p21.2						1
PFN1	0	0.384211	0.982	0.956	0	17p13.2																	1
MIDN	3.96e-62	0.383676	0.334	0.264	5.39e-58	19p13.3																			1
SLC44A2	1e-21	0.383142	0.271	0.239	1.36e-17	19p13.2																			1
COMMD7	1.43e-61	0.382341	0.308	0.239	1.95e-57	20q11.21																				1
RSU1	2.62e-113	0.381936	0.529	0.427	3.56e-109	10p13										1
MTHFD2	4.62e-99	0.381759	0.462	0.365	6.28e-95	2p13.1		1
CHCHD10	7.66e-66	0.381451	0.32	0.248	1.04e-61	22q11.23																						1
ATP6V1H	1.06e-110	0.381347	0.56	0.464	1.44e-106	8q11.23								1
TLN1	7.13e-230	0.381208	0.818	0.715	9.7e-226	9p13.3									1
SUGP2	1.84e-50	0.381188	0.277	0.217	2.51e-46	19p13																			1
PSMC4	2.97e-56	0.38105	0.292	0.227	4.04e-52	19q13.11-q13.13																			1
NDUFB7	1.24e-115	0.379876	0.542	0.44	1.69e-111	19p13.12																			1
NDUFA9	1.8e-64	0.379743	0.327	0.255	2.45e-60	12p13.3												1
CREB3L2	1.23e-62	0.379441	0.33	0.26	1.68e-58	7q33							1
PXDC1	8.44e-52	0.379231	0.27	0.21	1.15e-47	6p25.2						1
NDUFS2	1.6e-97	0.378558	0.475	0.379	2.18e-93	1q23.3	1
B3GNT2	2.04e-78	0.378504	0.411	0.328	2.78e-74	2p15		1
ARHGAP9	4.56e-44	0.378128	0.264	0.209	6.2e-40	12q13.3												1
POLDIP2	1.19e-68	0.377934	0.363	0.288	1.62e-64	17q11.2																	1
ANAPC11	2.17e-110	0.377915	0.55	0.453	2.95e-106	17q25.3																	1
VDAC1	1.53e-57	0.377751	0.301	0.235	2.08e-53	5q31.1					1
NDUFC2	1.92e-81	0.377311	0.416	0.331	2.61e-77	11q14.1											1
CCT6A	1.8e-62	0.376987	0.359	0.288	2.45e-58	7p11.2							1
ATP6V1B2	9.92e-263	0.376871	0.89	0.822	1.35e-258	8p21.3								1
CLTA	3e-116	0.37653	0.564	0.463	4.08e-112	9p13.3									1
PLIN3	1.27e-85	0.375953	0.439	0.352	1.73e-81	19p13.3																			1
PLXNB2	6.3e-99	0.374897	0.551	0.463	8.56e-95	22q13.33																						1
S100A4	0	0.374467	0.992	0.975	0	1q21.3	1
NDUFS1	1.56e-74	0.373835	0.396	0.315	2.12e-70	2q33.3		1
M6PR	1.71e-253	0.373782	0.856	0.768	2.33e-249	12p13.31												1
EIF2S1	2.74e-53	0.373772	0.317	0.253	3.73e-49	14q23.3														1
GRHPR	7.44e-70	0.373746	0.34	0.263	1.01e-65	9p13.2									1
ADSL	7.87e-50	0.373685	0.285	0.225	1.07e-45	22q13.1																						1
MGAT2	1.03e-64	0.373551	0.326	0.254	1.41e-60	14q21.3														1
STUB1	8.39e-81	0.373015	0.427	0.343	1.14e-76	16p13.3																1
LIMA1	1.25e-38	0.372884	0.257	0.207	1.7e-34	12q13.12												1
NAGLU	2.81e-61	0.371768	0.317	0.247	3.82e-57	17q21.2																	1
DAZAP1	1.58e-46	0.371547	0.283	0.225	2.14e-42	19p13.3																			1
TPP1	0	0.370512	0.944	0.882	0	11p15.4											1
PSMC5	4.09e-71	0.370442	0.385	0.307	5.57e-67	17q23.3																	1
SEC23B	5.05e-66	0.37037	0.339	0.265	6.86e-62	20p11.23																				1
PPP1R12C	6.97e-50	0.369997	0.279	0.22	9.49e-46	19q13.42																			1
SFT2D2	3.11e-100	0.369783	0.485	0.386	4.23e-96	1q24.2	1
DCTN3	1.16e-43	0.369507	0.26	0.206	1.58e-39	9p13.3									1
H2AFY	2.37e-200	0.369147	0.785	0.672	3.23e-196	5q31.1					1
NDUFV1	1.15e-89	0.369023	0.483	0.394	1.56e-85	11q13.2											1
BCL2L1	6.32e-111	0.368754	0.586	0.492	8.6e-107	20q11.21																				1
MPC1	3.38e-76	0.368539	0.399	0.317	4.6e-72	6q27						1
HEBP1	5.22e-64	0.368183	0.351	0.279	7.1e-60	12p13.1												1
SMDT1	1.81e-65	0.368178	0.348	0.274	2.46e-61	22q13.2																						1
MLEC	2.9e-73	0.367878	0.4	0.32	3.95e-69	12q24.31												1
HPCAL1	8.87e-98	0.367268	0.554	0.466	1.21e-93	2p25.1		1
PPP1CA	3.89e-114	0.367111	0.586	0.49	5.29e-110	11q13.2											1
MARCKS	0	0.366663	0.487	0.251	0	6q21						1
ARPC1B	0	0.366263	0.928	0.874	0	7q22.1							1
SIL1	6.17e-49	0.36606	0.288	0.228	8.4e-45	5q31.2					1
TXNDC5	4.29e-64	0.365796	0.35	0.276	5.84e-60	6p24.3						1
SDHA	3.61e-44	0.365782	0.253	0.199	4.91e-40	5p15.33					1
RTL8C	4.85e-51	0.365018	0.295	0.233	6.59e-47	Xq26.3																							1
MESD	7.59e-67	0.36498	0.357	0.281	1.03e-62	15q25.1															1
EIF3B	2.46e-91	0.364718	0.464	0.371	3.35e-87	7p22.3							1
SGPL1	3.34e-51	0.364577	0.315	0.253	4.54e-47	10q22.1										1
GDI2	1.62e-74	0.363837	0.428	0.348	2.2e-70	10p15.1										1
ARPP19	2.34e-48	0.363825	0.271	0.212	3.18e-44	15q21.2															1
UGGT1	1.44e-63	0.363232	0.34	0.267	1.96e-59	2q14.3		1
COX6C	3.87e-81	0.363146	0.439	0.353	5.27e-77	8q22.2								1
VASH1	4.68e-101	0.362593	0.508	0.41	6.37e-97	14q24.3														1
CIAO2A	2.77e-116	0.360853	0.58	0.476	3.76e-112	15q22.31															1
NOTCH2	1.84e-45	0.360778	0.348	0.289	2.51e-41	1p12	1
SNX5	1.69e-55	0.360639	0.294	0.229	2.3e-51	20p11.23																				1
NPEPPS	2.86e-64	0.360591	0.347	0.273	3.89e-60	17q21.32																	1
SLC43A3	1.58e-153	0.360542	0.549	0.417	2.15e-149	11q12.1											1
NEDD8	1.65e-63	0.360503	0.343	0.27	2.24e-59	14q12														1
PSD3	4.96e-32	0.360462	0.26	0.214	6.75e-28	8p22								1
WIPF1	2.21e-177	0.359827	0.751	0.644	3.01e-173	2q31.1		1
USP10	2.98e-49	0.359529	0.291	0.231	4.05e-45	16q24.1																1
TOR1AIP2	9.1e-52	0.359409	0.301	0.238	1.24e-47	1q25.2	1
KCTD12	5.11e-153	0.359296	0.797	0.711	6.95e-149	13q22.3													1
ABCA1	1.82e-76	0.358229	0.472	0.386	2.47e-72	9q31.1									1
BCKDK	1.9e-79	0.357472	0.418	0.333	2.59e-75	16p11.2																1
SERBP1	6.98e-73	0.357145	0.418	0.337	9.5e-69	1p31.3	1
TMEM250	1.33e-44	0.35662	0.263	0.207	1.81e-40	9q34.3									1
CHCHD2	9.48e-95	0.355882	0.513	0.422	1.29e-90	7p11.2							1
ROMO1	2.03e-73	0.355464	0.4	0.318	2.77e-69	20q11.22																				1
SLC44A1	2.33e-62	0.355298	0.272	0.204	3.17e-58	9q31.1-q31.2									1
SSR3	1.13e-111	0.355268	0.561	0.459	1.54e-107	3q25.31			1
TMEM183A	1.11e-68	0.354872	0.378	0.3	1.51e-64	1q32.1	1
MAPKAP1	4.42e-121	0.35455	0.619	0.519	6.01e-117	9q33.3									1
SNRPA	9.14e-41	0.354118	0.252	0.2	1.24e-36	19q13.2																			1
NAGPA	2.57e-49	0.353966	0.299	0.237	3.49e-45	16p13.3																1
RRP36	1.32e-45	0.353931	0.274	0.217	1.79e-41	6p21.1						1
HIGD2A	1.9e-81	0.353836	0.444	0.357	2.59e-77	5q35.2					1
SH3GLB1	1.5e-79	0.353433	0.566	0.489	2.04e-75	1p22.3	1
GUSB	8.45e-132	0.353305	0.688	0.595	1.15e-127	7q11.21							1
MACF1	8.27e-56	0.352605	0.363	0.295	1.12e-51	1p34.3	1
PHPT1	1e-71	0.351917	0.393	0.312	1.36e-67	9q34.3									1
MPDU1	3.33e-63	0.351303	0.349	0.275	4.54e-59	17p13.1																	1
SLC17A5	3.65e-55	0.350598	0.325	0.258	4.96e-51	6q13						1
DDB1	9.6e-78	0.350583	0.456	0.372	1.31e-73	11q12.2											1
CYB5B	5.03e-58	0.350071	0.335	0.266	6.84e-54	16q22.1																1
SCARB1	1.63e-52	0.350028	0.328	0.263	2.22e-48	12q24.31												1
TMED2	1.41e-63	0.350022	0.361	0.286	1.91e-59	12q24.31												1
STMP1	2.56e-60	0.34987	0.376	0.304	3.48e-56	7q33							1
TMEM147	6.73e-96	0.349369	0.493	0.396	9.16e-92	19q13.12																			1
COX4I1	3.55e-109	0.349145	0.583	0.485	4.83e-105	16q24.1																1
FAR1	1.59e-63	0.348856	0.374	0.3	2.17e-59	11p15.3											1
PCBP1	1.15e-87	0.348421	0.513	0.424	1.57e-83	2p13.3		1
GFM1	6.9e-44	0.348068	0.273	0.218	9.38e-40	3q25.32			1
ANAPC15	5.38e-49	0.347481	0.264	0.205	7.31e-45	11q13.4											1
OSBPL8	3.83e-65	0.3473	0.431	0.356	5.21e-61	12q21.2												1
PLCB2	2.37e-85	0.347117	0.514	0.424	3.23e-81	15q15.1															1
SNX9	7.96e-62	0.347037	0.371	0.298	1.08e-57	6q25.3						1
AKR1A1	1.43e-149	0.346677	0.709	0.607	1.94e-145	1p34.1	1
TEX2	1.74e-55	0.346038	0.501	0.443	2.37e-51	17q23.3																	1
TMX4	3.56e-60	0.345811	0.367	0.296	4.85e-56	20p12.3																				1
NDUFA8	3.08e-53	0.345771	0.332	0.266	4.19e-49	9q33.2									1
PINK1	1.48e-64	0.345441	0.399	0.325	2.01e-60	1p36.12	1
SELENOH	5.3e-118	0.344954	0.629	0.533	7.22e-114	11q12.1											1
MDH2	4.76e-47	0.344587	0.299	0.239	6.47e-43	7q11.23							1
NFATC3	7.87e-50	0.344391	0.316	0.254	1.07e-45	16q22.1																1
COX6B1	1.92e-61	0.343933	0.374	0.301	2.62e-57	19q13.12																			1
DNM1L	6.29e-43	0.343793	0.27	0.214	8.56e-39	12p11.21												1
SEC22C	2.23e-55	0.34355	0.324	0.257	3.04e-51	3p22.1			1
KIAA0100	4.72e-126	0.343183	0.628	0.52	6.43e-122	17q11.2																	1
CLN8	2.01e-91	0.343122	0.558	0.471	2.73e-87	8p23.3								1
LY96	2.24e-75	0.343076	0.433	0.35	3.05e-71	8q21.11								1
OAZ2	2.19e-95	0.342919	0.445	0.346	2.98e-91	15q22.31															1
PBDC1	2.67e-59	0.342643	0.351	0.28	3.63e-55	Xq13.3																							1
SGTA	1.34e-41	0.342313	0.267	0.213	1.83e-37	19p13.3																			1
SKAP2	1.66e-79	0.342049	0.487	0.403	2.25e-75	7p15.2							1
PRKAR2A	7.71e-41	0.341293	0.254	0.201	1.05e-36	3p21.31			1
MEF2A	3.46e-53	0.341292	0.344	0.278	4.71e-49	15q26.3															1
DDT	1.24e-57	0.340721	0.353	0.283	1.69e-53	22q11.23																						1
IDH3B	3.57e-46	0.340644	0.3	0.24	4.86e-42	20p13																				1
GHITM	1.87e-105	0.340114	0.581	0.484	2.55e-101	10q23.1										1
GALNS	8.31e-57	0.339832	0.37	0.301	1.13e-52	16q24.3																1
PSMD9	3.08e-43	0.33958	0.278	0.222	4.19e-39	12q24.31												1
FAM168B	3.27e-41	0.33956	0.25	0.197	4.45e-37	2q21.1		1
TBC1D9B	1.72e-156	0.339279	0.757	0.661	2.33e-152	5q35.3					1
NSF	3.31e-52	0.338535	0.331	0.266	4.5e-48	17q21.31																	1
SNRPC	1.27e-72	0.338385	0.456	0.374	1.73e-68	6p21.31						1
SPAG9	7.79e-58	0.338273	0.361	0.29	1.06e-53	17q21.33																	1
2002-03-01	4.71e-38	0.338272	0.259	0.208	6.41e-34
PITRM1	3.65e-41	0.337971	0.278	0.223	4.97e-37	10p15.2										1
DUSP3	2.19e-72	0.337481	0.424	0.341	2.97e-68	17q21.31																	1
LPCAT2	6.48e-61	0.337465	0.412	0.339	8.82e-57	16q12.2																1
WIPI1	3.12e-42	0.337413	0.252	0.198	4.24e-38	17q24.2																	1
ENOSF1	4.61e-41	0.337306	0.264	0.21	6.28e-37	18p11.32																		1
VPS18	1.13e-43	0.3372	0.267	0.211	1.53e-39	15q15.1															1
PRDX6	5.5e-55	0.337163	0.371	0.304	7.48e-51	1q25.1	1
TTC37	5.54e-42	0.33689	0.272	0.217	7.54e-38	5q15					1
EIF4G2	6.23e-61	0.336204	0.404	0.331	8.47e-57	11p15.4											1
TRAPPC5	5.67e-91	0.336038	0.519	0.424	7.72e-87	19p13.2																			1
PGPEP1	4.46e-55	0.335929	0.362	0.293	6.07e-51	19p13.11																			1
DNAJC15	3.87e-42	0.335611	0.259	0.204	5.26e-38	13q14.11													1
TPRA1	2.21e-47	0.335536	0.292	0.232	3.01e-43	3q21.3			1
PLCG2	5.98e-44	0.334559	0.278	0.221	8.14e-40	16q24.1																1
APH1A	2.32e-90	0.334111	0.553	0.463	3.16e-86	1q21.2	1
GPAT4	4.47e-39	0.334098	0.277	0.224	6.08e-35	8p11.21								1
GNPTAB	1.48e-44	0.334025	0.322	0.262	2.01e-40	12q23.2												1
TLE3	1.88e-36	0.334009	0.25	0.201	2.56e-32	15q23															1
CNIH1	1.63e-48	0.333515	0.306	0.244	2.21e-44	14q22.2														1
VAMP3	3.66e-115	0.333376	0.64	0.544	4.99e-111	1p36.23	1
MPV17	6.97e-126	0.333167	0.655	0.55	9.49e-122	2p23.3		1
GNA13	4.09e-97	0.332969	0.568	0.474	5.56e-93	17q24.1																	1
PBX3	1.14e-58	0.332599	0.444	0.377	1.55e-54	9q33.3									1
COMMD9	3.65e-60	0.332525	0.396	0.324	4.96e-56	11p13											1
TSPO	0	0.332346	0.954	0.916	0	22q13.2																						1
TIMM23	6.74e-46	0.332263	0.299	0.24	9.17e-42	10q11.22										1
PSMD2	2.07e-46	0.331849	0.302	0.242	2.81e-42	3q27.1			1
ENSA	2.59e-52	0.331563	0.337	0.27	3.53e-48	1q21.3	1
ATP6V1F	5.01e-226	0.331093	0.877	0.81	6.82e-222	7q32.1							1
MDFIC	2.66e-84	0.330957	0.523	0.435	3.61e-80	7q31.1-q31.2							1
RHOG	2.16e-115	0.330859	0.664	0.57	2.94e-111	11p15.4											1
PCK2	6.44e-72	0.330238	0.456	0.375	8.76e-68	14q11.2-q12														1
GATAD2A	1.3e-67	0.330106	0.458	0.383	1.76e-63	19p13.11																			1
CHID1	5.66e-57	0.329765	0.414	0.343	7.7e-53	11p15.5											1
NIPA2	1.07e-41	0.329604	0.278	0.223	1.45e-37	15q11.2															1
RPN1	3.74e-57	0.329413	0.379	0.308	5.09e-53	3q21.3			1
SNX4	1.13e-39	0.329246	0.259	0.207	1.53e-35	3q21.2			1
CSTB	0	0.328839	0.986	0.961	0	21q22.3																					1
ARHGAP18	7.25e-82	0.328607	0.558	0.474	9.87e-78	6q22.33						1
ALDH16A1	9.15e-36	0.32825	0.257	0.207	1.24e-31	19q13.33																			1
COPS7A	3.87e-68	0.327722	0.433	0.354	5.27e-64	12p13.31												1
AFG3L2	4.81e-37	0.326852	0.267	0.216	6.55e-33	18p11.21																		1
C6orf62	1.57e-76	0.326785	0.496	0.413	2.13e-72	6p22.3						1
RALY	1.41e-40	0.326297	0.269	0.215	1.92e-36	20q11.22																				1
NHP2	8.14e-39	0.326266	0.281	0.229	1.11e-34	5q35.3					1
FKBP15	3.46e-85	0.326231	0.536	0.447	4.7e-81	9q32									1
COMMD1	9.1e-38	0.325859	0.27	0.219	1.24e-33	2p15		1
MEA1	1.87e-43	0.325671	0.286	0.229	2.54e-39	6p21.1						1
MAPRE1	2.46e-48	0.325546	0.331	0.268	3.35e-44	20q11.21																				1
XRCC5	3e-40	0.324949	0.283	0.228	4.08e-36	2q35		1
IQGAP2	2.92e-67	0.324891	0.441	0.362	3.98e-63	5q13.3					1
CCM2	2.62e-52	0.324863	0.346	0.279	3.57e-48	7p13							1
TUFM	9.94e-103	0.324216	0.611	0.514	1.35e-98	16p11.2																1
RNH1	6.99e-178	0.323658	0.831	0.748	9.5e-174	11p15.5											1
CMTM7	5.38e-56	0.323543	0.357	0.287	7.32e-52	3p22.3			1
CERS2	3.9e-82	0.323288	0.518	0.43	5.3e-78	1q21.3	1
IER2	1.31e-33	0.323121	0.318	0.268	1.79e-29	19p13.13																			1
IFI27L2	2.32e-59	0.322758	0.407	0.335	3.15e-55	14q32.12														1
EIF3J	1.77e-36	0.322622	0.259	0.209	2.4e-32	15q21.1															1
AHNAK	0	0.322528	0.982	0.916	0	11q12.3											1
BTG2	1.75e-60	0.321695	0.432	0.357	2.38e-56	1q32.1	1
COX6A1	4.98e-61	0.321639	0.43	0.357	6.78e-57	12q24.31												1
SMIM7	1.02e-52	0.321596	0.343	0.276	1.39e-48	19p13.11																			1
AP3D1	3.75e-73	0.3214	0.478	0.396	5.11e-69	19p13.3																			1
KIF1B	1.4e-37	0.321039	0.262	0.21	1.9e-33	1p36.22	1
RHOA	3.68e-223	0.320608	0.888	0.821	5.01e-219	3p21.31			1
ZDHHC7	1.03e-39	0.31994	0.286	0.232	1.4e-35	16q24.1																1
BAG1	4.41e-51	0.319929	0.344	0.279	6e-47	9p13.3									1
PLEC	1.07e-84	0.319302	0.582	0.497	1.46e-80	8q24.3								1
UROS	5.75e-43	0.318775	0.288	0.231	7.82e-39	10q26.2										1
PITPNA	1.27e-68	0.318589	0.46	0.379	1.72e-64	17p13.3																	1
RAB35	2.25e-50	0.318428	0.358	0.292	3.06e-46	12q24.23												1
FUS	5.16e-54	0.318303	0.397	0.329	7.02e-50	16p11.2																1
GNAI3	5.23e-71	0.317144	0.478	0.397	7.11e-67	1p13.3	1
HSP90AB1	3.27e-87	0.317088	0.578	0.494	4.44e-83	6p21.1						1
CMAS	4.76e-37	0.316777	0.281	0.23	6.47e-33	12p12.1												1
NDUFAF8	3.47e-35	0.316647	0.25	0.201	4.72e-31	17q25.3																	1
TMED3	4.58e-51	0.31629	0.368	0.301	6.23e-47	15q25.1															1
NDUFA5	2.08e-36	0.315998	0.26	0.21	2.83e-32	7q31.32							1
DNMT3A	1.55e-44	0.315958	0.318	0.258	2.11e-40	2p23.3		1
KXD1	1.24e-66	0.315042	0.466	0.387	1.68e-62	19p13.11																			1
HSPA8	9.69e-157	0.315036	0.824	0.753	1.32e-152	11q24.1											1
NFIC	7.17e-48	0.314727	0.347	0.283	9.76e-44	19p13.3																			1
PIK3R2	1.21e-35	0.314724	0.276	0.225	1.65e-31	19p13.11																			1
YWHAE	3.71e-76	0.314469	0.506	0.424	5.05e-72	17p13.3																	1
FIS1	3.93e-71	0.314267	0.498	0.419	5.35e-67	7q22.1							1
RHEB	1.03e-54	0.314231	0.362	0.292	1.4e-50	7q36.1							1
SLC12A9	1.21e-43	0.313371	0.323	0.264	1.65e-39	7q22.1							1
RENBP	5.34e-51	0.312952	0.379	0.312	7.26e-47	Xq28																							1
SMARCB1	2.79e-45	0.312709	0.335	0.274	3.79e-41	22q11.23																						1
DNAJC5	1.51e-87	0.312656	0.543	0.451	2.05e-83	20q13.33																				1
HPS1	1.74e-64	0.312642	0.439	0.362	2.37e-60	10q24.2										1
FERMT3	1.72e-168	0.312301	0.816	0.728	2.34e-164	11q13.1											1
SLC20A1	1.04e-36	0.312122	0.282	0.23	1.42e-32	2q14.1		1
CAPNS1	4.12e-111	0.312107	0.656	0.561	5.61e-107	19q13.12																			1
ELOVL1	8.26e-68	0.31181	0.497	0.419	1.12e-63	1p34.2	1
WIPI2	2.35e-54	0.311315	0.4	0.33	3.2e-50	7p22.1							1
SEC11C	6.57e-37	0.310938	0.274	0.223	8.94e-33	18q21.32																		1
SREBF2	6.92e-42	0.310508	0.369	0.31	9.41e-38	22q13.2																						1
C5AR1	0	0.310476	0.962	0.924	0	19q13.32																			1
TNRC18	1.86e-32	0.310463	0.268	0.22	2.53e-28	7p22.1							1
LAPTM5	0	0.310268	1	1	0	1p35.2	1
SMIM30	2.07e-41	0.309925	0.287	0.231	2.81e-37	7q31.1							1
GALNT12	1.53e-15	0.309864	0.324	0.3	2.08e-11	9q22.33									1
MFN2	1.15e-39	0.30972	0.273	0.219	1.56e-35	1p36.22	1
RAB7A	1.54e-114	0.309615	0.683	0.593	2.09e-110	3q21.3			1
METAP2	2.68e-35	0.309591	0.264	0.215	3.64e-31	12q22												1
PSENEN	6.72e-38	0.309545	0.28	0.227	9.14e-34	19q13.12																			1
SNX6	8.62e-71	0.309541	0.511	0.43	1.17e-66	14q13.1														1
CHFR	3.74e-33	0.309118	0.265	0.217	5.09e-29	12q24.33												1
MAP3K11	3.48e-57	0.308772	0.4	0.327	4.74e-53	11q13.1											1
TMEM123	2.11e-36	0.30869	0.328	0.275	2.88e-32	11q22.2											1
CPQ	1.23e-49	0.308635	0.399	0.334	1.68e-45	8q22.1								1
SELENOT	2.87e-34	0.307644	0.265	0.216	3.91e-30	3q25.1			1
UBE2J1	4.47e-91	0.307317	0.637	0.558	6.08e-87	6q15						1
DHX38	1.38e-34	0.306705	0.262	0.213	1.88e-30	16q22.2																1
ARL15	1.72e-36	0.306488	0.268	0.216	2.33e-32	5q11.2					1
KLF3	3.98e-30	0.306081	0.264	0.219	5.41e-26	4p14				1
SCAMP2	3.19e-110	0.306002	0.706	0.621	4.34e-106	15q24.1															1
WASF2	4.43e-92	0.305777	0.579	0.486	6.02e-88	1p36.11	1
CIAO1	6.15e-52	0.305151	0.399	0.331	8.36e-48	2q11.2		1
FAM13B	5.5e-33	0.304966	0.257	0.21	7.48e-29	5q31.2					1
GOLT1B	1.2e-39	0.304585	0.302	0.247	1.63e-35	12p12.1												1
GIMAP4	8.48e-37	0.303332	0.309	0.255	1.15e-32	7q36.1							1
NDUFA10	1.55e-59	0.303266	0.439	0.365	2.11e-55	2q37.3		1
GID8	3.89e-43	0.302698	0.334	0.274	5.29e-39	20q13.33																				1
NDUFA7	1.68e-31	0.302181	0.255	0.208	2.28e-27	19p13.2																			1
PPIB	2.27e-59	0.301901	0.471	0.398	3.08e-55	15q22.31															1
TSC22D4	2.05e-63	0.301287	0.445	0.367	2.79e-59	7q22.1							1
WDR43	5.64e-32	0.300936	0.255	0.208	7.67e-28	2p23.2		1
FAM50A	2.21e-65	0.300907	0.481	0.403	3.01e-61	Xq28																							1
LAMP1	0	0.300355	0.987	0.972	0	13q34													1
RBX1	3.11e-42	0.300031	0.344	0.285	4.23e-38	22q13.2																						1
NDUFS5	5.39e-38	0.299545	0.281	0.228	7.33e-34	1p34.3	1
LNPK	3.48e-34	0.299525	0.263	0.213	4.73e-30	2q31.1		1
ABHD2	4.98e-118	0.299261	0.687	0.583	6.77e-114	15q26.1															1
SNAPIN	1.45e-35	0.29926	0.283	0.231	1.98e-31	1q21.3	1
DERA	6.03e-33	0.299014	0.27	0.222	8.2e-29	12p12.3												1
ATP5PD	4.45e-49	0.2983	0.379	0.314	6.06e-45	17q25.1																	1
EIF4A3	2.78e-63	0.298108	0.481	0.404	3.79e-59	17q25.3																	1
CYB561A3	2.79e-20	0.297918	0.297	0.259	3.79e-16	11q12.2											1
MKNK1	6.91e-52	0.29786	0.483	0.419	9.4e-48	1p33	1
TMEM138	5.26e-32	0.297651	0.29	0.241	7.16e-28	11q12.2											1
DRAP1	1.14e-90	0.297395	0.625	0.534	1.56e-86	11q13.1											1
CNOT9	2.93e-43	0.297298	0.317	0.257	3.98e-39	2q35		1
COX7C	1.64e-67	0.297191	0.501	0.421	2.23e-63	5q14.3					1
C4orf3	1.93e-70	0.297114	0.537	0.457	2.63e-66	4q26				1
ATP5IF1	2.34e-45	0.297021	0.329	0.267	3.18e-41	1p35.3	1
KIDINS220	1.52e-42	0.296919	0.329	0.27	2.07e-38	2p25.1		1
ZNHIT1	2.48e-42	0.29687	0.331	0.272	3.38e-38	7q22.1							1
PUF60	9.17e-49	0.296709	0.39	0.324	1.25e-44	8q24.3								1
UBE2I	2.16e-89	0.296518	0.625	0.538	2.93e-85	16p13.3																1
LAMTOR4	4.35e-100	0.296359	0.665	0.574	5.92e-96	7q22.1							1
LGALS9	9.66e-133	0.296132	0.762	0.674	1.31e-128	17q11.2																	1
USP22	4.28e-33	0.296125	0.29	0.241	5.82e-29	17p11.2																	1
ARHGAP25	1.64e-49	0.295896	0.38	0.314	2.23e-45	2p13.3		1
ARRB2	9.28e-254	0.295824	0.951	0.889	1.26e-249	17p13.2																	1
TIAM1	7.47e-38	0.295656	0.298	0.244	1.02e-33	21q22.11																					1
PSMD7	1.53e-46	0.295334	0.343	0.279	2.08e-42	16q23.1																1
NCL	2.91e-40	0.294981	0.343	0.285	3.96e-36	2q37.1		1
DCAF11	1.44e-30	0.294912	0.264	0.218	1.96e-26	14q12														1
SNX12	1.61e-49	0.293862	0.36	0.293	2.2e-45	Xq13.1																							1
NCF4	7.35e-26	0.293777	0.442	0.403	1e-21	22q12.3																						1
ITPRIPL2	6.01e-31	0.29312	0.291	0.243	8.17e-27	16p12.3																1
GPATCH2L	1.55e-53	0.293106	0.414	0.343	2.11e-49	14q24.3														1
USP12	8.93e-38	0.293041	0.345	0.29	1.21e-33	13q12.13													1
UQCR11	8.13e-67	0.292724	0.493	0.414	1.11e-62	19p13.3																			1
ROCK1	4.82e-39	0.292638	0.385	0.329	6.55e-35	18q11.1																		1
SNX17	5.44e-97	0.292405	0.653	0.566	7.41e-93	2p23.3		1
PPP4C	1.98e-59	0.292087	0.482	0.408	2.69e-55	16p11.2																1
GET3	2.3e-54	0.291741	0.436	0.366	3.13e-50	19p13.13																			1
MAML2	7.45e-31	0.291535	0.263	0.217	1.01e-26	11q21											1
SEC61A1	1.6e-68	0.29129	0.508	0.427	2.17e-64	3q21.3			1
RAB31	4.36e-103	0.291179	0.676	0.584	5.93e-99	18p11.22																		1
SCFD1	6.83e-30	0.291163	0.269	0.223	9.3e-26	14q12														1
MAPKAPK5	3.92e-34	0.290736	0.254	0.205	5.33e-30	12q24.12-q24.13												1
EIF4EBP1	2.46e-59	0.290072	0.436	0.359	3.35e-55	8p11.23								1
DDRGK1	5.04e-48	0.289341	0.376	0.311	6.86e-44	20p13																				1
PRKDC	4.42e-35	0.289143	0.327	0.274	6.02e-31	8q11.21								1
COA6	3.04e-34	0.289004	0.285	0.234	4.14e-30	1q42.2	1
PCYT1A	7.18e-49	0.287942	0.418	0.352	9.76e-45	3q29			1
SEC13	5.28e-48	0.287894	0.378	0.313	7.19e-44	3p25.3			1
ATP6V0C	3.63e-114	0.287674	0.757	0.678	4.94e-110	16p13.3																1
SCAMP3	1.4e-35	0.287364	0.284	0.232	1.91e-31	1q22	1
GRK6	2.02e-33	0.286751	0.311	0.261	2.75e-29	5q35.3					1
B4GALT5	3.32e-41	0.286568	0.357	0.298	4.51e-37	20q13.13																				1
UQCR10	1.52e-67	0.286413	0.517	0.436	2.06e-63	22q12.2																						1
ENG	1.21e-166	0.286289	0.941	0.906	1.65e-162	9q34.11									1
TEX264	1.57e-35	0.286075	0.299	0.246	2.14e-31	3p21.2			1
MTIF2	2.09e-37	0.285831	0.319	0.264	2.85e-33	2p16.1		1
ARPC2	3e-86	0.285601	0.624	0.537	4.09e-82	2q35		1
TMED9	3.64e-61	0.284773	0.476	0.4	4.95e-57	5q35.3					1
SEPHS2	5.1e-64	0.284205	0.509	0.432	6.94e-60	16p11.2																1
VIM	0	0.282917	1	1	0	10p13										1
VPS26A	1.2e-54	0.28279	0.439	0.368	1.63e-50	10q22.1										1
CALHM2	2.64e-57	0.282688	0.458	0.383	3.59e-53	10q24.33										1
CCDC124	8.58e-39	0.282263	0.324	0.268	1.17e-34	19p13.11																			1
NEU1	1.2e-52	0.281828	0.444	0.373	1.64e-48	6p21.33						1
ALDH3B1	2.26e-33	0.281699	0.297	0.247	3.08e-29	11q13.2											1
OST4	7.89e-31	0.281064	0.27	0.223	1.07e-26	2p23.3		1
RTF2	3.44e-45	0.280863	0.402	0.339	4.68e-41	20q13.31																				1
FBXW2	1.83e-40	0.280208	0.34	0.281	2.48e-36	9q33.2									1
HDLBP	1.02e-67	0.280192	0.54	0.461	1.39e-63	2q37.3		1
CTDNEP1	1.24e-44	0.280055	0.385	0.322	1.69e-40	17p13.1																	1
ITGB5	1.35e-22	0.279941	0.44	0.401	1.83e-18	3q21.2			1
CORO1B	4.31e-78	0.279895	0.612	0.529	5.86e-74	11q13.2											1
STRN	2.57e-32	0.279874	0.285	0.236	3.49e-28	2p22.2		1
TACC1	3.19e-58	0.279203	0.471	0.396	4.34e-54	8p11.22								1
STARD3NL	5.2e-33	0.278868	0.294	0.244	7.07e-29	7p14.1							1
CAPZA1	2.13e-48	0.278569	0.413	0.346	2.9e-44	1p13.2	1
CHMP4A	1.02e-42	0.278425	0.39	0.329	1.39e-38	14q12														1
TNFRSF14	3.7e-63	0.27835	0.501	0.423	5.03e-59	1p36.32	1
PRDX4	1.86e-45	0.277685	0.353	0.289	2.53e-41	Xp22.11																							1
CENPB	1.18e-32	0.277346	0.328	0.277	1.6e-28	20p13																				1
MAGT1	6.66e-58	0.2767	0.445	0.369	9.06e-54	Xq21.1																							1
HNRNPM	1.15e-23	0.2765	0.257	0.218	1.56e-19	19p13.2																			1
RARRES1	8.34e-18	0.276473	0.312	0.277	1.13e-13	3q25.32			1
ADI1	1.41e-38	0.27638	0.383	0.326	1.91e-34	2p25.3		1
GNB4	5e-76	0.276066	0.576	0.484	6.8e-72	3q26.33			1
ACAA2	2.14e-61	0.27538	0.549	0.478	2.91e-57	18q21.1																		1
VDAC2	8.96e-34	0.275165	0.314	0.262	1.22e-29	10q22.2										1
BABAM1	7.85e-31	0.275059	0.302	0.254	1.07e-26	19p13.11																			1
DDX1	8.88e-33	0.275011	0.271	0.221	1.21e-28	2p24.3		1
FURIN	7.9e-48	0.274897	0.378	0.311	1.07e-43	15q26.1															1
UBE3A	9.43e-31	0.27489	0.305	0.257	1.28e-26	15q11.2															1
CD9	2.49e-107	0.274517	0.983	0.926	3.39e-103	12p13.31												1
RABAC1	3.07e-44	0.274488	0.432	0.369	4.18e-40	19q13.2																			1
ANAPC7	2.83e-37	0.274474	0.316	0.26	3.85e-33	12q24.11												1
GTF2F1	8.53e-27	0.273945	0.256	0.213	1.16e-22	19p13.3																			1
COA4	2.84e-29	0.27358	0.26	0.215	3.86e-25	11q13.4											1
AUP1	9.52e-47	0.273486	0.408	0.342	1.29e-42	2p13.1		1
TMSB10	0	0.273189	0.993	0.984	0	2p11.2		1
SNAP23	4.44e-38	0.272744	0.363	0.306	6.05e-34	15q15.1-q15.2															1
ADCY7	4.32e-33	0.272696	0.332	0.281	5.88e-29	16q12.1																1
RALB	7.14e-40	0.272479	0.359	0.3	9.71e-36	2q14.2		1
DCAF7	7.1e-65	0.271835	0.523	0.443	9.66e-61	17q23.3																	1
BCAP31	1.31e-160	0.271571	0.923	0.895	1.78e-156	Xq28																							1
CAPZA2	1.73e-49	0.271185	0.477	0.41	2.36e-45	7q31.2							1
TCN2	4.84e-27	0.271175	0.316	0.269	6.59e-23	22q12.2																						1
PCBD1	3.92e-45	0.271072	0.42	0.356	5.33e-41	10q22.1										1
SUMF1	7.84e-30	0.270303	0.281	0.234	1.07e-25	3p26.1			1
MGAT1	2e-170	0.270241	0.913	0.865	2.72e-166	5q35.3					1
UBE2G2	5.89e-34	0.270129	0.326	0.274	8.02e-30	21q22.3																					1
ERO1A	2.9e-52	0.270062	0.482	0.412	3.95e-48	14q22.1														1
RARS	4.04e-26	0.269942	0.253	0.211	5.49e-22	5q34					1
G6PC3	8.34e-28	0.269472	0.267	0.223	1.13e-23	17q21.31																	1
SELENOF	3.06e-86	0.2693	0.695	0.619	4.17e-82	1p22.3	1
CORO7	7.97e-50	0.268868	0.434	0.365	1.08e-45	16p13.3																1
PLEKHA2	1.62e-41	0.268771	0.38	0.319	2.21e-37	8p11.22								1
DHX9	4.06e-42	0.268629	0.367	0.306	5.52e-38	1q25.3	1
NUCKS1	1.36e-33	0.268321	0.348	0.296	1.85e-29	1q32.1	1
AKT2	1.47e-27	0.2683	0.269	0.224	2e-23	19q13.2																			1
DCTN1	4.68e-46	0.268183	0.417	0.351	6.36e-42	2p13.1		1
SHARPIN	1.4e-25	0.26814	0.257	0.215	1.91e-21	8q24.3								1
MANF	2.26e-29	0.267829	0.261	0.215	3.07e-25	3p21.2			1
SIGLEC9	1.8e-42	0.266775	0.372	0.31	2.45e-38	19q13.3-q13.4																			1
AP1M1	1.73e-48	0.26656	0.424	0.356	2.35e-44	19p13.11																			1
WDFY1	8.05e-41	0.265859	0.384	0.323	1.1e-36	2q36.1		1
FAM91A1	4.15e-39	0.265683	0.375	0.315	5.65e-35	8q24.13								1
TFE3	1.66e-30	0.26558	0.274	0.226	2.26e-26	Xp11.23																							1
SZRD1	9.78e-44	0.265351	0.39	0.326	1.33e-39	1p36.13	1
RAB5IF	1.77e-48	0.264692	0.478	0.414	2.41e-44	20q11.23																				1
CD86	7.12e-51	0.264668	0.469	0.397	9.68e-47	3q13.33			1
DUS1L	2.81e-43	0.264411	0.384	0.32	3.83e-39	17q25.3																	1
SLC38A2	1.95e-44	0.264256	0.456	0.392	2.65e-40	12q13.11												1
VAC14	2.72e-52	0.264218	0.53	0.463	3.7e-48	16q22.1-q22.2																1
RXRA	1.15e-47	0.263807	0.446	0.38	1.57e-43	9q34.2									1
CAPG	0	0.263762	0.999	0.997	0	2p11.2		1
ATP6V1G1	1.65e-47	0.263548	0.422	0.355	2.24e-43	9q32									1
COX16	3.04e-44	0.262928	0.394	0.331	4.14e-40	14q24.2														1
CYP4V2	2.83e-36	0.262529	0.334	0.278	3.85e-32	4q35.1-q35.2				1
CHD9	2.44e-31	0.262469	0.316	0.266	3.31e-27	16q12.2																1
CDC37	2.18e-70	0.262327	0.636	0.569	2.96e-66	19p13.2																			1
PDHA1	5.57e-42	0.262184	0.414	0.352	7.58e-38	Xp22.12																							1
NDUFA4	5.46e-66	0.262163	0.584	0.508	7.43e-62	7p21.3							1
UBXN6	4.32e-53	0.261877	0.495	0.423	5.88e-49	19p13																			1
ERH	3.5e-25	0.261848	0.25	0.209	4.76e-21	14q24.1														1
SRP9	2.21e-24	0.261526	0.267	0.226	3e-20	1q42.12	1
RBMS1	9.46e-29	0.260808	0.302	0.254	1.29e-24	2q24.2		1
HINT1	1.4e-43	0.260705	0.397	0.333	1.91e-39	5q23.3					1
PTPRJ	1.19e-37	0.260493	0.333	0.276	1.62e-33	11p11.2											1
PSMD1	1.23e-32	0.260408	0.335	0.284	1.68e-28	2q37.1		1
CLCN7	2.72e-93	0.260362	0.715	0.635	3.7e-89	16p13.3																1
PSMC2	2.94e-38	0.260298	0.376	0.318	4e-34	7q22.1							1
PSMB5	1.62e-29	0.260298	0.302	0.254	2.21e-25	14q11.2														1
SETD3	1.07e-45	0.259727	0.448	0.383	1.45e-41	14q32.2														1
TNFAIP8	1.64e-25	0.259129	0.26	0.217	2.24e-21	5q23.1					1
STOML2	1.35e-25	0.259032	0.288	0.245	1.84e-21	9p13.3									1
NAAA	1.83e-30	0.258798	0.331	0.281	2.49e-26	4q21.1				1
GTF2A2	7.09e-25	0.258727	0.255	0.214	9.64e-21	15q22.2															1
YWHAG	1.11e-62	0.258081	0.533	0.455	1.51e-58	7q11.23							1
PPT1	3.41e-167	0.257998	0.914	0.842	4.64e-163	1p34.2	1
YWHAQ	2.19e-36	0.25776	0.396	0.34	2.98e-32	2p25.1		1
CIAO2B	1.18e-26	0.256998	0.285	0.241	1.6e-22	16q22.1																1
STARD3	1.3e-26	0.256842	0.298	0.254	1.77e-22	17q12																	1
LMNA	1.67e-97	0.256792	0.838	0.78	2.27e-93	1q22	1
MSN	1.97e-148	0.256473	0.887	0.828	2.68e-144	Xq12																							1
CBFB	3.25e-40	0.256401	0.418	0.358	4.43e-36	16q22.1																1
MNDA	5.05e-56	0.256356	0.503	0.427	6.88e-52	1q23.1	1
TPP2	2.68e-23	0.256352	0.255	0.215	3.65e-19	13q33.1													1
CDS2	3.3e-40	0.256064	0.419	0.359	4.5e-36	20p12.3																				1
TMA7	6.96e-27	0.255825	0.28	0.235	9.48e-23	3p21.31			1
CHMP2A	1.86e-47	0.255443	0.453	0.385	2.53e-43	19q13.43																			1
RCC1L	4.42e-27	0.255284	0.276	0.231	6.01e-23	7q11.23							1
SLC12A7	5.75e-35	0.254939	0.366	0.31	7.82e-31	5p15.33					1
HSD17B4	3.68e-82	0.254827	0.68	0.596	5.01e-78	5q23.1					1
ACTR1A	9.05e-39	0.254705	0.414	0.355	1.23e-34	10q24.32										1
TANGO2	1.89e-26	0.254558	0.292	0.247	2.58e-22	22q11.21																						1
SEM1	4.54e-25	0.254498	0.26	0.218	6.18e-21	7q21.3							1
CCDC47	8.11e-45	0.254467	0.433	0.368	1.1e-40	17q23.3																	1
EHD4	2.01e-60	0.254147	0.547	0.471	2.73e-56	15q15.1															1
HNRNPDL	1.9e-39	0.253871	0.42	0.36	2.58e-35	4q21.22				1
GOLGA7	2.45e-30	0.253628	0.324	0.274	3.33e-26	8p11.21								1
YIPF3	1.56e-38	0.252972	0.378	0.319	2.12e-34	6p21.1						1
BLVRB	1.26e-44	0.252809	0.607	0.55	1.71e-40	19q13.2																			1
VMP1	6.04e-69	0.252558	0.663	0.587	8.22e-65	17q23.1																	1
ZNF622	3.83e-29	0.252508	0.287	0.24	5.21e-25	5p15.1					1
NDUFA3	1.71e-46	0.252414	0.46	0.394	2.32e-42	19q13.42																			1
AP2M1	9.03e-48	0.252237	0.474	0.407	1.23e-43	3q27.1			1
RRAGC	3.52e-25	0.252113	0.254	0.212	4.79e-21	1p34.3	1
SNRNP70	5.35e-28	0.251941	0.289	0.243	7.28e-24	19q13.33																			1
GALNT11	2.14e-26	0.251826	0.266	0.222	2.92e-22	7q36.1							1
MIEN1	3.35e-22	0.251623	0.258	0.219	4.56e-18	17q12																	1
PRKACA	2.6e-77	0.251291	0.698	0.63	3.54e-73	19p13.12																			1
SLC15A4	7.36e-32	0.251218	0.328	0.276	1e-27	12q24.33												1
TGFB1	3.95e-32	0.251096	0.333	0.281	5.38e-28	19q13.2																			1
LGALS8	3.47e-34	0.25065	0.344	0.29	4.73e-30	1q43	1
CD4	2.39e-34	0.250628	0.665	0.642	3.25e-30	12p13.31												1
SDF4	2.16e-67	0.250543	0.645	0.576	2.94e-63	1p36.33	1
PACS1	5.4e-21	0.250094	0.257	0.22	7.34e-17	11q13.1-q13.2											1

## Sheet: Inflammatory Macrophages
gene	p_val	avg_log2FC	pct.1	pct.2	p_val_adj	Cromosome	"1	"2	"3	"4	"5	"6	"7	"8	"9	"10	"11	"12	"13	"14	"15	"16	"17	"18	"19	"20	"21	"22	X	M
TNFAIP6	0	9.22091	0.984	0.02	0	2q23.3		1
MT1H	0	9.87556	0.959	0.008	0	16q13																1
MT1G	0	9.62424	0.953	0.009	0	16q13																1
SLC39A8	0	7.08353	0.958	0.052	0	4q24				1
MT1F	0	7.50286	0.932	0.028	0	16q13																1
MT1X	0	7.26576	0.937	0.034	0	16q13																1
CXCL8	0	8.22918	0.997	0.108	0	4q13.3				1
SLAMF7	0	6.15897	0.889	0.029	0	1q23.3	1
CCL4	0	6.74682	0.886	0.029	0	17q12																	1
MMP9	0	5.85339	0.895	0.041	0	20q13.12																				1
IER3	0	5.38517	0.912	0.066	0	6p21.33						1
CCL20	0	7.82161	0.834	0.012	0	2q36.3		1
MT1M	0	10.0775	0.825	0.003	0	16q13																1
PSTPIP2	0	5.60973	0.87	0.049	0	18q21.1																		1
CXCL5	0	8.74825	0.99	0.172	0	4q13.3				1
CXCL1	0	9.33884	0.829	0.011	0	4q13.3				1
CCL3	0	5.628	0.946	0.132	0	17q12																	1
INHBA	0	6.63877	0.83	0.029	0	7p14.1							1
CA12	0	10.3525	0.802	0.002	0	15q22.2															1
CLEC4E	0	4.78333	0.902	0.11	0	12p13.31												1
IDO1	0	8.12213	0.793	0.005	0	8p11.21								1
SLC7A11	0	4.80857	0.849	0.064	0	4q28.3				1
GRAMD1A	0	4.48985	0.918	0.144	0	19q13.11																			1
CCL2	0	5.22132	0.826	0.063	0	17q12																	1
ICAM1	0	3.89409	0.893	0.148	0	19p13.2																			1
CD300E	0	6.50751	0.76	0.018	0	17q25.1																	1
C15orf48	0	5.00862	0.992	0.252	0	15q21.1															1
MT2A	0	6.54116	0.996	0.265	0	16q13																1
IL1A	0	5.26697	0.837	0.107	0	2q14.1		1
CXCL3	0	5.27468	0.889	0.162	0	4q13.3				1
IL1B	0	6.18449	0.981	0.257	0	2q14.1		1
C3	0	4.35921	0.84	0.117	0	19p13.3																			1
MARCKS	0	3.66713	0.908	0.186	0	6q21						1
MT1E	0	7.50805	0.729	0.009	0	16q13																1
TLR2	0	4.38991	0.937	0.218	0	4q31.3				1
SAMSN1	0	4.56083	0.822	0.104	0	21q11.2																					1
PTGES	0	10.1006	0.718	0.002	0	9q34.11									1
ITGB8	0	3.75627	0.946	0.236	0	7p21.1							1
S100A8	0	5.14376	0.807	0.098	0	1q21.3	1
ISG15	0	3.97673	0.875	0.168	0	1p36.33	1
ZC3H12A	0	4.42319	0.759	0.074	0	1p34.3	1
NINJ1	0	3.40906	0.923	0.242	0	9q22.31									1
GBP1	0	3.94661	0.812	0.132	0	1p22.2	1
ETS2	0	3.82613	0.784	0.114	0	21q22.2																					1
MX1	0	3.52735	0.825	0.156	0	21q22.3																					1
TNIP1	0	3.63599	0.951	0.289	0	5q33.1					1
CFB	0	4.39821	0.745	0.085	0	6p21.33						1
NAMPT	0	3.57475	0.861	0.205	0	7q22.3							1
FCAR	0	8.49337	0.65	0.004	0	19q13.42																			1
IFI44L	0	5.70185	0.663	0.019	0	1p31.1	1
FPR2	0	6.18306	0.66	0.022	0	19q13.41																			1
TNFAIP3	0	3.04168	0.924	0.289	0	6q23.3						1
NNMT	0	10.2301	0.634	0.001	0	11q23.2											1
GPR84	0	7.28662	0.634	0.008	0	12q13.13												1
IL2RA	0	8.19923	0.622	0.002	0	10p15.1										1
CFP	0	4.38163	0.681	0.062	0	Xp11.23																							1
CMPK2	0	3.5908	0.729	0.113	0	2p25.2		1
ADAMDEC1	0	4.19899	0.688	0.072	0	8p21.2								1
SLC5A3	0	3.43501	0.756	0.143	0	21q22.11																					1
KYNU	0	3.04964	0.951	0.34	0	2q22.2		1
SLC2A6	0	4.25747	0.665	0.057	0	9q34.2									1
IFITM3	0	3.62545	0.698	0.106	0	11p15.5											1
OAS3	0	2.78797	0.86	0.271	0	12q24.13												1
IL4I1	0	4.65579	0.628	0.039	0	19q13.33																			1
SDC4	0	3.45066	0.929	0.34	0	20q13.12																				1
MMP14	0	4.29797	0.987	0.399	0	14q11.2														1
PLEKHO1	0	2.53085	0.809	0.224	0	1q21.2	1
TNIK	0	2.89464	0.784	0.199	0	3q26.2-q26.31			1
CD48	0	3.09747	0.736	0.154	0	1q23.3	1
IL2RG	0	2.67292	0.876	0.301	0	Xq13.1																							1
SOCS3	0	3.78542	0.655	0.085	0	17q25.3																	1
VEGFA	0	4.72186	0.611	0.048	0	6p21.1						1
IL3RA	0	5.00776	0.595	0.032	0	Xp22.3 and Yp13.3																							1
CCL4L2	0	5.86556	0.576	0.017	0	17q12																	1
NQO1	0	3.29104	0.727	0.169	0	16q22.1																1
IRF7	0	2.93229	0.722	0.165	0	11p15.5											1
NFKB2	0	3.24393	0.658	0.106	0	10q24.32										1
VDR	0	3.05352	0.681	0.135	0	12q13.11												1
C1S	0	5.55671	0.565	0.02	0	12p13.31												1
PLSCR1	0	2.68866	0.74	0.198	0	3q24			1
RNF144B	0	2.49382	0.789	0.249	0	6p22.3						1
AMPD3	0	4.18559	0.585	0.045	0	11p15.4											1
IL6	0	9.43517	0.537	0.003	0	7p15.3							1
CHI3L1	0	1.52354	0.657	0.124	0	1q32.1	1
CCL5	0	6.44418	0.542	0.009	0	17q12																	1
PLA2G7	0	2.31081	0.952	0.42	0	6p12.3						1
LIMK2	0	3.01308	0.68	0.151	0	22q12.2																						1
OAS2	0	2.49492	0.841	0.313	0	12q24.13												1
SIGLEC1	0	2.28585	0.774	0.246	0	20p13																				1
PDLIM7	0	2.84927	0.678	0.153	0	5q35.3					1
XAF1	0	3.0467	0.643	0.12	0	17p13.2																	1
QSOX1	0	2.80662	0.827	0.305	0	1q25.2	1
IL32	0	5.22461	0.534	0.012	0	16p13.3																1
STAT1	0	2.48773	0.903	0.383	0	2q32.2		1
DCUN1D3	0	4.05512	0.572	0.055	0	16p12.3																1
TIMP1	0	3.06372	0.953	0.436	0	Xp11.3																							1
IL7R	0	3.09833	0.626	0.11	0	5p13.2					1
ARID5B	0	3.66484	0.586	0.07	0	10q21.2										1
GNA15	0	2.41992	0.798	0.285	0	19p13.3																			1
SH3PXD2B	0	3.07458	0.628	0.115	0	5q35.1					1
IFIT1	0	3.36525	0.606	0.094	0	10q23.31										1
MCTP1	0	3.02392	0.663	0.152	0	5q15					1
H1F0	0	2.59995	0.878	0.372	0	22q13.1																						1
EPSTI1	0	2.82545	0.637	0.132	0	13q14.11													1
IFI44	0	2.68166	0.671	0.167	0	1p31.1	1
C1orf122	0	2.82796	0.689	0.186	0	1p34.3	1
CXCL2	0	3.00497	0.673	0.172	0	4q13.3				1
IFI27	0	3.71554	0.599	0.099	0	14q32.12														1
IFI35	0	2.72611	0.655	0.156	0	17q21.31																	1
PROCR	0	4.48006	0.538	0.04	0	20q11.22																				1
CRIM1	0	2.71944	0.709	0.216	0	2p22.2		1
CCL8	0	8.88208	0.499	0.006	0	17q12																	1
IFIH1	0	2.53757	0.676	0.185	0	2q24.2		1
UXS1	0	2.44959	0.708	0.217	0	2q12.2		1
MXD1	0	3.31175	0.591	0.102	0	2p13.3		1
PDE4B	0	5.33272	0.507	0.019	0	1p31.3	1
THBS1	0	4.04246	0.562	0.076	0	15q14															1
N4BP1	0	2.42169	0.724	0.238	0	16q12.1																1
GBP5	0	4.46524	0.518	0.037	0	1p22.2	1
NDRG1	0	3.21488	0.597	0.116	0	8q24.22								1
G0S2	0	9.31035	0.479	0.002	0	1q32.2	1
PARP9	0	2.19625	0.75	0.274	0	3q21.1			1
RELB	0	3.02788	0.571	0.096	0	19q13.32																			1
TAP1	0	2.37194	0.684	0.213	0	6p21.32						1
CSF2RB	0	2.46397	0.659	0.19	0	22q12.3																						1
NECTIN2	0	2.43859	0.652	0.184	0	19q13.32																			1
PILRA	0	2.36869	0.943	0.479	0	7q22.1							1
BCL3	0	2.31629	0.644	0.184	0	19q13.32																			1
B4GALT1	0	2.19064	0.897	0.441	0	9p21.1									1
EIF1B	0	2.3763	0.771	0.316	0	3p22.1			1
MSC	0	6.39772	0.462	0.008	0	8q13.3								1
EPB41L3	0	2.04451	0.857	0.403	0	18p11.31																		1
UPP1	0	2.15006	0.922	0.47	0	7p12.3							1
IFIT3	0	2.22899	0.705	0.253	0	10q23.31										1
SLC43A3	0	2.00327	0.826	0.374	0	11q12.1											1
MTF1	0	2.9169	0.559	0.109	0	1p34.3	1
TNIP3	0	6.5091	0.451	0.007	0	4q27				1
PPP1R18	0	1.95111	0.856	0.412	0	6p21.33						1
TRAF1	0	4.79452	0.463	0.019	0	9q33.2									1
CD40	0	2.52268	0.614	0.17	0	20q13.12																				1
AGRN	0	2.84069	0.559	0.116	0	1p36.33	1
TMEM176B	0	2.21769	0.746	0.306	0	7q36.1							1
LAT	0	3.75727	0.489	0.053	0	16p11.2																1
PLK3	0	2.23447	0.621	0.187	0	1p34.1	1
STON1	0	6.90995	0.439	0.006	0	2p16.3		1
RNF19B	0	2.61606	0.569	0.136	0	1p35.1	1
NFKBIA	0	2.49426	0.979	0.548	0	14q13.2														1
CD38	0	6.26946	0.434	0.007	0	4p15.32				1
QPCT	0	2.89982	0.53	0.105	0	2p22.2		1
RILPL2	0	1.86727	0.762	0.337	0	12q24.31												1
FOSL2	0	1.97644	0.7	0.277	0	2p23.2		1
IL1RN	0	1.4324	0.648	0.226	0	2q14.1		1
SIGLEC10	0	5.2608	0.438	0.017	0	19q13.41																			1
CD55	0	2.03696	0.683	0.265	0	1q32.2	1
SLC30A1	0	2.06871	0.648	0.231	0	1q32.3	1
TBC1D9	0	1.88965	0.792	0.375	0	4q31.21				1
ADAM8	0	4.46376	0.445	0.028	0	10q26.3										1
DOCK4	0	2.14729	0.613	0.197	0	7q31.1							1
CKAP4	0	2.40853	0.575	0.16	0	12q23.3												1
HELZ2	0	4.53773	0.437	0.025	0	20q13.33																				1
HCK	0	2.08212	0.926	0.516	0	20q11.21																				1
SRC	0	1.81119	0.803	0.393	0	20q11.23																				1
ADM	0	6.31579	0.417	0.008	0	11p15.4											1
LAP3	0	1.85586	0.82	0.412	0	4p15.32				1
SUSD6	0	1.77998	0.813	0.407	0	14q24.1														1
GPR68	0	5.80763	0.412	0.01	0	14q32.11														1
MSANTD3	0	2.34902	0.553	0.152	0	9q31.1									1
AGTRAP	0	1.81342	0.712	0.311	0	1p36.22	1
IL10RA	0	1.73758	0.792	0.392	0	11q23.3											1
ST3GAL1	0	1.8588	0.702	0.302	0	8q24.22								1
LSS	0	2.2861	0.563	0.163	0	21q22.3																					1
SCARF1	0	4.3242	0.435	0.036	0	17p13.3																	1
SERPINB9	0	4.10505	0.433	0.035	0	6p25.2						1
CCND3	0	1.99675	0.653	0.256	0	6p21.1						1
DDX60L	0	1.91223	0.685	0.289	0	4q32.3				1
INSIG2	0	2.77635	0.504	0.109	0	2q14.1-q14.2		1
S100A9	0	3.13122	0.938	0.543	0	1q21.3	1
SLC43A2	0	1.82348	0.709	0.317	0	17p13.3																	1
CD80	0	2.52492	0.514	0.123	0	3q13.33			1
NFKBIE	0	2.53216	0.507	0.117	0	6p21.1						1
KIFC3	0	2.21291	0.555	0.165	0	16q21																1
NFKBIZ	0	2.14126	0.572	0.182	0	3q12.3			1
GCH1	0	5.69638	0.398	0.01	0	14q22.2														1
HS3ST3B1	0	5.97731	0.396	0.008	0	17p12																	1
PHC2	0	1.83775	0.694	0.306	0	1p35.1	1
SLAMF8	0	1.94118	0.925	0.538	0	1q23.2	1
STK17A	0	2.71398	0.491	0.105	0	7p13							1
EHD1	0	2.74383	0.484	0.098	0	11q13.1											1
DENND3	0	2.75829	0.483	0.098	0	8q24.3								1
ADORA2A	0	7.0296	0.388	0.003	0	22q11.23																						1
RIPK2	0	2.25197	0.559	0.176	0	8q21.3								1
A4GALT	0	2.38744	0.515	0.132	0	22q13.2																						1
LYN	0	1.71933	0.769	0.389	0	8q12.1								1
ITGB3	0	4.28697	0.408	0.03	0	17q21.32																	1
GPD2	0	1.7533	0.698	0.32	0	2q24.1		1
EAF1	0	2.13823	0.573	0.196	0	3p25.1			1
CCL23	0	3.2704	0.478	0.102	0	17q12																	1
C3AR1	0	2.14462	0.967	0.593	0	12p13.31												1
MAP2K3	0	1.80073	0.632	0.258	0	17p11.2																	1
SOD2	0	4.08064	1	0.63	0	6q25.3						1
ADGRE3	0	3.97153	0.407	0.037	0	19p13.12																			1
CISH	0	2.54809	0.477	0.108	0	3p21.2			1
UBE2D1	0	2.04551	0.573	0.204	0	10q21.1										1
ZSWIM4	0	4.71029	0.388	0.019	0	19p13.13																			1
DSE	0	1.66645	0.685	0.317	0	6q22.1						1
GPR132	0	4.75668	0.385	0.017	0	14q32.33														1
FMNL1	0	1.63598	0.87	0.502	0	17q21.31																	1
MLLT6	0	1.95974	0.562	0.196	0	17q12																	1
RSAD2	0	4.87706	0.38	0.016	0	2p25.2		1
CD82	0	2.10126	0.975	0.611	0	11p11.2											1
STAT4	0	6.33284	0.369	0.007	0	2q32.2-q32.3		1
PTAFR	0	1.55373	0.786	0.426	0	1p35.3	1
NDST1	0	1.60326	0.68	0.325	0	5q33.1					1
FAM124A	0	5.89297	0.363	0.008	0	13q14.3													1
LMO4	0	1.7738	0.666	0.312	0	1p22.3	1
DRAM1	0	1.61982	0.876	0.523	0	12q23.2												1
PIM3	0	1.7463	0.602	0.249	0	22q13.33																						1
PNKD	0	1.93104	0.549	0.199	0	2q35		1
MCEMP1	0	0.944297	0.773	0.423	0	19p13.2																			1
SLC2A3	0	2.19083	0.481	0.132	0	12p13.31												1
MT1A	0	10.7062	0.349	0	0	16q13																1
PDE4A	0	1.78467	0.618	0.27	0	19p13.2																			1
NADK	0	1.56621	0.673	0.326	0	1p36.33	1
MX2	0	2.48897	0.453	0.107	0	21q22.3																					1
TMEM176A	0	1.98263	0.523	0.179	0	7q36.1							1
TOR1B	0	1.81761	0.564	0.222	0	9q34.11									1
SEMA4D	0	3.07596	0.404	0.063	0	9q22.2									1
TMEM158	0	3.89046	0.381	0.041	0	3p21.31			1
IRAK3	0	1.50892	0.7	0.36	0	12q14.3												1
SLC16A3	0	1.6472	0.922	0.583	0	17q25.3																	1
SEMA6B	0	1.51357	0.679	0.34	0	19p13.3																			1
ADGRE1	0	4.5616	0.361	0.022	0	19p13.3-p13.2																			1
PCNX1	0	1.56624	0.646	0.308	0	14q24.2														1
RAB13	0	1.50014	0.862	0.524	0	1q21.3	1
ACP2	0	1.4928	0.667	0.331	0	11p11.2											1
MAP1LC3A	0	5.17109	0.35	0.014	0	20q11.22																				1
MYO1G	0	1.71327	0.567	0.232	0	7p13							1
SASH1	0	2.42031	0.455	0.121	0	6q24.3-q25.1						1
LPAR1	0	2.74836	0.408	0.075	0	9q31.3									1
NIBAN2	0	1.77453	0.519	0.187	0	9q34.11									1
PTPRE	0	1.33947	0.716	0.384	0	10q26.2										1
LAT2	0	1.75592	0.541	0.211	0	7q11.23							1
GBP2	0	1.82711	0.609	0.279	0	1p22.2	1
NBN	0	1.85574	0.54	0.211	0	8q21.3								1
TGM2	0	1.38968	0.687	0.359	0	20q11.23																				1
NFKB1	0	1.79874	0.524	0.197	0	4q24				1
ABCC1	0	1.5565	0.631	0.304	0	16p13.11																1
FMN1	0	1.91522	0.497	0.17	0	15q13.3															1
ATP2A3	0	2.59011	0.421	0.094	0	17p13.2																	1
CP	0	6.86969	0.331	0.005	0	3q24-q25.1			1
TMEM132A	0	8.74481	0.327	0.001	0	11q12.2											1
DYSF	0	3.92927	0.359	0.033	0	2p13.2		1
IKBKE	0	2.46292	0.42	0.095	0	1q32.1	1
EIF2AK2	0	1.6276	0.574	0.249	0	2p22.2		1
DTX3L	0	1.44386	0.682	0.358	0	3q21.1			1
FCGR2A	0	1.54762	0.608	0.284	0	1q23.3	1
TMEM173	0	1.87311	0.494	0.174	0	5q31.2					1
SIGLEC5	0	3.27222	0.368	0.048	0	19q13.41																			1
SRXN1	0	1.5587	0.623	0.304	0	20p13																				1
BST2	0	1.54844	0.869	0.551	0	19p13.11																			1
ITGA5	0	1.43962	0.634	0.317	0	12q13.13												1
PARP14	0	1.40306	0.717	0.4	0	3q21.1			1
RAC2	0	1.22366	0.852	0.535	0	22q13.1																						1
FLOT2	0	1.37641	0.713	0.397	0	17q11.2																	1
CYTIP	0	1.4889	0.691	0.376	0	2q24.1		1
CDKN1A	0	1.34519	0.607	0.294	0	6p21.2						1
C1RL	0	2.55546	0.396	0.083	0	12p13.31												1
ST3GAL2	0	1.55496	0.57	0.258	0	16q22.1																1
ALCAM	0	1.26583	0.734	0.423	0	3q13.11			1
SERPINE1	0	3.27974	0.383	0.072	0	7q22.1							1
LACC1	0	1.89729	0.489	0.178	0	13q14.11													1
FPR1	0	2.48608	0.424	0.114	0	19q13.41																			1
SEMA4A	0	4.09376	0.332	0.024	0	1q22	1
AFDN	0	1.98215	0.452	0.145	0	6q27						1
PRKCD	0	1.30079	0.736	0.429	0	3p21.1			1
CYB561A3	0	1.64788	0.528	0.222	0	11q12.2											1
WLS	0	2.18088	0.454	0.149	0	1p31.3	1
SIRPA	0	1.46784	0.919	0.614	0	20p13																				1
PTPN12	0	1.32553	0.752	0.448	0	7q11.23							1
STAT2	0	1.3933	0.692	0.388	0	12q13.3												1
SLC41A2	0	2.04534	0.428	0.128	0	12q23.3												1
XBP1	0	1.29959	0.693	0.393	0	22q12.1																						1
SPHK1	0	2.52103	0.374	0.075	0	17q25.1																	1
ANPEP	0	1.44827	0.96	0.662	0	15q26.1															1
TYMP	0	1.57845	0.948	0.65	0	22q13.33																						1
CDC42SE1	0	1.28233	0.758	0.462	0	1q21.3	1
PFKFB3	0	1.57287	0.544	0.249	0	10p15.1										1
OPTN	0	1.39439	0.603	0.308	0	10p13										1
SLC11A2	0	1.34017	0.666	0.372	0	12q13.12												1
LRRC25	0	1.34444	0.638	0.344	0	19p13.11																			1
TAP2	0	1.49027	0.545	0.252	0	6p21.32						1
IL15RA	0	3.47145	0.33	0.037	0	10p15.1										1
CD14	0	3.25802	0.968	0.675	0	5q31.3					1
MMP19	0	1.39121	0.521	0.23	0	12q13.2												1
CSF3	0	10.629	0.292	0.001	0	17q21.1																	1
LILRB2	0	1.74936	0.464	0.174	0	19q13.4																			1
STEAP3	0	1.42473	0.577	0.287	0	2q14.2		1
PALM2-AKAP2	0	1.94361	0.421	0.131	0	9q31.3									1
SLC25A37	0	3.05534	0.351	0.063	0	8p21.2								1
TPM4	0	1.16286	0.747	0.459	0	19p13.12-p13.11																			1
APOBR	0	1.20787	0.714	0.427	0	16p12.1																1
HBEGF	0	1.96779	0.438	0.153	0	5q31.3					1
OAZ2	0	1.36032	0.607	0.322	0	15q22.31															1
HDGF	0	1.61006	0.486	0.202	0	1q23.1	1
HERC6	0	3.27895	0.324	0.041	0	4q22.1				1
SAMD9L	0	1.57228	0.511	0.228	0	7q21.2							1
HIST2H2BE	0	3.43218	0.32	0.038	0	1q21.2	1
APOL3	0	2.49832	0.365	0.083	0	22q12.3																						1
PTGER4	0	1.35295	0.63	0.349	0	5p13.1					1
BASP1	0	2.24893	0.389	0.109	0	5p15.1					1
DMXL2	0	1.30513	0.891	0.611	0	15q21.2															1
IRAK2	0	4.56735	0.295	0.015	0	3p25.3			1
NKG7	0	6.4385	0.284	0.004	0	19q13.41																			1
TMEM165	0	1.26527	0.627	0.349	0	4q12				1
ARHGEF2	0	1.18413	0.723	0.445	0	1q22	1
RCAN1	0	2.39393	0.372	0.097	0	21q22.12																					1
IFNGR2	0	1.23257	0.841	0.567	0	21q22.11																					1
ACSL5	0	1.37871	0.53	0.257	0	10q25.2										1
ATOX1	0	1.26605	0.817	0.544	0	5q33.1					1
BCL9L	0	2.44708	0.351	0.079	0	11q23.3											1
EREG	0	5.87392	0.278	0.007	0	4q13.3				1
ABCC3	0	1.36539	0.527	0.256	0	17q21.33																	1
RAP2C	0	1.40971	0.545	0.275	0	Xq26.2																							1
WNT5A	0	7.92473	0.269	0.001	0	3p14.3			1
ZNFX1	0	1.20804	0.62	0.352	0	20q13.13																				1
ZNF697	0	2.53439	0.334	0.067	0	1p12	1
PARP12	0	1.17135	0.636	0.37	0	7q34							1
SLC16A6	0	1.86021	0.417	0.151	0	17q24.2																	1
IGSF6	0	0.699131	0.845	0.58	0	16p12.2																1
EBI3	0	5.30568	0.268	0.003	0	19p13.3																			1
FMNL3	0	1.19559	0.603	0.34	0	12q13.12												1
CFLAR	0	1.21274	0.852	0.59	0	2q33.1		1
SIK3	0	2.04434	0.37	0.108	0	11q23.3											1
NFAT5	0	1.59647	0.44	0.178	0	16q22.1																1
SBNO2	0	1.28097	0.546	0.285	0	19p13.3																			1
SP110	0	1.52184	0.47	0.209	0	2q37.1		1
PAG1	0	1.31605	0.537	0.276	0	8q21.13								1
HK2	0	1.13409	0.788	0.528	0	2p12		1
AIFM2	0	1.71029	0.413	0.153	0	10q22.1										1
ZNF267	0	1.71175	0.41	0.15	0	16p11.2																1
PIK3AP1	0	1.3872	0.946	0.686	0	10q24.1										1
SMAP2	0	1.14095	0.683	0.424	0	1p34.2	1
RGL1	0	2.68944	0.313	0.054	0	1q25.3	1
PPIF	0	1.44262	0.485	0.227	0	10q22.3										1
SQOR	0	1.12045	0.86	0.602	0	15q21.1															1
CD274	0	2.25347	0.351	0.094	0	9p24.1									1
ABCA1	0	0.911007	0.619	0.363	0	9q31.1									1
RELT	0	1.69272	0.418	0.162	0	11q13.4											1
TMPO	0	1.87998	0.384	0.129	0	12q23.1												1
NFE2L1	0	1.13988	0.663	0.409	0	17q21.32																	1
MOB3A	0	1.24484	0.549	0.296	0	19p13.3																			1
HIF1A	0	1.81283	0.399	0.146	0	14q23.2														1
C17orf49	0	1.91436	0.371	0.118	0	17p13.1																	1
CYP1B1	0	1.09515	0.545	0.293	0	2p22.2		1
VAV1	0	1.22297	0.551	0.299	0	19p13.3																			1
GALNT2	0	1.18916	0.596	0.344	0	1q42.13	1
IRF9	0	1.29568	0.506	0.254	0	14q12														1
KCNN4	0	2.82255	0.296	0.046	0	19q13.31																			1
ACSL4	0	1.24269	0.557	0.308	0	Xq23																							1
CHMP5	0	1.25559	0.53	0.281	0	9p13.3									1
TNFAIP8	0	1.46857	0.437	0.189	0	5q23.1					1
SOCS1	0	4.48305	0.261	0.013	0	16p13.13																1
TNFRSF1B	0	1.20041	0.589	0.341	0	1p36.22	1
SIGLEC14	0	1.59726	0.417	0.17	0	19q13.41																			1
VSIR	0	1.78514	0.384	0.138	0	10q22.1										1
ZMIZ2	0	1.33621	0.477	0.231	0	7p13							1
GYPC	0	1.04578	0.705	0.46	0	2q14.3		1
GPSM3	0	1.05318	0.712	0.467	0	6p21.32						1
MGST1	0	1.03728	0.757	0.513	0	12p12.3												1
CYP2S1	0	3.35063	0.274	0.031	0	19q13.2																			1
DDIT4	0	1.8125	0.371	0.128	0	10q22.1										1
TSFM	0	1.83815	0.368	0.125	0	12q14.1												1
RASGRP1	0	4.3803	0.257	0.014	0	15q14															1
FURIN	0	1.2229	0.53	0.288	0	15q26.1															1
OSCAR	0	0.992504	0.679	0.437	0	19q13.42																			1
RHOH	0	4.499	0.256	0.014	0	4p14				1
METRNL	0	1.12987	0.597	0.355	0	17q25.3																	1
UGP2	0	1.56441	0.42	0.179	0	2p15		1
NR3C1	0	1.11288	0.62	0.379	0	5q31.3					1
PTPRJ	0	1.26784	0.492	0.251	0	11p11.2											1
TANK	0	1.25367	0.502	0.262	0	2q24.2		1
STX11	0	1.0236	0.637	0.397	0	6q24.2						1
SLC3A2	0	1.20209	0.913	0.673	0	11q12.3											1
OAS1	0	0.92978	0.881	0.641	0	12q24.13												1
ATP6V1H	0	1.01827	0.684	0.445	0	8q11.23								1
PML	0	1.68988	0.38	0.141	0	15q24.1															1
CMIP	0	1.0858	0.59	0.351	0	16q23.2-q23.3																1
OASL	0	1.49349	0.37	0.132	0	12q24.31												1
UBALD2	0	1.70144	0.378	0.14	0	17q25.1																	1
PPP1R15A	0	1.08257	0.592	0.354	0	19q13.2																			1
SUPT5H	0	1.14726	0.536	0.299	0	19q13.2																			1
CNIH4	0	1.33268	0.465	0.228	0	1q42.11	1
SESN2	0	1.74589	0.37	0.133	0	1p35.3	1
NFE2L2	0	1.16176	0.912	0.675	0	2q31.2		1
CHST15	0	3.19948	0.269	0.033	0	10q26.13										1
TNFSF13B	0	1.63678	0.389	0.153	0	13q33.3													1
TLNRD1	0	1.4653	0.425	0.189	0	15q25.1															1
ADAR	0	1.03858	0.827	0.592	0	1q21.3	1
FBXO6	0	1.92959	0.337	0.103	0	1p36.22	1
PTGS2	0	4.83914	0.252	0.018	0	1q31.1	1
DDX58	0	2.04921	0.327	0.093	0	9p21.1									1
LILRB4	0	1.71069	0.366	0.132	0	19q13.42																			1
PARP10	0	1.45077	0.421	0.188	0	8q24.3								1
PREX1	0	1.2509	0.493	0.26	0	20q13.13																				1
TSPAN3	0	1.05389	0.794	0.562	0	15q24.3															1
TMEM35B	0	1.26796	0.469	0.238	0	1p34.3	1
IFI6	0	3.40561	0.998	0.768	0	1p35.3	1
LRP10	0	1.04188	0.598	0.368	0	14q11.2														1
BTG3	0	2.4386	0.29	0.06	0	21q21.1																					1
USP18	0	3.41131	0.255	0.028	0	22q11.21																						1
IRF1	0	1.09759	0.533	0.308	0	5q31.1					1
FLOT1	0	1.25145	0.493	0.268	0	6p21.33						1
UNC13D	0	1.04579	0.567	0.342	0	17q25.3																	1
APOL1	0	1.35438	0.422	0.198	0	22q12.3																						1
TRPM2	0	2.76483	0.269	0.046	0	21q22.3																					1
TP53INP2	0	2.53733	0.278	0.056	0	20q11.22																				1
KLF9	0	1.19132	0.46	0.239	0	9q21.12									1
PIM1	0	1.10601	0.591	0.37	0	6p21.2						1
TMEM150B	0	1.03237	0.533	0.313	0	19q13.42																			1
TTYH3	0	0.779543	0.616	0.396	0	7p22.3							1
CYB5R3	0	1.49424	0.959	0.739	0	22q13.2																						1
RNF213	0	0.962225	0.655	0.436	0	17q25.3																	1
RASAL3	0	2.5727	0.274	0.055	0	19p13.12																			1
IL18	0	1.4934	0.426	0.207	0	11q23.1											1
IVNS1ABP	0	1.06418	0.58	0.361	0	1q25.3	1
SH3BP5	0	0.946576	0.75	0.531	0	3p25.1			1
GBP4	0	2.06045	0.304	0.086	0	1p22.2	1
CSRP1	0	0.922305	0.841	0.623	0	1q32.1	1
SNX8	0	1.15908	0.475	0.257	0	7p22.3							1
CNP	0	1.06983	0.545	0.328	0	17q21.2																	1
DHX58	0	1.88922	0.317	0.1	0	17q21.2																	1
NDUFV2	0	1.18379	0.472	0.256	0	18p11.22																		1
PLAUR	0	2.54483	0.997	0.781	0	19q13																			1
TOM1	0	1.13752	0.474	0.258	0	22q12.3																						1
ATP2C1	0	1.05072	0.653	0.438	0	3q22.1			1
BTG2	0	1.03195	0.553	0.339	0	1q32.1	1
PNP	0	1.37084	0.391	0.177	0	14q11.2														1
SP100	0	1.01247	0.565	0.351	0	2q37.1		1
BAK1	0	1.07856	0.491	0.278	0	6p21.31						1
TRIM22	0	0.935902	0.619	0.406	0	11p15.4											1
AQP9	0	0.869083	0.944	0.731	0	15q21.3															1
USB1	0	1.35136	0.411	0.198	0	16q21																1
SHISA5	0	1.02799	0.529	0.317	0	3p21.31			1
KLHL5	0	1.61181	0.334	0.122	0	4p14				1
SLC25A40	0	1.44481	0.375	0.163	0	7q21.12							1
CORO1A	0	1.87699	0.298	0.086	0	16p11.2																1
METTL9	0	1.36827	0.402	0.192	0	16p12.2																1
CCDC115	0	1.22457	0.443	0.233	0	2q21.1		1
LGALS3BP	0	0.964596	0.833	0.623	0	17q25																	1
SNX10	0	1.841	0.989	0.78	0	7p15.2							1
UBE2Z	0	1.0692	0.484	0.275	0	17q21.32																	1
FNDC3B	0	0.828366	0.803	0.597	0	3q26.31			1
PPFIBP2	0	1.61089	0.33	0.124	0	11p15.4											1
EDEM2	0	0.902007	0.662	0.456	0	20q11.22																				1
NPTN	0	0.878952	0.76	0.554	0	15q24.1															1
LCP2	0	0.932302	0.647	0.442	0	5q35.1					1
CHMP4B	0	0.866977	0.667	0.462	0	20q11.22																				1
GBA	0	0.868225	0.692	0.487	0	1q22	1
AKR1B1	0	1.77394	0.994	0.789	0	7q33							1
CSRNP1	0	2.10339	0.279	0.075	0	3p22.2			1
TMEM205	0	1.30668	0.392	0.188	0	19p13.2																			1
TUBA1C	0	1.09085	0.449	0.246	0	12q13.12												1
VCAN	0	2.37435	0.27	0.068	0	5q14.2-q14.3					1
MCL1	0	0.9401	0.922	0.722	0	1q21.2	1
CASP4	0	0.941365	0.533	0.333	0	11q22.3											1
TPRA1	0	1.20026	0.413	0.213	0	3q21.3			1
ACVRL1	0	1.78046	0.299	0.099	0	12q13.13												1
CCL18	0	2.16013	0.965	0.765	0	17q12																	1
PNRC1	0	1.19614	0.918	0.719	0	6q15						1
SLC44A1	0	1.45239	0.386	0.187	0	9q31.1-q31.2									1
PHF1	0	1.12497	0.421	0.223	0	6p21.32						1
ATN1	0	0.903488	0.56	0.363	0	12p13.31												1
PAPSS2	0	1.48222	0.337	0.14	0	10q23.2-q23.31										1
FLT1	0	2.05821	0.267	0.07	0	13q12.3													1
PSMB9	0	1.16294	0.428	0.231	0	6p21.32						1
FERMT3	0	0.989698	0.91	0.714	0	11q13.1											1
ZC3H12C	0	2.05072	0.268	0.072	0	11q22.3											1
TMEM138	0	1.20213	0.417	0.221	0	11q12.2											1
DUSP6	0	1.02015	0.407	0.211	0	12q21.33												1
HK3	0	0.776268	0.69	0.494	0	5q35.2					1
RHBDF2	0	1.67647	0.31	0.115	0	17q25.1																	1
MAFG	0	1.49237	0.329	0.134	0	17q25.3																	1
CYBB	0	1.29299	0.997	0.802	0	Xp21.1-p11.4																							1
MAPKAPK2	0	0.787539	0.684	0.491	0	1q32.1	1
SH3BP1	0	0.93188	0.561	0.368	0	22q13.1																						1
CSF2RA	0	0.851877	0.671	0.478	0	Xp22.32 and Yp11.3																							1
IFIT2	0	1.40506	0.386	0.194	0	10q23.31										1
BCAT1	0	0.892165	0.483	0.291	0	12p12.1												1
RUNX1	0	0.803096	0.642	0.45	0	21q22.12																					1
EHBP1L1	0	0.823221	0.721	0.529	0	11q13.1											1
UGCG	0	0.981829	0.546	0.355	0	9q31.3									1
CREM	0	1.57419	0.313	0.122	0	10p11.21										1
MLF2	0	0.827069	0.631	0.44	0	12p13.31												1
RHBDD2	0	1.04206	0.471	0.28	0	7q11.23							1
RHOC	0	1.01743	0.435	0.245	0	1p13.2	1
ITGAV	0	1.23256	0.38	0.19	0	2q32.1		1
RHOG	0	0.770433	0.748	0.558	0	11p15.4											1
DNM2	0	0.814112	0.736	0.546	0	19p13.2																			1
CCDC71L	0	1.72366	0.289	0.102	0	7q22.3							1
RALGDS	0	1.19816	0.384	0.197	0	9q34.13-q34.2									1
ADPGK	0	0.760956	0.651	0.464	0	15q24.1															1
NUP98	0	1.08161	0.421	0.234	0	11p15.4											1
GMPR	0	1.34858	0.334	0.148	0	6p22.3						1
CCRL2	0	1.05913	0.527	0.341	0	3p21.31			1
RAB21	0	0.905928	0.512	0.326	0	12q21.1												1
MAP1S	0	1.00813	0.464	0.278	0	19p13.12																			1
ATF5	0	1.37636	0.333	0.148	0	19q13.33																			1
ABL2	0	1.24893	0.365	0.18	0	1q25.2	1
CCDC69	0	1.50813	0.305	0.12	0	5q33.1					1
ITPR2	0	0.941009	0.485	0.3	0	12p11.23												1
TCF7L2	0	1.0137	0.417	0.233	0	10q25.2-q25.3										1
DESI1	0	1.15272	0.385	0.202	0	22q13.2																						1
NMI	0	1.06453	0.406	0.224	0	2q23.3		1
SP140	0	1.8203	0.268	0.086	0	2q37.1		1
TP53BP2	0	1.2331	0.354	0.172	0	1q41	1
RASSF5	0	1.10117	0.409	0.227	0	1q32.1	1
RELA	0	1.24997	0.352	0.17	0	11q13.1											1
ARF4	0	0.824803	0.53	0.349	0	3p14.3			1
WSB1	0	0.825473	0.606	0.425	0	17q11.1																	1
DNAJC5	0	0.771828	0.621	0.44	0	20q13.33																				1
CSF1	0	1.01817	0.533	0.353	0	1p13.3	1
ACSL1	0	1.22495	0.909	0.729	0	4q35.1				1
GSAP	0	0.826948	0.562	0.382	0	7q11.23							1
DOK3	0	0.890871	0.476	0.297	0	5q35.3					1
DAXX	0	1.18479	0.365	0.186	0	6p21.32						1
NLRC5	0	1.84124	0.26	0.081	0	16q13																1
FBRS	0	1.0332	0.407	0.228	0	16p11.2																1
TMEM38B	0	0.984123	0.474	0.296	0	9q31.2									1
BTG1	0	0.80752	0.632	0.454	0	12q21.33												1
ETHE1	0	1.21359	0.358	0.18	0	19q13.31																			1
ADGRE2	0	1.23494	0.343	0.166	0	19p13.12																			1
UBE2L6	0	0.807974	0.594	0.417	0	11q12.1											1
ARRDC4	0	1.04163	0.42	0.243	0	15q26.2															1
GTPBP2	0	0.929453	0.429	0.253	0	6p21.1						1
SELPLG	0	0.916635	0.508	0.332	0	12q24.11												1
TERF2IP	0	0.942814	0.469	0.293	0	16q23.1																1
PPARD	0	1.09969	0.388	0.213	0	6p21.31						1
DPYD	0	0.772798	0.664	0.49	0	1p21.3	1
HERC5	0	1.47012	0.296	0.122	0	4q22.1				1
FNIP2	0	0.806102	0.489	0.315	0	4q32.1				1
BID	0	0.930955	0.462	0.289	0	22q11.21																						1
ACVR1B	0	1.27407	0.325	0.152	0	12q13.13												1
TFE3	0	1.07737	0.383	0.21	0	Xp11.23																							1
NUS1	0	0.812715	0.593	0.42	0	6q22.1						1
PLP2	0	1.17385	0.359	0.186	0	Xp11.23																							1
BCL2A1	0	1.1003	0.969	0.796	0	15q25.1															1
STOM	0	0.840272	0.772	0.6	0	9q33.2									1
CD276	0	0.556899	0.644	0.472	0	15q24.1															1
LILRA2	0	1.64652	0.268	0.096	0	19q13.42																			1
ENPP4	0	1.16077	0.364	0.192	0	6p21.1						1
IL17RA	0	0.63115	0.62	0.448	0	22q11.1																						1
SLC31A2	0	0.718657	0.726	0.554	0	9q32									1
PLEK	0	0.602696	0.648	0.477	0	2p14		1
NPLOC4	0	0.790623	0.551	0.381	0	17q25.3																	1
KDM6B	0	1.35393	0.312	0.142	0	17p13.1																	1
FOXN2	0	0.86426	0.505	0.335	0	2p16.3		1
KMO	0	0.879754	0.459	0.29	0	1q43	1
ZFAND3	0	0.781065	0.516	0.347	0	6p21.2						1
IER5	0	0.72117	0.593	0.424	0	1q25.3	1
RAB29	0	1.11391	0.366	0.197	0	1q32.1	1
CGAS	0	1.46974	0.282	0.113	0	6q13						1
DNAJA1	0	0.815407	0.51	0.341	0	9p21.1									1
NFIL3	0	1.39029	0.305	0.136	0	9q22.31									1
CLIC4	0	0.674178	0.718	0.549	0	1p36.11	1
CHST11	0	0.563257	0.731	0.562	0	12q23.3												1
NAPA	0	0.725043	0.654	0.486	0	19q13.33																			1
SLFN5	0	1.33182	0.309	0.141	0	17q12																	1
PSMB8	0	0.773587	0.581	0.413	0	6p21.32						1
NCOA4	0	1.0791	0.946	0.778	0	10q11.22										1
SPPL2A	0	0.733102	0.702	0.534	0	15q21.2															1
GCLM	0	1.44098	0.293	0.126	0	1p22.1	1
PSEN1	0	0.735103	0.594	0.427	0	14q24.2														1
TSPAN4	0	0.894774	0.464	0.298	0	11p15.5											1
PCK2	0	0.818269	0.529	0.364	0	14q11.2-q12														1
SIGLEC9	0	0.857292	0.461	0.296	0	19q13.3-q13.4																			1
MAPK13	0	0.847955	0.426	0.261	0	6p21.31						1
H1FX	0	0.842087	0.562	0.398	0	3q21.3			1
DENND11	0	1.32607	0.297	0.134	0	7q34							1
TRIM25	0	0.820162	0.495	0.332	0	17q22																	1
MAFF	0	1.01702	0.353	0.19	0	22q13.1																						1
VASP	0	0.943163	0.96	0.797	0	19q13.32																			1
VNN2	0	1.78063	0.252	0.09	0	6q23.2						1
MILR1	0	1.22066	0.313	0.151	0	17q23.3																	1
ZBTB7B	0	1.10503	0.339	0.178	0	1q21.3	1
SGMS1	0	0.98333	0.38	0.219	0	10q11.23										1
RIT1	0	0.88879	0.43	0.269	0	1q22	1
SSH1	0	1.0663	0.36	0.199	0	12q24.11												1
PPP3CC	0	1.48705	0.27	0.11	0	8p21.3								1
SLC22A18	0	1.39246	0.281	0.121	0	11p15.4											1
DAZAP2	0	0.636228	0.745	0.586	0	12q13.13												1
TMEM106A	0	0.940656	0.398	0.239	0	17q21.31																	1
EMP3	0	0.670497	0.784	0.625	0	19q13.33																			1
JUNB	0	0.588659	0.698	0.541	0	19p13.13																			1
ARID5A	0	1.12571	0.33	0.174	0	2q11.2		1
SLC7A7	0	0.732828	0.86	0.704	0	14q11.2														1
VRK2	0	0.954039	0.371	0.216	0	2p16.1		1
PNRC2	0	1.02655	0.346	0.193	0	1p36.11	1
PLEKHM3	0	1.37049	0.265	0.114	0	2q33.3		1
IFIT5	0	1.24383	0.283	0.132	0	10q23.31										1
STARD10	0	1.24365	0.28	0.13	0	11q13.4											1
RFFL	0	1.0855	0.317	0.167	0	17q12																	1
TAPBP	0	0.964447	0.935	0.786	0	6p21.32						1
CMKLR1	0	0.933314	0.302	0.153	0	12q23.3												1
SLC35B4	0	1.42886	0.257	0.109	0	7q33							1
C5orf15	0	1.09715	0.312	0.164	0	5q31.1					1
TRAF3	0	1.14612	0.298	0.15	0	14q32.32														1
TXNRD1	0	0.63639	0.8	0.653	0	12q23.3												1
ENTPD4	0	1.09093	0.312	0.165	0	8p21.3								1
CLEC4A	0	1.26055	0.292	0.146	0	12p13.31												1
PMP22	0	1.15445	0.305	0.159	0	17p12																	1
ITPRIP	0	1.19953	0.283	0.137	0	10q25.1										1
GALE	0	1.30754	0.26	0.115	0	1p36.11	1
RAB4B	0	1.09765	0.304	0.16	0	19q13.2																			1
ATP6V0B	0	0.68904	0.89	0.748	0	1p34.1	1
RAB31	0	0.639502	0.72	0.578	0	18p11.22																		1
ZNF281	0	1.19023	0.283	0.141	0	1q32.1	1
DIP2B	0	1.10727	0.299	0.157	0	12q13.12												1
RND3	0	1.10899	0.254	0.113	0	2q23.3		1
TMEM50A	0	0.582403	0.79	0.652	0	1p36.11	1
SLCO3A1	0	1.15672	0.281	0.144	0	15q26.1															1
PLD1	0	1.19044	0.272	0.135	0	3q26.31			1
LY6E	0	1.28686	0.991	0.855	0	8q24.3								1
TBK1	0	1.21944	0.257	0.121	0	12q14.2												1
CTSH	0	2.44621	0.994	0.858	0	15q25.1															1
TCIRG1	0	0.571911	0.887	0.753	0	11q13.2											1
UNC93B1	0	0.597466	0.792	0.663	0	11q13.2											1
UBC	0	0.659691	0.907	0.778	0	12q24.3												1
SLC11A1	0	0.82357	0.932	0.807	0	2q35		1
TLN1	0	0.535328	0.838	0.714	0	9p13.3									1
OS9	0	0.541664	0.856	0.735	0	12q13.3-q14.1												1
OLR1	0	0.623766	0.824	0.705	0	12p13.2												1
TNFSF13	0	0.872647	0.898	0.787	0	17p13.1																	1
ATP6V1B2	0	0.565081	0.926	0.817	0	8p21.3								1
TNS3	0	0.59447	0.796	0.689	0	7p12.3							1
GLIPR2	0	0.379047	0.934	0.83	0	9p13.3									1
PKM	0	0.586756	0.946	0.845	0	15q23															1
EMILIN2	0	0.527108	0.871	0.776	0	18p11.32-p11.31																		1
CREG1	0	0.692205	0.954	0.862	0	1q24.2	1
CEBPB	0	0.773342	0.979	0.887	0	20q13.13																				1
PGD	0	0.919381	0.99	0.901	0	1p36.22	1
ALOX5AP	0	1.24004	0.976	0.888	0	13q12.3													1
CD44	0	1.73574	1	0.917	0	11p13											1
CD53	0	0.708119	0.982	0.903	0	1p13.3	1
SERPINA1	0	0.639508	0.985	0.906	0	14q32.13														1
C5AR1	0	0.792106	0.982	0.922	0	19q13.32																			1
GRINA	0	1.23481	0.998	0.947	0	8q24.3								1
SRGN	0	1.66331	0.999	0.948	0	10q22.1										1
CXCL16	0	1.03255	0.988	0.942	0	17p13.2																	1
CTSL	0	1.22354	0.993	0.949	0	9q21.33									1
ATP6AP1	0	0.494867	0.979	0.936	0	Xq28																							1
MS4A7	0	1.21389	0.997	0.955	0	11q12.2											1
PFN1	0	0.691211	0.993	0.954	0	17p13.2																	1
NCF2	0	0.503895	0.97	0.934	0	1q25.3	1
SAT1	0	1.29662	0.999	0.971	0	Xp22.11																							1
SQSTM1	0	0.82581	0.998	0.977	0	5q35.3					1
LCP1	0	0.566076	0.993	0.976	0	13q14.13													1
FCER1G	0	1.20473	0.998	0.985	0	1q23.3	1
CYBA	0	0.737385	1	0.995	0	16q24.2																1
ACTB	0	0.396544	0.999	0.997	0	7p22.1							1
SPI1	0	0.33718	1	0.998	0	11p11.2											1
LAPTM5	0	0.53021	1	1	0	1p35.2	1
B2M	0	0.272072	1	1	0	15q21.1															1
WBP2	1.29e-305	0.785217	0.503	0.344	1.76e-301	17q25.1																	1
SZRD1	2.91e-302	0.801391	0.474	0.314	3.96e-298	1p36.13	1
CHIC2	3.19e-302	0.948589	0.382	0.229	4.34e-298	4q12				1
MARK2	3.69e-302	0.892942	0.406	0.249	5.03e-298	11q13.1											1
SHKBP1	7.11e-301	0.768515	0.506	0.346	9.68e-297	19q13.2																			1
ARHGAP31	1.72e-300	0.785782	0.494	0.334	2.34e-296	3q13.32-q13.33			1
GIMAP4	6.61e-299	0.876791	0.398	0.241	9e-295	7q36.1							1
CMTR1	1.9e-296	1.11091	0.271	0.138	2.58e-292	6p21.2						1
ITGAM	1.8e-294	0.795872	0.367	0.21	2.45e-290	16p11.2																1
DYNLT1	5.2e-294	0.842554	0.451	0.296	7.07e-290	6q25.3						1
SLC39A1	1.41e-292	0.957495	0.361	0.212	1.91e-288	1q21.3	1
TREM1	1.61e-292	0.548873	0.714	0.566	2.19e-288	6p21.1						1
SCO2	2.97e-291	1.01645	0.347	0.203	4.05e-287	22q13.33																						1
RDX	2.33e-290	0.999025	0.37	0.224	3.17e-286	11q22.3											1
STAT3	3.58e-290	0.583947	0.684	0.551	4.87e-286	17q21.2																	1
PIK3R5	2.7e-289	0.531759	0.723	0.585	3.67e-285	17p13.1																	1
TAGLN2	5.99e-288	0.835515	0.418	0.262	8.15e-284	1q23.2	1
TICAM1	8.22e-286	1.06961	0.284	0.151	1.12e-281	19p13.3																			1
ARHGAP45	9.03e-286	0.896528	0.364	0.214	1.23e-281	19p13.3																			1
CLCN7	9.95e-286	0.531252	0.75	0.631	1.35e-281	16p13.3																1
EFHD2	3.69e-284	0.349202	0.935	0.883	5.02e-280	1p36.21	1
ANXA5	1.94e-283	0.263362	0.998	0.995	2.64e-279	4q27				1
PRPF3	2.83e-283	0.999472	0.32	0.18	3.85e-279	1q21.2	1
AGFG1	1.48e-282	0.675354	0.581	0.431	2.01e-278	2q36.3		1
SLC25A28	6.32e-281	1.1113	0.268	0.139	8.59e-277	10q24.2										1
TFEC	8.45e-278	0.681302	0.571	0.421	1.15e-273	7q31.2							1
CELF1	1.38e-277	0.722769	0.545	0.396	1.87e-273	11p11.2											1
PITPNA	7.08e-277	0.729787	0.522	0.371	9.63e-273	17p13.3																	1
ARL6IP5	5.37e-274	0.534696	0.723	0.608	7.31e-270	3p14.1			1
FLNA	2.72e-273	0.359981	0.906	0.812	3.7e-269	Xq28																							1
TM9SF4	7.75e-272	0.857472	0.405	0.257	1.05e-267	20q11.21																				1
KDM2A	3.39e-271	0.669908	0.561	0.409	4.61e-267	11q13.2											1
SHFL	6.89e-271	1.05096	0.278	0.148	9.37e-267	19p13.2																			1
GTPBP4	2.45e-270	1.05329	0.289	0.158	3.33e-266	10p15.3										1
P4HA1	6.23e-270	0.782683	0.473	0.324	8.48e-266	10q22.1										1
FKBP5	6.21e-263	0.63221	0.607	0.464	8.44e-259	6p21.31						1
PIP5K1C	7.17e-262	0.766462	0.45	0.3	9.75e-258	19p13.3																			1
CD47	4.37e-261	0.549697	0.699	0.576	5.95e-257	3q13.12			1
CLIC1	1.12e-259	0.645372	0.556	0.405	1.52e-255	6p21.33						1
ARSB	1.19e-259	0.722573	0.516	0.371	1.62e-255	5q14.1					1
PHF11	1.76e-259	0.972102	0.32	0.186	2.4e-255	13q14.2													1
TDRD7	4.46e-259	0.894371	0.348	0.207	6.07e-255	9q22.33									1
KDM1A	5.57e-259	0.92209	0.347	0.208	7.58e-255	1p36.12	1
TRIM21	1.31e-258	1.02143	0.284	0.155	1.79e-254	11p15.4											1
MFSD14A	1.14e-257	0.950756	0.321	0.186	1.56e-253	1p21.2	1
STXBP2	6.67e-257	0.368351	0.896	0.818	9.07e-253	19p13.2																			1
NCK1	1.39e-255	0.749321	0.471	0.324	1.89e-251	3q22.3			1
DIAPH1	4.05e-255	0.601055	0.622	0.485	5.5e-251	5q31.3					1
DENND5A	1.03e-254	0.692777	0.524	0.379	1.4e-250	11p15.4											1
NECAP2	2.43e-253	0.517773	0.711	0.592	3.3e-249	1p36.13	1
TNIP2	3.79e-253	0.874858	0.367	0.227	5.16e-249	4p16.3				1
GMIP	2.36e-252	0.66829	0.549	0.408	3.21e-248	19p13.11																			1
TNFAIP2	1.13e-250	0.41095	0.877	0.778	1.54e-246	14q32.32														1
RIN2	3.12e-248	0.699532	0.517	0.375	4.24e-244	20p11.23																				1
BRD2	1.5e-247	0.566578	0.65	0.516	2.04e-243	6p21.32						1
RHOU	4.57e-247	1.03922	0.273	0.149	6.22e-243	1q42.13	1
C1QA	1.1e-246	0.299088	0.991	0.984	1.5e-242	1p36.12	1
ANKRD12	6.59e-245	0.925597	0.323	0.191	8.97e-241	18p11.22																		1
MBD4	1.13e-243	0.903966	0.338	0.205	1.54e-239	3q21.3			1
NBR1	1.43e-242	0.639671	0.561	0.419	1.94e-238	17q21.31																	1
AGAP3	2.71e-241	0.739469	0.454	0.312	3.68e-237	7q36.1							1
ETV6	1.62e-240	0.733776	0.457	0.313	2.21e-236	12p13.2												1
SRI	1.57e-239	0.632221	0.602	0.479	2.14e-235	7q21.12							1
BCL6	1.86e-239	0.718748	0.469	0.325	2.53e-235	3q27.3			1
CERS5	6.76e-239	1.03275	0.257	0.138	9.2e-235	12q13.12												1
CLEC7A	8e-239	0.478419	0.686	0.539	1.09e-234	12p13.2												1
SERPINB8	3.81e-238	0.982846	0.276	0.153	5.18e-234	18q22.1																		1
HNMT	1.72e-237	0.837995	0.38	0.243	2.34e-233	2q22.1		1
TALDO1	2.58e-237	0.41914	0.803	0.695	3.51e-233	11p15.5											1
MAP3K5	1.33e-236	0.846954	0.391	0.254	1.81e-232	6q23.3						1
CLDND1	1.09e-235	0.941347	0.312	0.185	1.48e-231	3q11.2			1
STAT6	2.23e-235	0.56422	0.628	0.498	3.03e-231	12q13.3												1
ANKLE2	2.8e-235	0.800296	0.381	0.243	3.81e-231	12q24.33												1
VAC14	9.61e-235	0.580985	0.593	0.454	1.31e-230	16q22.1-q22.2																1
CANT1	3.26e-234	0.896255	0.326	0.196	4.43e-230	17q25.3																	1
ALAS1	1.01e-233	0.652335	0.682	0.571	1.37e-229	3p21.2			1
PSD4	9.27e-233	0.905905	0.311	0.183	1.26e-228	2q14.1		1
TNFRSF1A	1.36e-232	0.477644	0.715	0.592	1.85e-228	12p13.31												1
DVL3	3.43e-231	0.814989	0.38	0.244	4.67e-227	3q27.1			1
DLD	4.58e-231	0.654858	0.526	0.388	6.23e-227	7q31.1							1
MDM4	3.15e-230	0.729082	0.435	0.295	4.28e-226	1q32.1	1
COMT	3.35e-230	0.436263	0.805	0.729	4.55e-226	22q11.21																						1
UBAP1	4.19e-230	0.880185	0.326	0.197	5.7e-226	9p13.3									1
MTHFD2	4.5e-229	0.686154	0.5	0.361	6.13e-225	2p13.1		1
RRAS	1.39e-227	0.933758	0.293	0.17	1.88e-223	19q13.33																			1
IER2	1.09e-226	0.87016	0.388	0.257	1.48e-222	19p13.13																			1
AZI2	1.99e-226	0.790513	0.391	0.255	2.71e-222	3p24.1			1
GRIPAP1	1.08e-225	0.852944	0.341	0.211	1.48e-221	Xp11.23																							1
ZNF385A	2.22e-225	0.412283	0.791	0.676	3.02e-221	12q13.13												1
GSN	7.03e-225	0.31313	0.8	0.649	9.57e-221	9q33.2									1
NRP1	8.76e-223	0.545388	0.597	0.458	1.19e-218	10p11.22										1
HPS5	1.2e-222	0.705758	0.471	0.335	1.63e-218	11p15.1											1
AKR1C3	2.37e-221	0.804039	0.441	0.307	3.22e-217	10p15.1										1
PAPSS1	3.37e-220	0.497044	0.67	0.541	4.58e-216	4q25				1
ANO10	1.42e-218	0.992175	0.275	0.158	1.93e-214	3p22.1-p21.33			1
PEA15	9.97e-217	0.561382	0.521	0.378	1.36e-212	1q23.2	1
CEP350	3.12e-216	0.873451	0.403	0.276	4.25e-212	1q25.2	1
DOCK5	5.69e-216	0.887674	0.317	0.193	7.75e-212	8p21.2								1
OSGIN2	1.6e-215	0.847273	0.347	0.22	2.18e-211	8q21.3								1
ZNF655	3.3e-213	0.794769	0.368	0.238	4.49e-209	7q22.1							1
ARF1	3.68e-213	0.465418	0.707	0.592	5.01e-209	1q42.13	1
FBXW5	4.38e-213	0.698664	0.443	0.307	5.96e-209	9q34.3									1
C5orf22	1.3e-211	0.9612	0.259	0.146	1.76e-207	5p13.3					1
PLXNB2	3.75e-211	0.566664	0.588	0.458	5.11e-207	22q13.33																						1
ARL2BP	9.26e-211	0.785453	0.383	0.253	1.26e-206	16q13																1
RAB34	1.09e-210	0.717969	0.425	0.293	1.48e-206	17q11.2																	1
TRPC4AP	8.28e-210	0.629498	0.513	0.381	1.13e-205	20q11.22																				1
RESF1	4.36e-209	0.983388	0.269	0.156	5.94e-205	12p11.21												1
TSC22D4	2.28e-206	0.643046	0.492	0.36	3.1e-202	7q22.1							1
TRIM38	1.56e-204	0.598399	0.54	0.409	2.13e-200	6p22.2						1
CDK14	2.2e-203	0.775856	0.354	0.228	3e-199	7q21.13							1
SRF	3.02e-202	0.879044	0.292	0.175	4.1e-198	6p21.1						1
SLC9A3R1	1.19e-201	0.804497	0.368	0.243	1.62e-197	17q25.1																	1
MPEG1	1.35e-201	0.663229	0.383	0.25	1.83e-197	11q12.1											1
RFX5	9.49e-201	0.810513	0.357	0.233	1.29e-196	1q21.3	1
PRKAA1	2.12e-200	0.79006	0.363	0.239	2.88e-196	5p13.1					1
CLDN23	3.11e-199	0.927943	0.279	0.166	4.23e-195	8p23.1								1
CYLD	2.52e-198	0.841049	0.315	0.196	3.43e-194	16q12.1																1
PPP1R9B	1.03e-197	0.50627	0.667	0.56	1.4e-193	17q21.33																	1
PDE1B	1.06e-197	0.78944	0.322	0.201	1.44e-193	12q13.2												1
SNX12	1.24e-197	0.697816	0.415	0.286	1.69e-193	Xq13.1																							1
ACO1	1.76e-197	0.558011	0.575	0.45	2.4e-193	9p21.1									1
MOV10	1.67e-196	0.839527	0.305	0.187	2.28e-192	1p13.2	1
SKIL	3.21e-196	0.656541	0.435	0.303	4.36e-192	3q26.2			1
ARHGEF11	1.99e-195	0.76124	0.358	0.234	2.71e-191	1q23.1	1
CD58	8.94e-195	0.697983	0.415	0.288	1.22e-190	1p13.1	1
SRSF9	3.37e-194	0.743954	0.388	0.264	4.59e-190	12q24.31												1
SLC20A1	5.08e-194	0.822435	0.341	0.221	6.92e-190	2q14.1		1
RTCB	6.91e-193	0.70655	0.417	0.29	9.4e-189	22q12.3																						1
SPINT1	8.84e-193	0.683467	0.437	0.31	1.2e-188	15q15.1															1
NRBP1	2.7e-191	0.599042	0.498	0.367	3.68e-187	2p23.3		1
ABL1	4.65e-190	0.866712	0.291	0.177	6.33e-186	9q34.12									1
SIPA1	1.11e-189	0.734312	0.372	0.248	1.51e-185	11q13.1											1
BAZ1A	2.53e-189	0.77703	0.329	0.21	3.45e-185	14q13.1-q13.2														1
MIDN	6.27e-189	0.729569	0.381	0.258	8.53e-185	19p13.3																			1
IL10RB	1.08e-187	0.582269	0.514	0.386	1.48e-183	21q22.11																					1
CTNND1	4.02e-187	0.59354	0.501	0.375	5.47e-183	11q12.1											1
KIF5B	1.88e-186	0.494632	0.624	0.508	2.55e-182	10p11.22										1
NAB1	1.91e-184	0.858368	0.285	0.174	2.6e-180	2q32.2		1
CHPF2	2.74e-183	0.766551	0.342	0.224	3.73e-179	7q36.1							1
CLN5	1.23e-182	0.774673	0.345	0.227	1.67e-178	13q22.3													1
NACC1	1.63e-182	0.610116	0.461	0.333	2.21e-178	19p13.13																			1
GSDME	1.99e-182	0.837799	0.266	0.157	2.71e-178	7p15.3							1
SRSF5	2.15e-182	0.613449	0.475	0.35	2.93e-178	14q24														1
LRCH4	4.27e-182	0.714644	0.373	0.252	5.81e-178	7q22.1							1
GCA	8.31e-182	0.594929	0.513	0.392	1.13e-177	2q24.2		1
SLC30A7	1.17e-181	0.847084	0.286	0.176	1.6e-177	1p21.2	1
CPED1	1.56e-181	0.66673	0.409	0.285	2.13e-177	7q31.31							1
ARL8A	8.36e-180	0.480004	0.623	0.503	1.14e-175	1q32.1	1
DNAJC7	4.18e-176	0.669788	0.42	0.3	5.69e-172	17q21.2																	1
PICALM	6.32e-176	0.352892	0.817	0.73	8.6e-172	11q14.2											1
CRTC2	5.53e-175	0.776217	0.328	0.213	7.52e-171	1q21.3	1
RAB35	8.7e-175	0.672848	0.406	0.285	1.18e-170	12q24.23												1
FAH	5.71e-173	0.768807	0.319	0.206	7.77e-169	15q25.1															1
PDCD6IP	6e-172	0.40895	0.737	0.652	8.17e-168	3p22.3			1
LILRB1	1.02e-169	0.784786	0.34	0.228	1.39e-165	19q13.42																			1
PSMD12	6.49e-169	0.733494	0.337	0.223	8.83e-165	17q24.2																	1
TGIF1	1.21e-168	0.606129	0.472	0.355	1.65e-164	18p11.31																		1
SELENOS	4.71e-168	0.618955	0.434	0.313	6.41e-164	15q26.3															1
TMEM87B	8.42e-168	0.789202	0.286	0.179	1.15e-163	2q13		1
TSC22D2	1.37e-167	0.749327	0.321	0.209	1.87e-163	3q25.1			1
BCL7B	1.41e-166	0.661035	0.4	0.283	1.91e-162	7q11.23							1
CPD	7.07e-166	0.714645	0.4	0.287	9.62e-162	17q11.2																	1
WDR26	5.47e-164	0.445755	0.662	0.562	7.44e-160	1q42.11-q42.12	1
CDC37	1.8e-163	0.463476	0.663	0.566	2.45e-159	19p13.2																			1
SLC4A2	1.08e-162	0.727861	0.325	0.214	1.47e-158	7q36.1							1
GRB2	3.93e-162	0.333205	0.819	0.748	5.35e-158	17q25.1																	1
CPM	8.66e-162	0.426814	0.732	0.648	1.18e-157	12q15												1
TRIP12	9.85e-162	0.447426	0.633	0.526	1.34e-157	2q36.3		1
SLC22A15	2.57e-161	0.78761	0.289	0.183	3.5e-157	1p13.1	1
XRN1	5.87e-161	0.687642	0.357	0.243	7.99e-157	3q23			1
TPD52L2	8.79e-161	0.535607	0.521	0.403	1.2e-156	20q13.33																				1
LIMK1	2.8e-160	0.477882	0.596	0.484	3.81e-156	7q11.23							1
MAP2K1	5.38e-159	0.450019	0.638	0.534	7.32e-155	15q22.31															1
DOT1L	1.03e-158	0.759734	0.27	0.167	1.4e-154	19p13.3																			1
DDX5	7.35e-158	0.341742	0.804	0.723	1e-153	17q23.3																	1
ASAP1	4.54e-157	0.417023	0.666	0.56	6.17e-153	8q24.21-q24.22								1
C15orf39	1.68e-156	0.844806	0.251	0.153	2.29e-152	15q24.2															1
ORAI1	4.87e-156	0.69989	0.34	0.23	6.62e-152	12q24.31												1
PSME1	8.51e-156	0.419128	0.687	0.595	1.16e-151	14q12														1
TAX1BP3	8.64e-156	0.581406	0.468	0.354	1.18e-151	17p13.2																	1
EMC7	1.28e-154	0.489774	0.565	0.453	1.74e-150	15q14															1
NT5C2	4.53e-154	0.606846	0.422	0.308	6.17e-150	10q24.32-q24.33										1
MAFB	8.14e-153	0.500927	0.669	0.582	1.11e-148	20q12																				1
RNASEK	5.49e-152	0.335769	0.803	0.719	7.46e-148	17p13.1																	1
DUSP10	8.09e-151	0.615138	0.433	0.323	1.1e-146	1q41	1
YPEL5	2.19e-150	0.541504	0.486	0.374	2.98e-146	2p23.1		1
NUP62	4.14e-150	0.693823	0.34	0.233	5.64e-146	19q13.33																			1
TMEM127	1.06e-149	0.423446	0.657	0.563	1.45e-145	2q11.2		1
GBGT1	1.86e-147	0.771151	0.27	0.171	2.53e-143	9q34.2									1
USP32	7.16e-147	0.607805	0.425	0.316	9.74e-143	17q23.3																	1
TMEM164	7.67e-147	0.75473	0.272	0.173	1.04e-142	Xq23																							1
CCDC50	1.42e-146	0.641124	0.387	0.277	1.94e-142	3q28			1
CCDC93	3.18e-146	0.728403	0.296	0.194	4.32e-142	2q14.1		1
SPRED1	5.45e-146	0.67603	0.307	0.202	7.41e-142	15q14															1
SAV1	1.4e-145	0.800982	0.26	0.164	1.91e-141	14q22.1														1
ETFB	1.05e-143	0.660427	0.363	0.256	1.43e-139	19q13.41																			1
RAB5IF	1.46e-143	0.500097	0.52	0.408	1.99e-139	20q11.23																				1
LEMD2	1.63e-143	0.666399	0.348	0.242	2.22e-139	6p21.31						1
ACTN1	9.03e-143	0.329734	0.829	0.76	1.23e-138	14q24.1														1
CIC	1.37e-142	0.664238	0.341	0.236	1.87e-138	19q13.2																			1
DDA1	1.54e-142	0.766923	0.263	0.167	2.09e-138	19p13.11																			1
ZBTB7A	3e-142	0.425524	0.639	0.541	4.08e-138	19p13.3																			1
APOL6	1.53e-141	0.41835	0.632	0.532	2.08e-137	22q12.3																						1
APH1B	2.18e-141	0.691725	0.328	0.225	2.97e-137	15q22.2															1
ACTR3	3.2e-140	0.570332	0.435	0.327	4.36e-136	2q14.1		1
WBP1L	1.38e-139	0.659508	0.349	0.245	1.88e-135	10q24.32										1
SPTLC2	5.63e-138	0.687504	0.321	0.219	7.65e-134	14q24.3														1
CSTA	6.86e-138	0.488275	0.661	0.584	9.34e-134	3q21.1			1
RASSF4	1.15e-137	0.62401	0.355	0.249	1.57e-133	10q11.21										1
XPO6	2.65e-137	0.670918	0.332	0.23	3.61e-133	16p12.1																1
YWHAZ	7.76e-137	0.307447	0.766	0.669	1.06e-132	8q22.3								1
TRAFD1	9.96e-134	0.768017	0.254	0.162	1.35e-129	12q24.13												1
VMP1	1.73e-133	0.377809	0.676	0.587	2.35e-129	17q23.1																	1
COQ10B	5.33e-133	0.716235	0.28	0.185	7.26e-129	2q33.1		1
FAM168A	6.55e-132	0.680528	0.338	0.239	8.91e-128	11q13.4											1
ZDHHC3	3.2e-131	0.533805	0.465	0.36	4.36e-127	3p21.31			1
PNPLA2	4.04e-131	0.417194	0.59	0.484	5.5e-127	11p15.5											1
STX12	5.58e-131	0.46067	0.535	0.432	7.59e-127	1p35.3	1
MLKL	3.14e-130	0.688049	0.31	0.212	4.28e-126	16q23.1																1
AGPAT4	3.88e-130	0.718481	0.311	0.215	5.28e-126	6q26						1
MAN2B1	1.28e-129	0.275919	0.861	0.797	1.74e-125	19p13.13																			1
ARHGEF10L	1.88e-129	0.531374	0.451	0.346	2.56e-125	1p36.13	1
ERP44	2.01e-128	0.427148	0.592	0.495	2.74e-124	9q31.1									1
SEC61A1	2.25e-128	0.456009	0.53	0.425	3.06e-124	3q21.3			1
IGFLR1	2.69e-128	0.693467	0.301	0.205	3.66e-124	19q13.12																			1
AMBRA1	9.3e-127	0.687015	0.31	0.214	1.27e-122	11p11.2											1
C9orf72	2.11e-126	0.54822	0.418	0.314	2.86e-122	9p21.2									1
LASP1	2.87e-126	0.302478	0.724	0.626	3.91e-122	17q12																	1
SESTD1	4.04e-125	0.726379	0.265	0.174	5.49e-121	2q31.2		1
CACUL1	4.64e-125	0.512122	0.468	0.366	6.31e-121	10q26.11										1
PIP4K2C	9.96e-125	0.750288	0.254	0.165	1.36e-120	12q13.3												1
ATP11A	1e-123	0.573321	0.382	0.282	1.36e-119	13q34													1
STK17B	1.97e-123	0.658481	0.321	0.225	2.68e-119	2q32.3		1
LFNG	5.3e-123	0.641059	0.306	0.21	7.21e-119	7p22.3							1
PLPP3	8.75e-123	0.359115	0.713	0.626	1.19e-118	1p32.2	1
SMCR8	3.95e-122	0.610683	0.347	0.25	5.37e-118	17p11.2																	1
GALNS	5.33e-121	0.564544	0.397	0.298	7.25e-117	16q24.3																1
GSTO1	6.34e-121	0.288611	0.785	0.702	8.62e-117	10q25.1										1
MYO1E	7.76e-121	0.592598	0.3	0.204	1.06e-116	15q22.2															1
CNN2	8.13e-121	0.544451	0.453	0.355	1.11e-116	19p13.3																			1
RAF1	2.62e-120	0.583158	0.381	0.283	3.57e-116	3p25.2			1
BAZ2A	2.74e-119	0.678539	0.285	0.193	3.72e-115	12q13.3												1
EHD4	5e-119	0.453186	0.561	0.47	6.81e-115	15q15.1															1
DNTTIP2	9e-119	0.673993	0.303	0.21	1.22e-114	1p22.1	1
ZFYVE16	2.48e-118	0.508707	0.438	0.337	3.37e-114	5q14.1					1
PLIN3	4.85e-118	0.507848	0.451	0.351	6.59e-114	19p13.3																			1
IL13RA1	8.36e-118	0.466988	0.482	0.381	1.14e-113	Xq24																							1
NOTCH1	1.76e-117	0.473459	0.478	0.375	2.4e-113	9q34.3									1
CSF1R	6.06e-117	0.363305	0.688	0.611	8.24e-113	5q32					1
ANXA7	1.07e-116	0.416236	0.591	0.504	1.45e-112	10q22.2										1
SEC22B	1.09e-116	0.438271	0.539	0.442	1.48e-112	1p12	1
DRAP1	1.26e-116	0.392257	0.623	0.536	1.71e-112	11q13.1											1
MED13	1.33e-116	0.663206	0.287	0.197	1.81e-112	17q23.2																	1
UBE2Q1	1.54e-116	0.527015	0.429	0.331	2.1e-112	1q21.3	1
TOP1	1.92e-116	0.569676	0.375	0.278	2.61e-112	20q12																				1
HGS	2.12e-116	0.562014	0.402	0.305	2.88e-112	17q25.3																	1
HNRNPA2B1	2.04e-115	0.336302	0.703	0.62	2.77e-111	7p15.2							1
ADRM1	2.31e-115	0.407474	0.618	0.534	3.14e-111	20q13.33																				1
MVP	4.1e-115	0.511115	0.427	0.327	5.58e-111	16p11.2																1
M6PR	7.94e-115	0.278477	0.834	0.774	1.08e-110	12p13.31												1
CNBP	1.35e-114	0.395968	0.637	0.557	1.84e-110	3q21.3			1
SFT2D1	5.53e-114	0.463078	0.5	0.404	7.53e-110	6q27						1
PSMA4	1.55e-113	0.548145	0.395	0.298	2.11e-109	15q25.1															1
R3HDM4	2.26e-113	0.705459	0.25	0.165	3.07e-109	19p13.3																			1
ARHGAP9	2.46e-113	0.677379	0.294	0.205	3.35e-109	12q13.3												1
SP140L	3.65e-113	0.655785	0.284	0.194	4.97e-109	2q37.1		1
WARS	1.75e-112	0.377695	0.793	0.741	2.38e-108	14q32.2														1
ISCU	3.03e-112	0.379672	0.649	0.568	4.13e-108	12q23.3												1
NR1H2	3.54e-112	0.456328	0.52	0.429	4.82e-108	19q13.3																			1
USP15	1.03e-111	0.492207	0.449	0.351	1.4e-107	12q14.1												1
MADD	5.24e-110	0.624822	0.297	0.207	7.13e-106	11p11.2											1
TRIM47	7.73e-110	0.640295	0.264	0.177	1.05e-105	17q25.1																	1
PSMC3	8.47e-110	0.608709	0.32	0.229	1.15e-105	11p11.2											1
PTGR1	1.08e-109	0.625918	0.351	0.26	1.47e-105	9q31.3									1
CCR1	6.21e-109	0.384676	0.569	0.471	8.45e-105	3p21.31			1
GTF2B	1.04e-108	0.680545	0.267	0.182	1.41e-104	1p22.2	1
ABCF1	9.78e-108	0.602731	0.32	0.23	1.33e-103	6p21.33						1
CTNNB1	2.24e-107	0.445703	0.517	0.428	3.05e-103	3p22.1			1
CNOT9	2.48e-107	0.583154	0.345	0.254	3.37e-103	2q35		1
AP2A1	3.27e-107	0.496688	0.427	0.331	4.45e-103	19q13.33																			1
BTF3L4	9.96e-107	0.511636	0.424	0.331	1.36e-102	1p32.3	1
GBE1	1.68e-106	0.65904	0.26	0.175	2.28e-102	3p12.2			1
CEP170	5.16e-106	0.471183	0.465	0.37	7.02e-102	1q43	1
UBA2	7.08e-106	0.578939	0.322	0.231	9.63e-102	19q13.11																			1
PPP2R5D	7.22e-105	0.669621	0.251	0.168	9.82e-101	6p21.1						1
PPP1R15B	7.26e-105	0.524956	0.386	0.293	9.88e-101	1q32.1	1
FBXL5	2.39e-104	0.484562	0.433	0.341	3.25e-100	4p15.32				1
ELL2	1.07e-103	0.489668	0.392	0.296	1.45e-99	5q15					1
ATP6V1A	4.28e-103	0.324153	0.73	0.66	5.82e-99	3q13.31			1
TOR1A	5.58e-103	0.629498	0.29	0.204	7.59e-99	9q34.11									1
ARF3	5.59e-103	0.657581	0.261	0.178	7.6e-99	12q13.12												1
MYL12A	8.91e-103	0.612527	0.296	0.209	1.21e-98	18p11.31																		1
SLC1A3	1.81e-102	0.428455	0.478	0.38	2.46e-98	5p13.2					1
ACOX1	2.85e-102	0.48327	0.488	0.401	3.88e-98	17q25.1																	1
RAB20	5.15e-102	0.399698	0.515	0.415	7e-98	13q34													1
ARPC2	1.16e-101	0.343944	0.627	0.538	1.57e-97	2q35		1
MPDU1	1.21e-101	0.541261	0.365	0.274	1.64e-97	17p13.1																	1
DLGAP4	1.3e-101	0.563825	0.332	0.242	1.77e-97	20q11.23																				1
CMTM6	1.82e-101	0.359354	0.645	0.567	2.47e-97	3p22.3			1
IKBKG	8.74e-101	0.561638	0.324	0.235	1.19e-96	Xq28																							1
AP5M1	1.32e-100	0.590589	0.319	0.232	1.8e-96	14q22.3														1
JAK1	1.87e-100	0.482683	0.437	0.346	2.54e-96	1p31.3	1
TNFRSF10B	1.03e-99	0.585397	0.321	0.234	1.4e-95	8p21.3								1
TRIM26	2.14e-99	0.6427	0.261	0.179	2.92e-95	6p22.1						1
RETREG3	2.63e-99	0.51221	0.39	0.3	3.58e-95	17q21.2																	1
TBC1D10B	4e-99	0.602932	0.293	0.208	5.44e-95	16p11.2																1
ATP6V0A2	1.7e-98	0.636653	0.268	0.187	2.32e-94	12q24.31												1
NCSTN	1.71e-98	0.358843	0.627	0.551	2.33e-94	1q23.2	1
MT-ND6	2.88e-98	0.63021	0.27	0.187	3.92e-94	mitochondria																								1
ZFP36L1	3.29e-98	0.407754	0.534	0.444	4.48e-94	14q24.1														1
TUBB4B	2.39e-97	0.521886	0.337	0.248	3.25e-93	9q34.3									1
RBM17	2.66e-97	0.605554	0.293	0.21	3.62e-93	10p15.1										1
FOXO3	4.54e-97	0.587059	0.326	0.24	6.18e-93	6q21						1
RAB8B	1.81e-96	0.510981	0.376	0.287	2.47e-92	15q22.2															1
NCF4	1.98e-95	0.4351	0.484	0.397	2.69e-91	22q12.3																						1
EML4	4.13e-95	0.322627	0.656	0.577	5.61e-91	2p21		1
MAFK	5.31e-95	0.632794	0.268	0.188	7.23e-91	7p22.3							1
PSMB2	1.24e-94	0.552822	0.334	0.248	1.69e-90	1p34.3	1
HNRNPC	2.46e-94	0.41129	0.538	0.455	3.34e-90	14q11.2														1
RBM47	4.31e-94	0.32716	0.63	0.547	5.87e-90	4p14				1
SELENOK	3.61e-93	0.57977	0.308	0.225	4.91e-89	3p21.1			1
SETD5	1.14e-92	0.576741	0.296	0.214	1.55e-88	3p25.3			1
SNX9	2.75e-92	0.494684	0.385	0.297	3.74e-88	6q25.3						1
KDM5C	6.47e-92	0.53712	0.345	0.26	8.81e-88	Xp11.22																							1
TMEM199	7.62e-92	0.596387	0.295	0.214	1.04e-87	17q11.2																	1
MAP3K8	8.97e-92	0.419876	0.397	0.305	1.22e-87	10p11.23										1
LPXN	1.16e-91	0.253631	0.829	0.775	1.58e-87	11q12.1											1
ATP1A1	7.82e-91	0.428863	0.449	0.359	1.06e-86	1p13.1	1
MBOAT7	1.35e-90	0.642568	0.279	0.2	1.83e-86	19q13.42																			1
AGPAT3	3.03e-90	0.440735	0.453	0.368	4.13e-86	21q22.3																					1
SEC62	9.93e-90	0.374789	0.563	0.483	1.35e-85	3q26.2			1
PSMB1	1.77e-89	0.406845	0.524	0.444	2.41e-85	6q27						1
UBE2E1	2.95e-89	0.578895	0.299	0.219	4.01e-85	3p24.2			1
HCLS1	3.87e-88	0.319348	0.652	0.582	5.26e-84	3q13.33			1
UBA3	3.89e-88	0.552539	0.314	0.232	5.3e-84	3p14.1			1
MINK1	6.08e-88	0.321906	0.637	0.562	8.28e-84	17p13.2																	1
GRK6	8.92e-88	0.50523	0.341	0.257	1.21e-83	5q35.3					1
LTBR	1.15e-87	0.417489	0.494	0.41	1.56e-83	12p13.31												1
APOL2	1.96e-87	0.487091	0.427	0.344	2.67e-83	22q12.3																						1
HIST1H1C	7e-87	0.51328	0.319	0.239	9.53e-83	6p22.2						1
MYO1C	8.23e-87	0.542896	0.291	0.21	1.12e-82	17p13.3																	1
SUN2	8.57e-87	0.32347	0.643	0.569	1.17e-82	22q13.1																						1
RABGEF1	2.39e-86	0.607641	0.26	0.184	3.25e-82	7q11.21							1
MRC1	2.76e-86	0.336923	0.773	0.724	3.75e-82	10p12.33										1
WAS	3.13e-86	0.467831	0.397	0.313	4.26e-82	Xp11.23																							1
ARL11	1.18e-85	0.569628	0.289	0.211	1.6e-81	13q14.2													1
NFIC	2.14e-85	0.480414	0.366	0.281	2.92e-81	19p13.3																			1
GALNT6	2.95e-85	0.604471	0.267	0.191	4.02e-81	12q13.13												1
MAPKAPK3	6.22e-85	0.365476	0.551	0.469	8.46e-81	3p21.2			1
HM13	5.2e-84	0.322725	0.532	0.44	7.07e-80	20q11.21																				1
TAB2	7.57e-83	0.487311	0.343	0.261	1.03e-78	6q25.1						1
PER1	1.42e-82	0.552919	0.318	0.24	1.93e-78	17p13.1																	1
TMEM259	1.68e-82	0.404883	0.469	0.386	2.28e-78	19p13.3																			1
PSMA2	1.89e-82	0.532067	0.302	0.224	2.57e-78	7p14.1							1
LRCH3	2.77e-82	0.566343	0.288	0.211	3.77e-78	3q29			1
SEPTIN10	2.98e-82	0.55206	0.284	0.207	4.05e-78	2q13		1
ELOA	3.65e-82	0.567459	0.271	0.195	4.96e-78	1p36.11	1
TLR8	6.09e-82	0.440872	0.422	0.34	8.29e-78	Xp22.2																							1
ARFGAP3	1.28e-81	0.478831	0.375	0.293	1.75e-77	22q13.2																						1
ARHGEF1	3.01e-81	0.437475	0.45	0.37	4.09e-77	19q13.2																			1
ATF6B	4.49e-81	0.444667	0.428	0.347	6.11e-77	6p21.3						1
CSNK1A1	4.64e-81	0.550675	0.285	0.209	6.32e-77	5q32					1
NEU1	6.05e-81	0.420995	0.453	0.373	8.22e-77	6p21.33						1
PSMB10	2.65e-80	0.376731	0.537	0.462	3.6e-76	16q22.1																1
PSMA1	3.9e-80	0.583707	0.252	0.179	5.3e-76	11p15.2											1
KIF1B	7.21e-80	0.556696	0.283	0.208	9.81e-76	1p36.22	1
PDLIM2	2.57e-79	0.5799	0.253	0.181	3.5e-75	8p21.3								1
CMAS	4.19e-79	0.530001	0.304	0.227	5.71e-75	12p12.1												1
MARK3	7.47e-79	0.501119	0.33	0.252	1.02e-74	14q32.32-q32.33														1
SUMO3	1.57e-78	0.264705	0.715	0.65	2.14e-74	21q22.3																					1
KEAP1	2.5e-78	0.454083	0.388	0.308	3.4e-74	19p13.2																			1
OTUD1	3.36e-78	0.574252	0.283	0.209	4.57e-74	10p12.2										1
CD300LF	2.58e-77	0.379075	0.479	0.398	3.51e-73	17q25.1																	1
GPR108	4.31e-77	0.424616	0.428	0.347	5.86e-73	19p13.3																			1
GLRX	7.19e-77	0.258256	0.738	0.668	9.78e-73	5q15					1
CPEB4	7.84e-77	0.34638	0.523	0.441	1.07e-72	5q35.2					1
AKIRIN2	9.33e-77	0.359861	0.493	0.412	1.27e-72	6q15						1
COLGALT1	1.26e-76	0.275012	0.74	0.689	1.71e-72	19p13.11																			1
ABI1	1.59e-76	0.402465	0.472	0.394	2.16e-72	10p12.1										1
ADGRE5	2.19e-76	0.402267	0.544	0.477	2.98e-72	19p13.12																			1
GPR107	1.76e-75	0.41589	0.408	0.327	2.39e-71	9q34.11									1
ILRUN	6.1e-75	0.423312	0.427	0.348	8.29e-71	6p21.31						1
MED15	2.22e-74	0.454112	0.393	0.316	3.03e-70	22q11.21																						1
PI4KB	2.43e-74	0.45605	0.365	0.287	3.31e-70	1q21.3	1
XPNPEP1	2.94e-74	0.540037	0.268	0.196	4.01e-70	10q25.1										1
SGSH	2.97e-74	0.468675	0.352	0.274	4.04e-70	17q25.3																	1
TMEM189	7.53e-74	0.482565	0.337	0.26	1.02e-69	20q13.13																				1
GAK	9.49e-74	0.506394	0.323	0.248	1.29e-69	4p16.3				1
EFTUD2	1.1e-73	0.399718	0.452	0.375	1.5e-69	17q21.31																	1
PEF1	1.74e-73	0.548017	0.267	0.196	2.37e-69	1p35.2	1
CCPG1	2.18e-73	0.284195	0.621	0.546	2.97e-69	15q21.3															1
FOPNL	2.44e-73	0.547662	0.259	0.189	3.32e-69	16p13.11																1
DBNL	3.4e-73	0.303991	0.619	0.552	4.62e-69	7p13							1
ERBIN	5.95e-73	0.412221	0.425	0.347	8.1e-69	5q12.3					1
SURF4	6.29e-73	0.394798	0.438	0.36	8.55e-69	9q34.2									1
ARHGAP30	8.28e-73	0.305184	0.629	0.564	1.13e-68	1q23.3	1
SPTAN1	1.04e-72	0.396945	0.533	0.466	1.42e-68	9q34.11									1
PTPA	2.38e-72	0.435584	0.381	0.305	3.23e-68	9q34.11									1
TOR1AIP1	3.42e-72	0.425445	0.4	0.324	4.65e-68	1q25.2	1
SMIM30	3.74e-72	0.50568	0.303	0.23	5.08e-68	7q31.1							1
ADIPOR1	9.55e-72	0.297242	0.624	0.556	1.3e-67	1q32.1	1
C2	2.22e-71	0.377971	0.552	0.485	3.02e-67	6p21.33						1
CYTH1	3.81e-71	0.312199	0.619	0.553	5.18e-67	17q25.3																	1
NPC1	5.94e-71	0.362774	0.521	0.449	8.09e-67	18q11.2																		1
MED25	6.55e-71	0.509702	0.314	0.242	8.91e-67	19q13.33																			1
TRAPPC3	1.78e-70	0.357434	0.524	0.453	2.42e-66	1p34.3	1
CIRBP	1.97e-70	0.302784	0.631	0.569	2.68e-66	19p13.3																			1
EVI2A	4.84e-70	0.432484	0.363	0.286	6.58e-66	17q11.2																	1
ZNF24	5.4e-70	0.486023	0.325	0.252	7.34e-66	18q12.2																		1
ACOT9	5.16e-69	0.428429	0.404	0.33	7.02e-65	Xp22.11																							1
CREBL2	7.33e-69	0.316864	0.559	0.488	9.97e-65	12p13.1												1
SGPP1	8.6e-69	0.367304	0.49	0.417	1.17e-64	14q23.2														1
RAB8A	1.38e-68	0.354114	0.511	0.441	1.88e-64	19p13.11																			1
SPART	1.46e-68	0.369769	0.459	0.382	1.99e-64	13q13.3													1
GLMP	1.75e-68	0.480853	0.298	0.226	2.39e-64	1q22	1
PSMC1	2.64e-68	0.534394	0.268	0.199	3.59e-64	14q32.11														1
TMEM167B	3.3e-68	0.427734	0.395	0.321	4.49e-64	1p13.3	1
LEPROT	8.57e-68	0.389232	0.418	0.342	1.17e-63	1p31.3	1
ATP13A1	1.03e-67	0.476234	0.341	0.27	1.4e-63	19p13.11																			1
DEDD2	2.18e-67	0.43219	0.366	0.292	2.97e-63	19q13.2																			1
CTNNBL1	2.25e-67	0.533218	0.268	0.2	3.06e-63	20q11.23																				1
USP34	3.94e-67	0.406382	0.412	0.338	5.36e-63	2p15		1
DNTTIP1	5.79e-67	0.488361	0.296	0.225	7.87e-63	20q13.12																				1
FADD	9.52e-67	0.541227	0.25	0.183	1.3e-62	11q13.3											1
PAFAH1B1	1.6e-66	0.320059	0.536	0.464	2.17e-62	17p13.3																	1
GLA	2.41e-66	0.349523	0.512	0.44	3.28e-62	Xq22.1																							1
HNRNPH3	5.61e-66	0.40889	0.388	0.313	7.64e-62	10q21.3										1
ETF1	1.68e-65	0.522894	0.271	0.204	2.29e-61	5q31.2					1
MFSD14B	2.03e-65	0.379053	0.434	0.36	2.76e-61	9q22.32									1
GSDMD	2.32e-65	0.426386	0.366	0.292	3.16e-61	8q24.3								1
SLC35E3	1.23e-64	0.437515	0.324	0.252	1.67e-60	12q15												1
SMG5	3.96e-64	0.409858	0.39	0.318	5.39e-60	1q22	1
FLCN	4.74e-64	0.519489	0.264	0.197	6.44e-60	17p11.2																	1
ATP2A2	4.39e-63	0.385249	0.401	0.328	5.98e-59	12q24.11												1
AFF4	5.86e-63	0.396583	0.395	0.322	7.97e-59	5q31.1					1
ATP6V1E1	9.96e-63	0.270641	0.653	0.591	1.36e-58	22q11.21																						1
GNAI2	2.22e-62	0.280609	0.628	0.567	3.02e-58	3p21.31			1
ARID4B	4.09e-62	0.485252	0.278	0.211	5.56e-58	1q42.3	1
NUB1	5.1e-62	0.454562	0.316	0.247	6.93e-58	7q36.1							1
SPEN	1.13e-61	0.461099	0.302	0.234	1.54e-57	1p36.21-p36.13	1
CALM1	2.94e-61	0.38412	0.41	0.339	4e-57	14q32.11														1
MRTFA	5.76e-61	0.45231	0.303	0.235	7.84e-57	22q13.1-q13.2																						1
ELAVL1	1.53e-60	0.356059	0.446	0.375	2.08e-56	19p13.2																			1
MAGED2	6.88e-60	0.483008	0.288	0.222	9.36e-56	Xp11.21																							1
SS18	7.94e-60	0.480978	0.273	0.207	1.08e-55	18q11.2																		1
RAB11B	9.56e-60	0.349306	0.473	0.406	1.3e-55	19p13.2																			1
SLC38A2	7.24e-59	0.309367	0.467	0.392	9.85e-55	12q13.11												1
COA6	1.94e-58	0.470946	0.299	0.233	2.64e-54	1q42.2	1
PRRC2C	3.82e-58	0.38437	0.393	0.323	5.2e-54	1q24.3	1
ATP9B	5.03e-58	0.322565	0.567	0.514	6.85e-54	18q23																		1
PKD2	8.36e-58	0.490984	0.271	0.208	1.14e-53	4q22.1				1
WDR1	1.31e-57	0.469919	0.273	0.209	1.78e-53	4p16.1				1
PPP1R11	1.35e-57	0.372008	0.401	0.332	1.84e-53	6p22.1						1
FPGS	2.08e-57	0.462404	0.303	0.238	2.82e-53	9q34.11									1
NUMB	3.52e-57	0.271992	0.519	0.449	4.79e-53	14q24.3														1
RAD23A	8.35e-57	0.345664	0.476	0.41	1.14e-52	19p13.13																			1
TBC1D8	1.12e-56	0.471209	0.26	0.197	1.52e-52	2q11.2		1
SH3BP2	1.9e-56	0.439487	0.307	0.241	2.59e-52	4p16.3				1
MSL1	1.17e-55	0.416913	0.326	0.26	1.6e-51	17q21.1																	1
PATL1	1.73e-55	0.433388	0.33	0.265	2.35e-51	11q12.1											1
IFNAR1	2.07e-55	0.399862	0.362	0.295	2.81e-51	21q22.11																					1
SPR	2.58e-55	0.479597	0.265	0.203	3.51e-51	2p13.2		1
RALB	2.92e-55	0.403258	0.365	0.3	3.98e-51	2q14.2		1
LRRC41	3.01e-55	0.42368	0.312	0.246	4.09e-51	1p34.1-p33	1
OGFR	5.92e-55	0.356883	0.418	0.351	8.05e-51	20q13.33																				1
CREBBP	5.97e-55	0.420904	0.334	0.268	8.12e-51	16p13.3																1
RAPGEF2	3.28e-54	0.446191	0.3	0.236	4.46e-50	4q32.1				1
SDF4	8.13e-54	0.251236	0.637	0.579	1.11e-49	1p36.33	1
MECP2	8.15e-54	0.45	0.279	0.216	1.11e-49	Xq28																							1
DCTN6	9.26e-54	0.4414	0.297	0.234	1.26e-49	8p12								1
PPP6R1	1.41e-53	0.334806	0.445	0.379	1.92e-49	19q13.42																			1
MCFD2	1.75e-53	0.407072	0.343	0.278	2.38e-49	2p21		1
AKIRIN1	2.02e-53	0.410684	0.337	0.272	2.75e-49	1p34.3	1
TMBIM4	2.73e-53	0.318636	0.442	0.373	3.71e-49	12q14.3												1
SCAF1	2.93e-53	0.443667	0.281	0.219	3.98e-49	19q13.3-q13.4																			1
TXNRD2	3.78e-53	0.418581	0.318	0.255	5.14e-49	22q11.21																						1
PPP6R3	6.55e-53	0.419904	0.303	0.24	8.91e-49	11q13											1
TYK2	8.01e-53	0.452477	0.291	0.229	1.09e-48	19p13.2																			1
PPP4C	2.32e-52	0.310729	0.475	0.41	3.16e-48	16p11.2																1
UBE2J1	4.11e-52	0.255553	0.621	0.562	5.59e-48	6q15						1
SCAND1	8.4e-52	0.467538	0.258	0.198	1.14e-47	20q11.23																				1
EWSR1	9.47e-52	0.394821	0.358	0.295	1.29e-47	22q12.2																						1
SP3	1.25e-51	0.296545	0.513	0.448	1.7e-47	2q31.1		1
INPP5B	6.75e-51	0.436583	0.29	0.229	9.19e-47	1p34.3	1
GSK3A	8.57e-51	0.36917	0.39	0.326	1.17e-46	19q13.2																			1
ATG13	1.11e-50	0.408348	0.341	0.279	1.51e-46	11p11.2											1
HSPA1A	1.15e-50	0.450529	0.3	0.239	1.56e-46	6p21.33						1
BCL10	1.2e-50	0.389457	0.319	0.255	1.63e-46	1p22.3	1
STARD3NL	1.38e-50	0.418489	0.305	0.243	1.88e-46	7p14.1							1
UBP1	3.13e-50	0.398522	0.326	0.264	4.26e-46	3p22.3			1
CLIP1	1.43e-49	0.311643	0.446	0.383	1.94e-45	12q24.31												1
VCP	1.5e-49	0.396957	0.327	0.266	2.04e-45	9p13.3									1
PSPC1	2e-49	0.434248	0.291	0.231	2.72e-45	13q12.11													1
ZC3HAV1	2.68e-49	0.439758	0.282	0.223	3.65e-45	7q34							1
ZSWIM8	3.77e-49	0.458779	0.266	0.208	5.12e-45	10q22.2										1
RAC1	5.76e-49	0.307743	0.459	0.395	7.84e-45	7p22.1							1
CUL1	6.22e-49	0.396535	0.331	0.27	8.46e-45	7q36.1							1
TMEM115	6.27e-49	0.409393	0.334	0.274	8.54e-45	3p21.31			1
FUBP1	1.13e-48	0.367592	0.369	0.306	1.54e-44	1p31.1	1
RTF2	4.12e-48	0.346719	0.402	0.34	5.61e-44	20q13.31																				1
TMEM63A	4.73e-48	0.252066	0.596	0.544	6.43e-44	1q42.12	1
MAP2K2	6.31e-48	0.322974	0.462	0.402	8.58e-44	19p13.3																			1
WIPF2	7.64e-48	0.425597	0.284	0.225	1.04e-43	17q21.2																	1
BCKDK	9.1e-48	0.331817	0.402	0.338	1.24e-43	16p11.2																1
RAD23B	1.84e-47	0.358994	0.36	0.298	2.5e-43	9q31.2									1
AP5Z1	1.94e-47	0.449566	0.253	0.197	2.63e-43	7p22.1							1
HUS1	2.77e-47	0.401768	0.327	0.268	3.77e-43	7p12.3							1
HNRNPK	3.45e-47	0.403704	0.295	0.236	4.69e-43	9q21.32									1
SUPT6H	3.87e-47	0.38833	0.34	0.281	5.26e-43	17q11.2																	1
HIBADH	1.29e-46	0.412417	0.288	0.229	1.76e-42	7p15.2							1
DNAJB12	8.14e-46	0.336136	0.398	0.338	1.11e-41	10q22.1										1
FUS	1.04e-45	0.342782	0.392	0.331	1.42e-41	16p11.2																1
PPIC	1.1e-45	0.367835	0.303	0.243	1.5e-41	5q23.2					1
ARSA	1.4e-45	0.348673	0.385	0.323	1.91e-41	22q13.33																						1
PTPRC	2.8e-45	0.280639	0.514	0.456	3.82e-41	1q31.3-q32.1	1
TMOD3	4.61e-45	0.331465	0.401	0.341	6.27e-41	15q21.2															1
CCNK	5.96e-45	0.378929	0.318	0.259	8.1e-41	14q32.2														1
UBE2B	9.26e-45	0.353333	0.357	0.298	1.26e-40	5q31.1					1
NSFL1C	1.4e-44	0.408509	0.306	0.249	1.91e-40	20p13																				1
PSMD6	1.69e-44	0.407031	0.283	0.227	2.29e-40	3p14.1			1
HTATIP2	7.26e-43	0.25675	0.528	0.47	9.87e-39	11p15.1											1
OGDH	1.98e-42	0.380042	0.315	0.258	2.7e-38	7p13							1
WNK1	2.05e-42	0.253232	0.566	0.512	2.79e-38	12p13.33												1
PYCR2	2.38e-42	0.354395	0.359	0.301	3.23e-38	1q42.12	1
FAM49B	6.87e-42	0.27769	0.462	0.404	9.34e-38	8q24.21								1
CLPTM1	1.6e-41	0.257605	0.538	0.484	2.18e-37	19q13.32																			1
CYBC1	1.83e-41	0.28547	0.468	0.412	2.49e-37	17q25.3																	1
SNRPB2	2.74e-41	0.397215	0.276	0.222	3.72e-37	20p12.1																				1
CPSF7	4.78e-41	0.373514	0.313	0.257	6.5e-37	11q12.2											1
IFI16	5.92e-41	0.284911	0.462	0.406	8.06e-37	1q23.1	1
PSMB6	8.39e-41	0.390846	0.326	0.271	1.14e-36	17p13.2																	1
RNF135	5.82e-40	0.37832	0.285	0.231	7.92e-36	17q11.2																	1
MCMBP	5.19e-39	0.326807	0.349	0.293	7.06e-35	10q26.11										1
CAB39	8.24e-39	0.339103	0.386	0.332	1.12e-34	2q37.1		1
ABCF3	1.03e-38	0.400131	0.267	0.216	1.41e-34	3q27.1			1
ZNF410	1.04e-38	0.313058	0.402	0.347	1.41e-34	14q24.3														1
STAG2	1.3e-38	0.39129	0.272	0.22	1.77e-34	Xq25																							1
APP	1.92e-38	0.310022	0.559	0.522	2.62e-34	21q21.3																					1
EIF6	2.68e-38	0.280414	0.468	0.414	3.65e-34	20q11.22																				1
DNM1L	3.02e-38	0.379053	0.268	0.216	4.1e-34	12p11.21												1
EMC4	8.28e-38	0.284603	0.467	0.415	1.13e-33	15q14															1
BRD4	1.39e-37	0.290081	0.424	0.369	1.89e-33	19p13.12																			1
GGA1	1.44e-37	0.327492	0.364	0.309	1.95e-33	22q13.1																						1
VHL	1.87e-37	0.311291	0.407	0.354	2.55e-33	3p25.3			1
DHX8	7.1e-37	0.38763	0.279	0.229	9.66e-33	17q21.31																	1
TRAPPC4	1.17e-36	0.365628	0.302	0.25	1.6e-32	11q23.3											1
YWHAE	1.35e-36	0.254291	0.484	0.429	1.84e-32	17p13.3																	1
ARAF	2e-36	0.321619	0.371	0.318	2.72e-32	Xp11.3																							1
UBA1	2.22e-36	0.33685	0.346	0.293	3.03e-32	Xp11.3																							1
UBXN6	3.18e-36	0.269541	0.479	0.427	4.32e-32	19p13																			1
SLC9A1	3.29e-36	0.312164	0.374	0.32	4.48e-32	1p36.11	1
GPAT4	8.25e-36	0.366065	0.276	0.225	1.12e-31	8p11.21								1
PPIB	5.15e-35	0.263919	0.454	0.402	7e-31	15q22.31															1
CLDN7	6.03e-35	0.394883	0.258	0.209	8.2e-31	17p13.1																	1
GDI1	1.08e-34	0.257538	0.474	0.423	1.47e-30	Xq28																							1
TMEM179B	1.7e-34	0.28758	0.408	0.356	2.31e-30	11q12.3											1
AKT3	1.82e-34	0.358882	0.256	0.206	2.47e-30	1q43-q44	1
VPS39	1.99e-34	0.317742	0.358	0.307	2.71e-30	15q15.1															1
TFIP11	3.73e-34	0.361534	0.259	0.209	5.07e-30	22q12.1																						1
ZDHHC5	4.08e-34	0.352522	0.303	0.253	5.55e-30	11q12.1											1
PSMD1	4.8e-34	0.327195	0.335	0.285	6.53e-30	2q37.1		1
ANKRD11	6.41e-34	0.332414	0.325	0.274	8.72e-30	16q24.3																1
RAB5A	8.26e-34	0.334139	0.325	0.274	1.12e-29	3p24.3			1
NSF	1.4e-33	0.334648	0.32	0.269	1.9e-29	17q21.31																	1
CCNDBP1	3.14e-33	0.256102	0.449	0.397	4.27e-29	15q15.2															1
ELMO2	2.53e-32	0.308443	0.308	0.257	3.45e-28	20q13.12																				1
YME1L1	2.59e-32	0.343021	0.269	0.221	3.52e-28	10p12.1										1
SLC4A1AP	2.6e-32	0.351569	0.261	0.213	3.54e-28	2p23.3		1
PSMB4	6.99e-32	0.270659	0.392	0.341	9.51e-28	1q21.3	1
OGFRL1	1.14e-31	0.350836	0.339	0.292	1.55e-27	6q13						1
IRF2BP2	1.74e-31	0.325579	0.338	0.29	2.37e-27	1q42.3	1
USP4	2.35e-31	0.282061	0.377	0.327	3.2e-27	3p21.31			1
SRCAP	2.52e-31	0.324938	0.332	0.284	3.43e-27	16p11.2																1
PSMD3	4.63e-31	0.271381	0.418	0.369	6.3e-27	17q21.1																	1
EXOC5	7.41e-31	0.324181	0.322	0.275	1.01e-26	14q22.3														1
MGRN1	1.04e-30	0.321787	0.311	0.263	1.41e-26	16p13.3																1
SGPL1	1.94e-30	0.32814	0.303	0.256	2.64e-26	10q22.1										1
MAPK1IP1L	2.94e-30	0.272194	0.381	0.331	4e-26	14q22.3														1
POLDIP3	3.63e-30	0.327022	0.31	0.263	4.94e-26	22q13.2																						1
RP2	6.58e-30	0.289339	0.353	0.305	8.96e-26	Xp11.3																							1
NDUFB3	9.19e-30	0.334331	0.263	0.217	1.25e-25	2q33.1		1
YIPF5	1.92e-29	0.334259	0.261	0.216	2.62e-25	5q31.3					1
SHC1	1.96e-29	0.313341	0.308	0.262	2.67e-25	1q21.3	1
SNX19	2.52e-29	0.297938	0.363	0.317	3.43e-25	11q24.3-q25											1
CUX1	2.77e-29	0.348148	0.259	0.214	3.77e-25	7q22.1							1
CDK9	3.04e-29	0.255218	0.439	0.392	4.14e-25	9q34.11									1
SYS1	4.56e-29	0.301515	0.346	0.299	6.21e-25	20q13.12																				1
ELF4	6.26e-29	0.322784	0.274	0.229	8.52e-25	Xq26.1																							1
ACTR1A	1.46e-28	0.256179	0.406	0.358	1.99e-24	10q24.32										1
ADI1	1.64e-28	0.300832	0.373	0.329	2.23e-24	2p25.3		1
CAPZA1	1.85e-28	0.259234	0.397	0.35	2.51e-24	1p13.2	1
EIF4G1	5.38e-28	0.265651	0.397	0.351	7.32e-24	3q27.1			1
RBM23	1.16e-27	0.339591	0.272	0.228	1.58e-23	14q11.2														1
NR1H3	1.24e-27	0.306102	0.425	0.384	1.68e-23	11p11.2											1
SLC38A10	2.55e-27	0.259512	0.417	0.372	3.47e-23	17q25.3																	1
MIER1	3.24e-27	0.288297	0.322	0.277	4.41e-23	1p31.3	1
C6orf89	4.15e-27	0.315806	0.266	0.222	5.65e-23	6p21.2						1
SLC49A4	9.87e-27	0.341333	0.304	0.261	1.34e-22	3q21.1			1
DNAJC8	3.54e-26	0.270274	0.377	0.334	4.81e-22	1p35.3	1
PSMD2	7.1e-26	0.324383	0.288	0.245	9.66e-22	3q27.1			1
MESD	9.83e-26	0.294828	0.33	0.287	1.34e-21	15q25.1															1
NUFIP2	1.85e-25	0.281833	0.354	0.311	2.52e-21	17q11.2																	1
CDC42SE2	1.92e-25	0.295734	0.311	0.269	2.61e-21	5q31.1					1
CYTH2	2.39e-25	0.311834	0.255	0.213	3.25e-21	19q13.33																			1
PSMD7	3.18e-25	0.286502	0.326	0.283	4.32e-21	16q23.1																1
ZFP91	4.04e-25	0.269543	0.35	0.307	5.49e-21	11q12.1											1
CRKL	4.68e-25	0.293559	0.281	0.239	6.37e-21	22q11.21																						1
ATP2B1	5.14e-25	0.306759	0.366	0.325	6.99e-21	12q21.33												1
KMT2D	6.54e-25	0.283439	0.34	0.298	8.9e-21	12q13.12												1
KLHL2	1.26e-24	0.312553	0.251	0.21	1.71e-20	4q32.3				1
NAA60	1.69e-24	0.288041	0.304	0.262	2.3e-20	16p13.3																1
TRIP6	7.19e-24	0.300403	0.299	0.258	9.79e-20	7q22.1							1
PTPN23	1.01e-23	0.298917	0.277	0.235	1.38e-19	3p21.31			1
MOB3B	1.66e-23	0.327291	0.255	0.216	2.26e-19	9p21.2									1
FBXL3	2.03e-23	0.255963	0.348	0.306	2.77e-19	13q22.3													1
OSER1	1.14e-22	0.30965	0.262	0.223	1.55e-18	20q13.12																				1
LPP	1.91e-22	0.288462	0.296	0.256	2.6e-18	3q27.3-q28			1
PPP2CA	2.12e-22	0.302475	0.262	0.223	2.89e-18	5q31.1					1
MTMR3	2.75e-22	0.283366	0.328	0.289	3.73e-18	22q12.2																						1
AGPAT1	6.26e-22	0.288596	0.298	0.258	8.51e-18	6p21.32						1
STX3	6.86e-22	0.27122	0.279	0.239	9.34e-18	11q12.1											1
GMFG	1.55e-21	0.255025	0.335	0.295	2.12e-17	19q13.2																			1
SEM1	2.03e-21	0.302068	0.257	0.219	2.76e-17	7q21.3							1
DNAJB11	4.35e-21	0.263363	0.301	0.262	5.91e-17	3q27.3			1
MON1B	5.09e-21	0.255129	0.326	0.287	6.92e-17	16q23.1																1
POMP	1.95e-20	0.258122	0.324	0.285	2.66e-16	13q12.3													1
RAB3GAP1	2.68e-20	0.264092	0.31	0.272	3.65e-16	2q21.3		1
SNRPB	2.96e-20	0.266066	0.329	0.292	4.03e-16	20p13																				1
ABHD16A	3.22e-20	0.258555	0.321	0.283	4.38e-16	6p21.33						1
GAB2	3.31e-20	0.268044	0.324	0.286	4.5e-16	11q14.1											1
CIAO2B	4.26e-20	0.276952	0.28	0.242	5.79e-16	16q22.1																1
SYMPK	7.53e-20	0.274186	0.288	0.251	1.02e-15	19q13.32																			1
MEPCE	5.13e-19	0.259366	0.274	0.238	6.99e-15	7q22.1							1
TIPRL	2.73e-18	0.281311	0.25	0.216	3.72e-14	1q24.2	1
SCYL1	3.42e-18	0.253229	0.301	0.265	4.65e-14	11q13.1											1
AKAP10	2.68e-17	0.270041	0.254	0.22	3.65e-13	17p11.2																	1
HMGN4	1.1e-15	0.257783	0.268	0.237	1.49e-11	6p22.2						1
PPP1R12C	2e-15	0.254044	0.256	0.225	2.73e-11	19q13.42																			1
RSRC2	1.09e-14	0.26429	0.254	0.224	1.49e-10	12q24.31												1
CLUH	8.75e-14	0.26756	0.252	0.223	1.19e-09	17p13.3																	1
MIA3	2.05e-13	0.251709	0.254	0.226	2.79e-09	1q41	1
