# Supplementary material for: Transcriptomic Plasticity of Human Alveolar Macrophages Revealed by Single-Cell RNA Sequencing Following Drug Exposure: Implications for Therapeutic Development
Source: Int J Mol Sci. 2025 May 7;26(9):4439. doi: 10.3390/ijms26094439 (PMC12072627; doi:10.3390/ijms26094439)
Supplement: Supplementary file 1 [file ijms-26-04439-s001.zip › Table S2 Treatment DEG and Chromosome Location.xlsx]

## Sheet: Pioglitazone
	p_val	avg_log2FC	pct.1	pct.2	p_val_adj	Chromosome	"1	"2	"3	"4	"5	"6	"7	"8	"9	"10	"11	"12	"13	"14	"15	"16	"17	"18	"19	"20	"21	"22	X	M
FABP4	0	5.28629	0.992	0.536	0	8q21.13								1
OASL	0	3.82172	0.374	0.036	0	12q24.31												1
FCMR	0	3.3661	0.283	0.034	0	1q32.1	1
PDK4	0	3.07168	0.652	0.142	0	7q21.3							1
SCD	0	2.98622	0.919	0.519	0	10q24.31										1
TNFRSF21	0	2.92995	0.584	0.12	0	6p12.3						1
PPP2R1B	0	2.91699	0.531	0.112	0	11q23.1											1
GPD1	0	2.82352	0.572	0.155	0	12q13.12												1
AGRP	0	2.81992	0.392	0.086	0	16q22.1																1
FHL1	0	2.80567	0.558	0.125	0	Xq26.3																							1
MCEMP1	0	2.79895	0.708	0.187	0	19p13.2																			1
CD36	0	2.77995	0.954	0.496	0	7q21.11							1
SPOCD1	0	2.71934	0.61	0.131	0	1p35.2	1
ABCG1	0	2.61367	0.907	0.44	0	21q22.3																					1
ACKR3	0	2.60848	0.281	0.058	0	2q37.3		1
RBP7	0	2.59849	0.335	0.074	0	1p36.22	1
PLIN2	0	2.22522	0.651	0.203	0	9p22.1									1
AQP3	0	2.21959	0.286	0.081	0	9p13.3									1
MT-ND2	0	2.20137	0.805	0.345	0	mitochondria																								1
PDE1B	0	2.19473	0.426	0.119	0	12q13.2												1
HPGD	0	2.1415	0.595	0.218	0	4q34.1				1
ANO5	0	2.14019	0.252	0.066	0	11p14.3											1
HILPDA	0	2.12874	0.292	0.083	0	7q32.1							1
ARHGEF28	0	2.12114	0.387	0.111	0	5q13.2					1
NMB	0	2.1118	0.637	0.254	0	15q25.2															1
AMIGO2	0	2.11039	0.766	0.334	0	12q13.11												1
KCNA3	0	2.09003	0.26	0.071	0	1p13.3	1
MT-ND6	0	2.01387	0.384	0.114	0	mitochondria																								1
B3GNT5	0	2.01255	0.321	0.095	0	3q27.1			1
ATP10A	0	1.939	0.341	0.114	0	15q12															1
GLDN	0	1.91987	0.268	0.085	0	15q21.2															1
ABCG2	0	1.90805	0.345	0.127	0	4q22.1				1
MGST1	0	1.90805	0.767	0.368	0	12p12.3												1
MT-ND5	0	1.89268	0.827	0.425	0	mitochondria																								1
MME	0	1.87616	0.623	0.286	0	3q25.2			1
ANPEP	0	1.86764	0.897	0.583	0	15q26.1															1
MT-ND1	0	1.83951	0.721	0.325	0	mitochondria																								1
TMEM91	0	1.79599	0.336	0.118	0	19q13.2																			1
NRIP1	0	1.77332	0.503	0.199	0	21q11.2-q21.1																					1
MT-ND4	0	1.76246	0.957	0.706	0	mitochondria																								1
MT-ATP6	0	1.70281	0.957	0.733	0	mitochondria																								1
FDFT1	0	1.69453	0.441	0.186	0	8p23.1								1
SVIL	0	1.68729	0.488	0.204	0	10p11.23										1
MEGF9	0	1.66072	0.611	0.265	0	9q33.2									1
MT-ND3	0	1.65181	0.946	0.695	0	mitochondria																								1
AKR1C3	0	1.65119	0.43	0.193	0	10p15.1										1
MT-ND4L	0	1.62766	0.907	0.599	0	mitochondria																								1
MT-CYB	0	1.62184	0.839	0.505	0	mitochondria																								1
ABHD5	0	1.62099	0.442	0.18	0	3p21.33			1
FAM89A	0	1.61999	0.556	0.248	0	1q42.2	1
AMOTL1	5.55402e-260	1.56688	0.266	0.104	6.66649e-256	11q21											1
MACC1	0	1.54938	0.461	0.218	0	7p21.1							1
ECH1	0	1.53766	0.834	0.494	0	19q13.2																			1
MT-CO2	0	1.52004	0.971	0.819	0	mitochondria																								1
RBP4	0	1.49532	0.581	0.369	0	10q23.33										1
DOCK11	0	1.49342	0.785	0.444	0	Xq24																							1
PHLDA3	0	1.48834	0.622	0.299	0	1q32.1	1
CD52	0	1.46578	0.999	0.937	0	1p36.11	1
ME3	6.49223e-270	1.46424	0.293	0.121	7.79263e-266	11q14.2											1
ITGB8	3.06496e-300	1.46014	0.369	0.177	3.67887e-296	7p21.1							1
BCAR3	4.74962e-301	1.43038	0.332	0.143	5.70097e-297	1p22.1	1
OAS1	0	1.42671	0.835	0.561	0	12q24.13												1
PDCD4	0	1.42625	0.644	0.343	0	10q25.2										1
SDC2	1.91161e-292	1.41212	0.365	0.173	2.2945e-288	8q22.1								1
MT-CO3	0	1.40869	0.945	0.749	0	mitochondria																								1
PLAAT3	0	1.40224	0.556	0.288	0	11q12.3-q13.1											1
IL1B	0	1.39281	0.453	0.188	0	2q14.1		1
MAFF	6.7864e-268	1.37558	0.298	0.124	8.14572e-264	22q13.1																						1
LPCAT3	4.98506e-303	1.3674	0.347	0.153	5.98356e-299	12p13.31												1
SIK2	1.01631e-288	1.35498	0.355	0.166	1.21988e-284	11q23.1											1
CSTA	0	1.33092	0.781	0.514	0	3q21.1			1
PNPLA3	1.30265e-229	1.31903	0.289	0.13	1.56357e-225	22q13.31																						1
FABP5	0	1.29689	0.842	0.551	0	8q21.13								1
BCAR1	0	1.27485	0.431	0.213	0	16q23.1																1
PHLDA1	0	1.27153	0.496	0.252	0	12q21.2												1
GLIPR2	0	1.26939	0.947	0.76	0	9p13.3									1
MMP19	2.1303e-216	1.26654	0.348	0.185	2.557e-212	12q13.2												1
TBC1D8	1.75695e-211	1.26594	0.294	0.14	2.10886e-207	2q11.2		1
TTC39B	0	1.23297	0.443	0.229	0	9p22.3									1
TREM1	0	1.20292	0.722	0.45	0	6p21.1						1
ADAM17	0	1.18465	0.73	0.455	0	2p25.1		1
PCOLCE2	0	1.18461	0.725	0.484	0	3q23			1
IRS2	0	1.17838	0.494	0.293	0	13q34													1
SLC27A3	1.71486e-257	1.14575	0.382	0.197	2.05835e-253	1q21.3	1
RHOB	0	1.1391	0.584	0.357	0	2p24.1		1
CITED2	0	1.13559	0.898	0.716	0	6q24.1						1
ACADVL	0	1.13315	0.794	0.526	0	17p13.1																	1
PELI3	2.51499e-173	1.12423	0.273	0.135	3.01874e-169	11q13.2											1
PNPLA2	0	1.11745	0.635	0.407	0	11p15.5											1
UBASH3B	7.72934e-308	1.11745	0.457	0.25	9.27753e-304	11q24.1											1
SCCPDH	0	1.11608	0.705	0.466	0	1q44	1
SGMS2	5.08082e-175	1.11232	0.296	0.156	6.0985e-171	4q25				1
DEGS1	0	1.1085	0.748	0.488	0	1q42.11	1
SEL1L	0	1.09795	0.696	0.448	0	14q31														1
RARA	0	1.09164	0.571	0.344	0	17q21.2																	1
GRK3	0	1.08637	0.697	0.439	0	22q12.1																						1
SLC11A1	0	1.08572	0.917	0.711	0	2q35		1
STOM	0	1.08299	0.776	0.562	0	9q33.2									1
PSME4	1.94761e-237	1.08265	0.462	0.289	2.33771e-233	2p16.2		1
ANXA1	0	1.0736	0.961	0.849	0	9q21.13									1
S100A13	0	1.07181	0.501	0.295	0	1q21.3	1
DHRS9	4.42685e-209	1.06806	0.335	0.172	5.31355e-205	2q31.1		1
ACSL1	0	1.06385	0.821	0.621	0	4q35.1				1
TNFAIP3	1.02148e-261	1.05626	0.429	0.238	1.22608e-257	6q23.3						1
ACSL5	3.04689e-215	1.05305	0.385	0.217	3.65718e-211	10q25.2										1
PEX19	0	1.05105	0.498	0.29	0	1q23.2	1
CYGB	5.00709e-176	1.05057	0.37	0.223	6.01001e-172	17q25.1																	1
MCUB	4.88257e-148	1.03529	0.274	0.147	5.86055e-144	4q25				1
HSDL2	5.82141e-235	1.03379	0.401	0.223	6.98744e-231	9q32									1
TANC2	0	1.03361	0.56	0.366	0	17q23.2-q23.3																	1
SERPING1	0	1.02751	0.81	0.69	0	11q12.1											1
ZDHHC8	1.56497e-190	1.01756	0.348	0.193	1.87843e-186	22q11.21																						1
DTX4	1.39168e-195	1.01292	0.355	0.196	1.67043e-191	11q12.1											1
APIP	2.74872e-216	1.01121	0.408	0.239	3.29929e-212	11p13											1
HADH	2.95287e-212	1.00659	0.396	0.229	3.54433e-208	4q25				1
GPRIN3	0	0.991217	0.6	0.378	0	4q22.1				1
PHACTR1	1.51512e-297	0.986945	0.515	0.308	1.8186e-293	6p24.1						1
PTPN1	0	0.984139	0.618	0.409	0	20q13.13																				1
CASP7	1.66856e-168	0.983703	0.329	0.185	2.00277e-164	10q25.3										1
NR1H3	2.21903e-224	0.983119	0.46	0.285	2.66351e-220	11p11.2											1
PDE3B	8.61887e-241	0.968647	0.463	0.281	1.03452e-236	11p15.2											1
FAM162A	5.0623e-179	0.965583	0.4	0.249	6.07628e-175	3q21.1			1
GYPC	0	0.962977	0.596	0.389	0	2q14.3		1
CHST7	4.14046e-123	0.953483	0.274	0.158	4.96979e-119	Xp11.3																							1
RUNX1	0	0.951843	0.609	0.398	0	21q22.12																					1
ITGAL	0	0.950517	0.735	0.518	0	16p11.2																1
POR	0	0.94916	0.695	0.487	0	7q11.23							1
SECTM1	2.6566e-184	0.945371	0.392	0.235	3.18872e-180	17q25.3																	1
CLCN4	2.82382e-202	0.944214	0.418	0.251	3.38943e-198	Xp22.2																							1
CALHM2	1.23834e-297	0.943237	0.571	0.376	1.48638e-293	10q24.33										1
SECISBP2L	7.43034e-171	0.942434	0.343	0.195	8.91864e-167	15q21.1															1
ELF4	4.25659e-149	0.937342	0.312	0.178	5.10918e-145	Xq26.1																							1
LFNG	3.56079e-153	0.93291	0.316	0.178	4.27401e-149	7p22.3							1
CAT	0	0.928972	0.835	0.653	0	11p13											1
DUSP6	1.01578e-200	0.927381	0.41	0.241	1.21924e-196	12q21.33												1
STMN1	9.82701e-180	0.926163	0.362	0.209	1.17954e-175	1p36.11	1
CD82	0	0.920345	0.738	0.547	0	11p11.2											1
ST14	0	0.917429	0.694	0.485	0	11q24.3											1
STK17B	1.06775e-164	0.916705	0.345	0.2	1.28162e-160	2q32.3		1
FGR	0	0.916412	0.991	0.908	0	1p35.3	1
KCTD5	8.44321e-170	0.912179	0.405	0.257	1.01344e-165	16p13.3																1
G6PD	0	0.903536	0.819	0.632	0	Xq28																							1
EIF4EBP2	0	0.903053	0.868	0.703	0	10q22.1										1
GTPBP2	8.56214e-143	0.885994	0.332	0.199	1.02771e-138	6p21.1						1
RDH10	3.68468e-139	0.885751	0.335	0.203	4.42272e-135	8q21.11								1
PECAM1	0	0.881235	0.911	0.805	0	17q23.3																	1
SEMA3C	4.92542e-129	0.879539	0.319	0.194	5.91199e-125	7q21.11							1
THEMIS2	0	0.876269	0.89	0.744	0	1p35.3	1
ADIPOR2	8.06287e-128	0.870637	0.328	0.204	9.67787e-124	12p13.33												1
TMEM140	1.37983e-221	0.864955	0.496	0.323	1.65621e-217	7q33							1
ECHDC1	1.89667e-186	0.860428	0.49	0.338	2.27657e-182	6q22.33						1
CYB5A	5.26602e-271	0.858526	0.592	0.412	6.3208e-267	18q22.3																		1
USP25	1.23739e-242	0.852038	0.547	0.369	1.48523e-238	21q21.1																					1
ATP2B1	7.96297e-160	0.848851	0.419	0.275	9.55796e-156	12q21.33												1
ERMP1	1.45669e-95	0.847874	0.256	0.155	1.74847e-91	9p24.1									1
PDE8A	3.95851e-128	0.837908	0.329	0.204	4.7514e-124	15q25.3															1
VRK2	1.07416e-100	0.833445	0.278	0.172	1.28931e-96	2p16.1		1
MIS18BP1	3.24666e-138	0.819756	0.367	0.233	3.89696e-134	14q21.2														1
KLF9	2.60775e-109	0.819522	0.304	0.19	3.13009e-105	9q21.12									1
NLRC4	2.71931e-161	0.819037	0.41	0.261	3.26399e-157	2p22.3		1
RSPH3	4.783e-116	0.812866	0.324	0.205	5.74104e-112	6q25.3						1
ERGIC1	9.48479e-188	0.812128	0.473	0.312	1.13846e-183	5q35.1					1
KLF4	1.10452e-123	0.809762	0.365	0.238	1.32576e-119	9q31.2									1
ZNF217	1.44386e-216	0.808038	0.531	0.36	1.73307e-212	20q13.2																				1
RAPGEF2	1.25002e-111	0.806978	0.308	0.192	1.5004e-107	4q32.1				1
MGST3	0	0.804172	0.935	0.829	0	1q24.1	1
MTPN	6.45411e-251	0.802223	0.587	0.41	7.74687e-247	7q33							1
ELOVL5	5.14817e-130	0.801411	0.371	0.243	6.17935e-126	6p12.1						1
C9orf16	2.45618e-224	0.801028	0.633	0.49	2.94815e-220	9q34.11									1
PACSIN2	1.85466e-213	0.799866	0.526	0.358	2.22615e-209	22q13.2																						1
DECR1	0	0.798541	0.678	0.502	0	8q21.3								1
FLVCR2	8.79597e-101	0.797896	0.296	0.188	1.05578e-96	14q24.3														1
CDK14	8.99328e-94	0.787177	0.273	0.171	1.07946e-89	7q21.13							1
STX11	4.36488e-175	0.770993	0.49	0.337	5.23917e-171	6q24.2						1
P2RY1	2.90126e-126	0.769496	0.358	0.229	3.48239e-122	3q25.2			1
MSR1	0	0.768276	0.986	0.959	0	8p22								1
AKAP13	1.92805e-214	0.763709	0.567	0.402	2.31423e-210	15q25.3															1
SLC25A1	6.38744e-121	0.76347	0.363	0.237	7.66685e-117	22q11.21																						1
SNX10	0	0.758827	0.86	0.711	0	7p15.2							1
UBE2R2	6.62416e-228	0.756798	0.589	0.421	7.95098e-224	9p13.3									1
KCNAB2	0	0.752778	0.895	0.765	0	1p36.31	1
OSBPL11	6.12848e-202	0.75197	0.557	0.396	7.35602e-198	3q21.2			1
APOL6	7.00202e-285	0.751167	0.68	0.515	8.40452e-281	22q12.3																						1
DNAJA1	1.12885e-151	0.751092	0.455	0.313	1.35496e-147	9p21.1									1
HECTD1	8.17415e-155	0.747529	0.459	0.315	9.81143e-151	14q12														1
NCEH1	0	0.74628	0.879	0.747	0	3q26.31			1
USP33	4.00974e-135	0.74513	0.405	0.27	4.81289e-131	1p31.1	1
TOMM5	7.37252e-123	0.744044	0.373	0.246	8.84923e-119	9p13.2									1
PTPN6	0	0.741869	0.865	0.736	0	12p13.31												1
IMPAD1	6.8959e-169	0.737581	0.488	0.336	8.27715e-165	8q12.1								1
APOC1	0	0.731238	0.986	0.922	0	19q13.32																			1
C1orf162	0	0.729508	0.79	0.644	0	1p13.2	1
PLBD1	0	0.721327	0.883	0.777	0	12p13.1												1
LIMA1	3.10738e-73	0.719241	0.295	0.205	3.72978e-69	12q13.12												1
VSIG4	0	0.715441	0.956	0.934	0	Xq12																							1
GGA2	0	0.71394	0.825	0.681	0	16p12.2																1
TMEM150B	5.20476e-131	0.713679	0.422	0.288	6.24728e-127	19q13.42																			1
PPP1R15B	9.88212e-119	0.71275	0.381	0.253	1.18615e-114	1q32.1	1
HDDC2	3.88308e-107	0.71072	0.369	0.252	4.66086e-103	6q22.31						1
SP1	2.20202e-206	0.708742	0.599	0.44	2.64308e-202	12q13.13												1
ID2	5.72438e-151	0.707749	0.518	0.383	6.87097e-147	2p25.1		1
TAGLN2	7.3783e-98	0.705963	0.331	0.22	8.85618e-94	1q23.2	1
MFSD6	4.28509e-97	0.70532	0.327	0.217	5.1434e-93	2q32.2		1
RNF149	0	0.704632	0.768	0.608	0	2q11.2		1
CAMSAP1	2.40508e-82	0.704365	0.288	0.19	2.88682e-78	9q34.3									1
CRLS1	3.59863e-93	0.703868	0.321	0.214	4.31944e-89	20p12.3																				1
SPN	0	0.702029	0.824	0.691	0	16p11.2																1
SEPTIN11	1.38639e-265	0.698671	0.706	0.551	1.66409e-261	4q21.1				1
TMED5	0	0.697183	0.786	0.642	0	1p22.1	1
LY6E	0	0.694797	0.903	0.806	0	8q24.3								1
PIP4K2A	1.1947e-99	0.68843	0.358	0.244	1.434e-95	10p12.2										1
DENND4C	0	0.687025	0.82	0.67	0	9p22.1									1
SLC31A2	5.85169e-235	0.685457	0.659	0.496	7.02378e-231	9q32									1
LONRF3	2.03071e-101	0.68534	0.357	0.242	2.43747e-97	Xq24																							1
OAS3	7.66952e-86	0.681881	0.351	0.248	9.20573e-82	12q24.13												1
FAM107B	2.78705e-131	0.681044	0.472	0.341	3.3453e-127	10p13										1
AQP9	0	0.68072	0.857	0.617	0	15q21.3															1
ALDH2	0	0.678859	0.935	0.89	0	12q24.12												1
ALAS1	1.09399e-183	0.676482	0.659	0.534	1.31312e-179	3p21.2			1
ATP13A3	3.10081e-165	0.676477	0.511	0.357	3.7219e-161	3q29			1
SPNS1	3.78768e-162	0.676237	0.549	0.409	4.54636e-158	16p11.2																1
MBD2	0	0.675256	0.817	0.674	0	18q21.2																		1
IFIT3	5.24413e-86	0.673334	0.319	0.215	6.29453e-82	10q23.31										1
TRIM14	2.67594e-200	0.672874	0.611	0.458	3.21193e-196	9q22.33									1
TCF7L2	5.56958e-74	0.671976	0.283	0.192	6.68517e-70	10q25.2-q25.3										1
PPP2R5A	1.04792e-96	0.669772	0.359	0.247	1.25781e-92	1q32.3	1
PGM1	2.40278e-68	0.666862	0.271	0.184	2.88406e-64	1p31.3	1
ERAP1	1.38576e-91	0.665963	0.355	0.247	1.66333e-87	5q15					1
LGALS3	0	0.661085	1	0.997	0	14q22.3														1
VKORC1L1	1.2522e-55	0.660673	0.262	0.185	1.50301e-51	7q11.21							1
FOSL2	3.43697e-76	0.656392	0.327	0.23	4.12539e-72	2p23.2		1
FEM1C	3.3417e-72	0.654948	0.302	0.21	4.01104e-68	5q22.3					1
TEX2	1.21935e-172	0.654516	0.568	0.416	1.46358e-168	17q23.3																	1
GALNT12	2.77735e-116	0.653686	0.399	0.27	3.33365e-112	9q22.33									1
IRF1	9.24524e-117	0.652953	0.396	0.267	1.10971e-112	5q31.1					1
DHRS3	8.57108e-163	0.650774	0.584	0.447	1.02879e-158	1p36.21	1
RNFT1	8.19845e-74	0.647524	0.312	0.218	9.8406e-70	17q23.1																	1
RETREG1	2.98216e-59	0.645155	0.255	0.176	3.57948e-55	5p15.1					1
USP3	4.57311e-97	0.643517	0.39	0.276	5.4891e-93	15q22.31															1
PEX14	3.46861e-82	0.640177	0.324	0.222	4.16337e-78	1p36.22	1
IFNAR2	9.89327e-105	0.639289	0.395	0.273	1.18749e-100	21q22.11																					1
EPB41L1	2.15266e-100	0.638702	0.446	0.334	2.58383e-96	20q11.23																				1
CALCOCO1	1.37697e-101	0.632823	0.414	0.298	1.65278e-97	12q13.13												1
LPIN2	1.15602e-62	0.629998	0.288	0.204	1.38757e-58	18p11.31																		1
ZDHHC2	1.10633e-103	0.629741	0.411	0.292	1.32793e-99	8p22								1
FRMD4A	1.17222e-178	0.62849	0.607	0.459	1.40702e-174	10p13										1
RAB8B	1.28517e-85	0.626934	0.365	0.26	1.54259e-81	15q22.2															1
TLR4	1.11689e-216	0.620418	0.671	0.505	1.3406e-212	9q33.1									1
EML4	3.84766e-201	0.616652	0.686	0.549	4.61835e-197	2p21		1
HIPK2	3.03454e-239	0.615381	0.739	0.598	3.64236e-235	7q34							1
INF2	4.22565e-249	0.614162	0.759	0.635	5.07205e-245	14q32.33														1
PCNX1	6.97729e-81	0.614033	0.37	0.268	8.37484e-77	14q24.2														1
ACTN4	1.46082e-142	0.61397	0.57	0.441	1.75342e-138	19q13.2																			1
LMNA	0	0.606355	0.882	0.791	0	1q22	1
OSGIN2	1.46047e-49	0.599133	0.252	0.18	1.753e-45	8q21.3								1
SLC25A46	4.17912e-62	0.597285	0.298	0.212	5.01619e-58	5q22.1					1
BCCIP	3.33569e-68	0.596761	0.299	0.209	4.00383e-64	10q26.2										1
KDM4C	1.76817e-68	0.594401	0.32	0.228	2.12233e-64	9p24.1									1
NRP1	5.26969e-169	0.590662	0.595	0.442	6.32521e-165	10p11.22										1
TRPV2	1.75218e-220	0.589589	0.737	0.606	2.10314e-216	17p11.2																	1
UROS	2.71784e-67	0.588095	0.315	0.224	3.26222e-63	10q26.2										1
ST3GAL1	5.68712e-75	0.584837	0.386	0.288	6.82625e-71	8q24.22								1
GSTO1	3.16356e-255	0.583744	0.782	0.651	3.79722e-251	10q25.1										1
HADHB	3.52856e-177	0.583425	0.665	0.531	4.23534e-173	2p23.3		1
CCDC88A	0	0.580216	0.914	0.821	0	2p16.1		1
HK2	3.98361e-144	0.578281	0.606	0.472	4.78153e-140	2p12		1
PKN2	1.87872e-59	0.574316	0.365	0.282	2.25502e-55	1p22.2	1
SEC11A	6.09713e-238	0.572897	0.781	0.661	7.31838e-234	15q25.2															1
COX14	5.48425e-101	0.571218	0.498	0.386	6.58274e-97	12q13.12												1
MYH9	2.99329e-178	0.569956	0.675	0.543	3.59285e-174	22q12.3																						1
RAP1GDS1	4.29648e-54	0.569341	0.284	0.206	5.15706e-50	4q23				1
PCCA	1.69373e-54	0.56849	0.276	0.197	2.03298e-50	13q32.3													1
PPP1CC	2.71443e-57	0.567793	0.292	0.21	3.25814e-53	12q24.11												1
MAP3K1	3.62217e-59	0.567533	0.292	0.208	4.34769e-55	5q11.2					1
LEPROTL1	1.9204e-137	0.56417	0.592	0.467	2.30506e-133	8p12								1
OAS2	3.77982e-80	0.560381	0.401	0.298	4.53691e-76	12q24.13												1
POLD4	4.09738e-127	0.559499	0.574	0.45	4.91808e-123	11q13.2											1
ADPGK	3.78525e-124	0.559078	0.554	0.43	4.54343e-120	15q24.1															1
CDC42EP3	2.54161e-146	0.557057	0.615	0.484	3.05069e-142	2p22.2		1
LMO4	7.2965e-64	0.556624	0.366	0.278	8.75799e-60	1p22.3	1
CRIP1	1.07757e-223	0.555442	0.793	0.667	1.2934e-219	14q32.33														1
MCL1	4.71265e-262	0.554187	0.832	0.716	5.6566e-258	1q21.2	1
AKR1B1	1.09369e-165	0.550836	0.82	0.742	1.31275e-161	7q33							1
TRIM25	1.64386e-70	0.548441	0.389	0.294	1.97312e-66	17q22																	1
MAP2K1	2.3787e-139	0.547719	0.62	0.497	2.85516e-135	15q22.31															1
PDLIM1	9.70941e-56	0.547317	0.315	0.234	1.16542e-51	10q23.33										1
TMEM38B	7.63021e-62	0.54697	0.337	0.25	9.15854e-58	9q31.2									1
TSC22D3	4.81743e-79	0.546232	0.445	0.342	5.78236e-75	Xq22.3																							1
NCOR1	7.68412e-127	0.542072	0.587	0.465	9.22325e-123	17p12-p11.2																	1
AKIRIN2	1.28796e-93	0.538556	0.499	0.39	1.54594e-89	6q15						1
SLC35E3	1.43532e-52	0.537992	0.282	0.204	1.72281e-48	12q15												1
TMBIM1	0	0.532283	0.943	0.887	0	2q35		1
DICER1	1.39262e-74	0.529901	0.421	0.321	1.67157e-70	14q32.13														1
UBB	2.33878e-205	0.529367	0.782	0.673	2.80724e-201	17p11.2																	1
SMARCA5	9.28226e-58	0.528892	0.339	0.254	1.11415e-53	4q31.21				1
UBE2L6	1.62616e-92	0.527661	0.506	0.4	1.95187e-88	11q12.1											1
RCOR1	3.31629e-47	0.526969	0.293	0.22	3.98054e-43	14q32.31														1
KLF11	1.11803e-58	0.525398	0.335	0.249	1.34197e-54	2p25.1		1
MMD	5.40734e-53	0.523419	0.318	0.238	6.49043e-49	17q22																	1
XIAP	2.44098e-43	0.522126	0.259	0.19	2.9299e-39	Xq25																							1
ZNF589	8.73768e-48	0.52211	0.426	0.357	1.04878e-43	3p21.31			1
NCLN	1.99151e-93	0.521142	0.485	0.373	2.39041e-89	19p13.3																			1
MAPKAPK2	6.8429e-118	0.51604	0.589	0.472	8.21353e-114	1q32.1	1
SPATS2L	2.31242e-79	0.513191	0.454	0.352	2.7756e-75	2q33.1		1
SASH3	2.27108e-143	0.511886	0.685	0.581	2.72598e-139	Xq26.1																							1
DDX21	5.78274e-47	0.511269	0.283	0.209	6.94103e-43	10q22.1										1
IQSEC1	2.03704e-152	0.509522	0.694	0.578	2.44506e-148	3p25.2			1
HEBP2	2.1008e-41	0.50812	0.252	0.186	2.52159e-37	6q24.1						1
EVI5	3.31632e-43	0.501961	0.296	0.225	3.98058e-39	1p22.1	1
DNAJA2	2.74663e-87	0.498812	0.481	0.371	3.29678e-83	16q11.2																1
CARS2	4.44373e-82	0.498672	0.5	0.399	5.33381e-78	13q34													1
NUCB1	0	0.498029	0.922	0.869	0	19q13.33																			1
CUL1	7.30798e-50	0.497465	0.327	0.249	8.77177e-46	7q36.1							1
CUL2	7.48236e-38	0.496664	0.261	0.197	8.98107e-34	10p11.21										1
SLC1A5	1.34034e-110	0.493037	0.646	0.548	1.60881e-106	19q13.32																			1
ELL2	8.78671e-55	0.49266	0.354	0.269	1.05467e-50	5q15					1
HADHA	3.71492e-140	0.492269	0.697	0.592	4.45902e-136	2p23.3		1
MON1B	5.26216e-47	0.489256	0.332	0.257	6.31617e-43	16q23.1																1
TSPAN3	6.90969e-105	0.486491	0.654	0.566	8.2937e-101	15q24.3															1
SLC12A6	1.23244e-63	0.485804	0.41	0.318	1.4793e-59	15q14															1
CD164	2.40509e-228	0.484844	0.845	0.747	2.88683e-224	6q21						1
OLR1	4.63967e-136	0.482694	0.754	0.664	5.569e-132	12p13.2												1
STIM1	7.89389e-68	0.482644	0.434	0.34	9.47504e-64	11p15.4											1
FNDC3B	2.56828e-148	0.481724	0.72	0.606	3.08271e-144	3q26.31			1
DNAJC3	5.74612e-67	0.480702	0.423	0.328	6.89707e-63	13q32.1													1
DENND5A	1.46904e-65	0.479417	0.421	0.327	1.76329e-61	11p15.4											1
MDM2	3.67309e-76	0.478485	0.443	0.34	4.40881e-72	12q15												1
RASGEF1B	7.09456e-93	0.478132	0.532	0.418	8.5156e-89	4q21.21				1
CORO2A	9.87978e-79	0.477273	0.473	0.366	1.18587e-74	9q22.33									1
ELMSAN1	1.53588e-68	0.475698	0.452	0.357	1.84352e-64	14q24.3														1
SLC6A6	1.22043e-151	0.475139	0.723	0.611	1.46489e-147	3p25.1			1
SUSD1	4.22651e-50	0.474574	0.402	0.325	5.07309e-46	9q31.3-q32									1
OXSR1	2.51529e-41	0.474148	0.292	0.222	3.01911e-37	3p22.2			1
H1F0	1.74542e-60	0.474037	0.434	0.344	2.09503e-56	22q13.1																						1
FAIM	1.85334e-35	0.473772	0.315	0.252	2.22456e-31	3q22.3			1
ATP11B	5.05395e-64	0.473584	0.445	0.355	6.06626e-60	3q26.33			1
RMDN3	1.64934e-158	0.473484	0.722	0.582	1.9797e-154	15q15.1															1
TMEM131	7.11414e-37	0.472732	0.257	0.193	8.53911e-33	2q11.2		1
NCOR2	4.43188e-92	0.469135	0.566	0.46	5.31958e-88	12q24.31												1
DCTN6	6.72337e-38	0.468916	0.275	0.209	8.07006e-34	8p12								1
TMEM167A	1.19695e-49	0.468863	0.368	0.29	1.43669e-45	5q14.2					1
OGFR	3.23534e-61	0.466696	0.405	0.315	3.88338e-57	20q13.33																				1
MFSD10	3.97287e-46	0.461652	0.325	0.249	4.76864e-42	4p16.3				1
CHIC2	3.09629e-32	0.460861	0.253	0.195	3.71647e-28	4q12				1
TMEM243	5.08237e-46	0.460578	0.336	0.26	6.10037e-42	7q21.12							1
KIF16B	3.11213e-40	0.459183	0.394	0.329	3.73549e-36	20p12.1																				1
ETFA	1.71953e-62	0.459024	0.421	0.329	2.06395e-58	15q24.2-q24.3															1
LDHB	2.30931e-124	0.456782	0.751	0.68	2.77187e-120	12p12.1												1
LRRFIP1	8.22565e-71	0.453033	0.498	0.404	9.87324e-67	2q37.3		1
TMEM63A	2.42581e-93	0.452304	0.605	0.504	2.9117e-89	1q42.12	1
MAP3K8	1.69996e-34	0.450583	0.369	0.305	2.04046e-30	10p11.23										1
USP15	4.7739e-58	0.449233	0.418	0.329	5.73011e-54	12q14.1												1
RASA1	1.85075e-47	0.448695	0.396	0.319	2.22146e-43	5q14.3					1
MSRA	2.8127e-60	0.448176	0.45	0.361	3.37608e-56	8p23.1								1
SAMM50	4.77597e-36	0.444945	0.264	0.201	5.7326e-32	22q13.31																						1
EPAS1	3.96555e-164	0.444669	0.808	0.73	4.75984e-160	2p21		1
H2AFJ	1.87241e-36	0.443605	0.299	0.233	2.24746e-32	12p12.3												1
SPCS3	5.01063e-41	0.442381	0.324	0.254	6.01426e-37	4q34.2				1
TRIO	7.27171e-62	0.44224	0.45	0.358	8.72823e-58	5p15.2					1
BCL6	1.16481e-47	0.442116	0.394	0.316	1.39812e-43	3q27.3			1
HK1	1.19611e-106	0.442022	0.643	0.535	1.4357e-102	10q22.1										1
P2RX4	1.5174e-112	0.441923	0.677	0.571	1.82133e-108	12q24.31												1
ST6GALNAC6	8.13085e-72	0.441844	0.507	0.411	9.75945e-68	9q34.11									1
SNX2	6.96747e-130	0.441691	0.735	0.642	8.36305e-126	5q23.2					1
GPR34	1.09269e-41	0.441321	0.29	0.219	1.31155e-37	Xp11.4																							1
PARP4	2.35088e-109	0.440546	0.69	0.6	2.82176e-105	13q12.12													1
NUS1	5.05834e-64	0.440235	0.476	0.387	6.07152e-60	6q22.1						1
SYNGR2	0	0.439754	0.962	0.926	0	17q25.3																	1
HAUS2	4.03449e-30	0.438726	0.256	0.199	4.84259e-26	15q15.2															1
DLD	5.28186e-59	0.437841	0.46	0.374	6.33982e-55	7q31.1							1
TIPARP	3.17638e-49	0.436926	0.381	0.301	3.81261e-45	3q25.31			1
LYST	8.44929e-49	0.436782	0.397	0.318	1.01417e-44	1q42.3	1
TBC1D9	2.46575e-60	0.43609	0.445	0.355	2.95964e-56	4q31.21				1
GLUD1	1.12269e-33	0.435691	0.277	0.215	1.34757e-29	10q23.2										1
DPH3	8.48077e-43	0.434956	0.343	0.27	1.01795e-38	3p25.1			1
HEATR5B	2.22795e-29	0.433341	0.263	0.207	2.6742e-25	2p22.2		1
CACUL1	7.22923e-48	0.433129	0.419	0.342	8.67724e-44	10q26.11										1
SLC25A24	3.12648e-66	0.433095	0.488	0.394	3.75272e-62	1p13.3	1
ZCCHC2	8.12856e-48	0.432426	0.383	0.304	9.75671e-44	18q21.33																		1
CD300A	4.63725e-32	0.430261	0.298	0.237	5.5661e-28	17q25.1																	1
MS4A7	0	0.430218	0.977	0.93	0	11q12.2											1
STX12	5.05684e-71	0.429366	0.508	0.414	6.06973e-67	1p35.3	1
BSCL2	7.77385e-48	0.429167	0.4	0.32	9.33095e-44	11q12.3											1
BLOC1S2	6.55736e-36	0.428745	0.335	0.269	7.87079e-32	10q24.31										1
LPXN	1.75202e-183	0.424605	0.844	0.768	2.10295e-179	11q12.1											1
RILPL2	8.2757e-39	0.424517	0.371	0.303	9.93333e-35	12q24.31												1
ECPAS	3.5277e-59	0.424428	0.513	0.431	4.2343e-55	9q31.3									1
CERT1	2.59778e-66	0.42367	0.575	0.501	3.11812e-62	5q13.3					1
B4GALT5	1.33246e-36	0.421195	0.345	0.279	1.59935e-32	20q13.13																				1
DDHD1	1.37369e-57	0.421026	0.467	0.38	1.64885e-53	14q22.1														1
YWHAQ	2.052e-46	0.4202	0.41	0.333	2.46302e-42	2p25.1		1
STX6	1.62196e-62	0.419487	0.511	0.422	1.94684e-58	1q25.3	1
JAKMIP2	7.22689e-46	0.417532	0.444	0.369	8.67443e-42	5q32					1
CNDP2	3.41501e-168	0.417499	0.863	0.81	4.09903e-164	18q22.3																		1
PDCD6IP	4.89737e-118	0.416854	0.729	0.639	5.87831e-114	3p22.3			1
SLC8A1	5.09642e-69	0.416578	0.543	0.454	6.11724e-65	2p22.1		1
ACER3	8.33545e-29	0.413565	0.271	0.215	1.0005e-24	11q13.5											1
NSMAF	4.29891e-67	0.412985	0.519	0.427	5.15998e-63	8q12.1								1
LSM6	6.64725e-48	0.411853	0.391	0.31	7.9787e-44	4q31.22				1
SCARB2	4.62949e-124	0.410563	0.749	0.654	5.55678e-120	4q21.1				1
RMND5A	1.09692e-29	0.410379	0.265	0.207	1.31663e-25	2p11.2		1
IRF8	6.04461e-138	0.409788	0.777	0.684	7.25534e-134	16q24.1																1
SUN2	2.62719e-88	0.40881	0.631	0.534	3.15342e-84	22q13.1																						1
GPCPD1	1.56777e-92	0.408018	0.668	0.574	1.88179e-88	20p12.3																				1
PPP1R15A	5.01382e-50	0.407746	0.414	0.331	6.01809e-46	19q13.2																			1
HECA	8.40645e-49	0.405443	0.445	0.366	1.00903e-44	6q24.1						1
SPINT1	2.18375e-35	0.403288	0.358	0.292	2.62116e-31	15q15.1															1
PPARG	5.23659e-134	0.402828	0.78	0.685	6.28548e-130	3p25.2			1
CD86	8.63636e-29	0.399692	0.454	0.405	1.03662e-24	3q13.33			1
MYO6	7.77257e-28	0.398702	0.295	0.239	9.32942e-24	6q14.1						1
AGPAT2	2.83674e-68	0.398633	0.55	0.461	3.40494e-64	9q34.3									1
CYB5R3	3.04727e-134	0.397575	0.802	0.724	3.65763e-130	22q13.2																						1
JDP2	1.66268e-31	0.397008	0.287	0.226	1.99572e-27	14q24.3														1
IGFBP2	6.57526e-34	0.396796	0.342	0.277	7.89229e-30	2q35		1
ATP1B1	3.93834e-99	0.396514	0.712	0.625	4.72719e-95	1q24.2	1
NCKAP1L	8.2182e-128	0.396016	0.799	0.73	9.86431e-124	12q13.13-q13.2												1
UFM1	6.62162e-35	0.394863	0.331	0.264	7.94793e-31	13q13.3													1
IL10RB	6.93948e-47	0.394802	0.468	0.394	8.32946e-43	21q22.11																					1
STXBP2	5.08344e-161	0.394658	0.866	0.804	6.10165e-157	19p13.2																			1
PYGB	5.40722e-53	0.391146	0.496	0.412	6.49029e-49	20p11.21																				1
SIRPB1	2.9923e-28	0.390515	0.294	0.237	3.59166e-24	20p13																				1
NOTCH1	5.51315e-40	0.390021	0.423	0.351	6.61743e-36	9q34.3									1
BACH1	1.51912e-108	0.389725	0.748	0.657	1.8234e-104	21q21.3																					1
UGCG	3.86095e-33	0.387524	0.376	0.314	4.6343e-29	9q31.3									1
ATF4	6.37767e-37	0.38591	0.41	0.344	7.65512e-33	22q13.1																						1
LYN	4.07014e-46	0.385443	0.454	0.379	4.88539e-42	8q12.1								1
ARL6IP1	2.25221e-62	0.384984	0.533	0.447	2.70333e-58	16p12.3																1
SMCO4	6.29676e-37	0.384918	0.395	0.328	7.558e-33	11q21											1
DDX60L	5.40433e-31	0.384258	0.35	0.29	6.48682e-27	4q32.3				1
TMC6	1.77614e-44	0.384185	0.438	0.363	2.13191e-40	17q25.3																	1
ADAMTSL4	1.68907e-59	0.38114	0.527	0.436	2.02739e-55	1q21.2	1
ANXA5	0	0.379933	0.996	0.99	0	4q27				1
USP24	3.08354e-24	0.3779	0.284	0.232	3.70117e-20	1p32.3	1
KLHL6	1.02632e-72	0.377727	0.637	0.553	1.2319e-68	3q27.1			1
CPD	1.65353e-29	0.377693	0.321	0.262	1.98473e-25	17q11.2																	1
CRYBG1	3.5351e-58	0.377655	0.552	0.47	4.24318e-54	6q21						1
ACAA2	2.82008e-60	0.377381	0.563	0.479	3.38494e-56	18q21.1																		1
S100A10	1.92633e-209	0.376449	0.962	0.935	2.31218e-205	1q21.3	1
DHCR24	2.59819e-25	0.371444	0.342	0.29	3.11861e-21	1p32.3	1
PICALM	7.19026e-125	0.370197	0.811	0.73	8.63047e-121	11q14.2											1
HOOK3	2.66931e-42	0.369291	0.41	0.333	3.20397e-38	8p11.21								1
CNPPD1	9.31847e-33	0.366367	0.376	0.313	1.1185e-28	2q35		1
FNIP1	2.56263e-25	0.365781	0.299	0.245	3.07592e-21	5q31.1					1
CGGBP1	1.9481e-51	0.363791	0.49	0.407	2.3383e-47	3p11.1			1
FIG4	1.40647e-29	0.36274	0.335	0.275	1.68819e-25	6q21						1
TMEM30A	8.53306e-33	0.36244	0.372	0.307	1.02422e-28	6q14.1						1
UBE4A	2.6967e-24	0.361675	0.291	0.239	3.23685e-20	11q23.3											1
UBXN2B	3.34615e-23	0.358947	0.267	0.217	4.01638e-19	8q12.1								1
ANKS1A	1.41997e-21	0.358406	0.275	0.227	1.70438e-17	6p21.31						1
SNX1	8.96431e-107	0.358091	0.808	0.743	1.07599e-102	15q22.31															1
TAOK1	7.70668e-39	0.357511	0.422	0.35	9.25033e-35	17q11.2																	1
RAD23B	1.57169e-27	0.356577	0.34	0.283	1.8865e-23	9q31.2									1
ZFYVE26	1.00214e-38	0.356529	0.447	0.379	1.20286e-34	14q24.1														1
SQSTM1	7.24419e-268	0.355304	0.986	0.969	8.6952e-264	5q35.3					1
SESN1	2.91697e-22	0.354723	0.26	0.21	3.50124e-18	6q21						1
EIF5	5.75567e-56	0.353231	0.559	0.478	6.90853e-52	14q32.32														1
SRP72	6.19411e-31	0.35218	0.366	0.304	7.4348e-27	4q12				1
CCNL1	7.2578e-39	0.351832	0.43	0.357	8.71153e-35	3q25.31			1
CORO1C	8.56652e-147	0.350686	0.879	0.81	1.02824e-142	12q24.11												1
CD47	4.91081e-67	0.350354	0.66	0.585	5.89444e-63	3q13.12			1
LIN7C	2.33225e-24	0.350042	0.319	0.265	2.79939e-20	11p14.1											1
YIPF4	1.90271e-25	0.349228	0.304	0.249	2.28382e-21	2p22.3		1
SORT1	2.45405e-90	0.348395	0.733	0.652	2.9456e-86	1p13.3	1
SETX	8.67977e-30	0.347518	0.36	0.299	1.04183e-25	9q34.13									1
PIM3	1.07869e-30	0.347098	0.3	0.238	1.29475e-26	22q13.33																						1
GSTP1	3.34186e-112	0.346904	0.809	0.739	4.01124e-108	11q13.2											1
BRD7	9.45876e-19	0.345714	0.252	0.209	1.13534e-14	16q12.1																1
PLAUR	6.76836e-117	0.343637	0.803	0.703	8.12406e-113	19q13																			1
PCM1	1.84326e-36	0.342622	0.434	0.364	2.21247e-32	8p22								1
MGLL	1.85922e-55	0.340746	0.594	0.515	2.23162e-51	3q21.3			1
PRPF40A	2.09003e-31	0.340744	0.392	0.329	2.50866e-27	2q23.3		1
PLPP3	5.54121e-73	0.339775	0.655	0.559	6.65111e-69	1p32.2	1
RABGGTB	3.87398e-31	0.339216	0.422	0.362	4.64994e-27	1p31.1	1
DOCK8	1.96794e-41	0.338936	0.517	0.446	2.36212e-37	9p24.3									1
RRAGA	5.89838e-26	0.338438	0.333	0.278	7.07982e-22	9p22.1									1
VWA5A	1.79905e-11	0.336896	0.269	0.237	2.1594e-07	11q24.2											1
TAX1BP1	3.81783e-42	0.335452	0.501	0.431	4.58254e-38	7p15.2							1
UBE2D3	1.40656e-35	0.335289	0.43	0.362	1.6883e-31	4q24				1
CDC42BPB	6.74415e-39	0.334858	0.483	0.414	8.095e-35	14q32.32														1
CLN8	1.03938e-43	0.334731	0.539	0.472	1.24757e-39	8p23.3								1
PRRC2C	1.20809e-29	0.334665	0.366	0.305	1.45007e-25	1q24.3	1
ERLEC1	3.25387e-22	0.334614	0.292	0.241	3.90562e-18	2p16.2		1
ARHGAP17	1.4891e-31	0.334538	0.4	0.338	1.78737e-27	16p12.1																1
COQ8A	2.08699e-21	0.332993	0.257	0.208	2.50501e-17	1q42.13	1
PYURF	3.86358e-26	0.332691	0.335	0.279	4.63746e-22	4q22.1				1
FGD2	2.78766e-54	0.332537	0.561	0.476	3.34602e-50	6p21.2						1
GATAD2B	2.45261e-19	0.332108	0.293	0.248	2.94386e-15	1q21.3	1
DNPEP	1.38759e-19	0.33174	0.272	0.226	1.66552e-15	2q35		1
TNPO3	1.15011e-20	0.330899	0.273	0.225	1.38047e-16	7q32.1							1
BSG	1.51174e-50	0.330814	0.627	0.569	1.81454e-46	19p13.3																			1
AGGF1	6.39584e-19	0.330162	0.255	0.211	7.67693e-15	5q13.3					1
CREBRF	8.68078e-23	0.329475	0.279	0.227	1.04195e-18	5q35.1					1
HMOX2	4.55016e-27	0.328468	0.381	0.324	5.46155e-23	16p13.3																1
AGFG1	4.97818e-38	0.328267	0.49	0.425	5.97531e-34	2q36.3		1
POLR2B	9.83609e-20	0.328073	0.283	0.237	1.18063e-15	4q12				1
ELMO2	6.30847e-22	0.324082	0.291	0.241	7.57205e-18	20q13.12																				1
JMJD1C	3.0326e-22	0.323319	0.313	0.262	3.64004e-18	10q21.3										1
KIF13A	1.44707e-17	0.322801	0.259	0.217	1.73692e-13	6p22.3						1
EIF4G2	1.75197e-29	0.321044	0.403	0.342	2.10289e-25	11p15.4											1
PIAS1	7.47316e-19	0.320696	0.277	0.232	8.97004e-15	15q23															1
ABRACL	4.92928e-33	0.320134	0.437	0.371	5.91661e-29	6q24.1						1
GLUL	2.10061e-208	0.31989	0.997	0.993	2.52136e-204	1q25.3	1
SH3GLB1	9.69218e-50	0.319326	0.561	0.483	1.16335e-45	1p22.3	1
MAN1A1	2.34173e-83	0.318845	0.762	0.684	2.81078e-79	6q22.31						1
SERPINA1	5.51254e-86	0.317985	0.909	0.892	6.6167e-82	14q32.13														1
PHC2	1.54442e-24	0.317937	0.353	0.298	1.85376e-20	1p35.1	1
CHMP2B	1.38274e-22	0.317038	0.31	0.258	1.65971e-18	3p11.2			1
AATF	6.24514e-20	0.316137	0.305	0.259	7.49604e-16	17q12																	1
IFNAR1	7.64478e-23	0.316016	0.33	0.278	9.17603e-19	21q22.11																					1
ATN1	5.13097e-32	0.314999	0.419	0.352	6.15871e-28	12p13.31												1
PI4K2B	4.08894e-19	0.314673	0.25	0.205	4.90796e-15	4p15.2				1
ITCH	6.74568e-25	0.31427	0.401	0.347	8.09684e-21	20q11.22																				1
SYF2	3.92811e-19	0.313291	0.264	0.218	4.7149e-15	1p36.11	1
TXNIP	1.30752e-170	0.312532	0.972	0.953	1.56941e-166	1q21.1	1
SNX14	2.13996e-19	0.311733	0.299	0.252	2.56859e-15	6q14.3						1
EIF2A	1.25524e-16	0.311234	0.264	0.223	1.50667e-12	3q25.1			1
KIF5B	1.71824e-45	0.310961	0.569	0.5	2.0624e-41	10p11.22										1
HSPA5	2.83996e-12	0.308624	0.359	0.323	3.4088e-08	9q33.3									1
PCMT1	2.66192e-24	0.308176	0.394	0.341	3.1951e-20	6q25.1						1
LRPAP1	1.83413e-129	0.307303	0.896	0.84	2.20151e-125	4p16.3				1
SERINC2	8.17758e-26	0.307203	0.391	0.334	9.81555e-22	1p35.2	1
CD46	4.28733e-55	0.306209	0.678	0.614	5.14608e-51	1q32.2	1
SOAT1	1.17821e-103	0.305757	0.84	0.772	1.41421e-99	1q25.2	1
ATP13A1	5.21529e-21	0.305207	0.312	0.262	6.25991e-17	19p13.11																			1
H2AFZ	4.64887e-26	0.304617	0.343	0.283	5.58003e-22	4q23				1
SMAD2	7.90366e-41	0.304249	0.552	0.484	9.48676e-37	18q21.1																		1
GAB3	1.25286e-14	0.30322	0.253	0.215	1.50381e-10	Xq28																							1
FMNL2	2.59271e-84	0.30293	0.824	0.763	3.11203e-80	2q23.3		1
LACTB	4.9118e-21	0.302896	0.336	0.286	5.89563e-17	15q22.2															1
CCNK	1.99938e-17	0.302285	0.284	0.241	2.39986e-13	14q32.2														1
PRAM1	5.18171e-23	0.302263	0.408	0.356	6.21961e-19	19p13.2																			1
CTNNB1	2.34156e-25	0.301912	0.477	0.427	2.81058e-21	3p22.1			1
BLVRA	6.39332e-27	0.301034	0.417	0.359	7.67391e-23	7p13							1
PSMD3	2.9035e-28	0.300609	0.415	0.354	3.48507e-24	17q21.1																	1
TMED7	1.18525e-31	0.300322	0.488	0.427	1.42265e-27	5q22.3					1
TRIM44	2.88662e-26	0.299567	0.384	0.325	3.46481e-22	11p13											1
S100A6	2.65921e-303	0.298867	1	0.998	3.19185e-299	1q21.3	1
HSD17B11	7.03493e-34	0.298728	0.527	0.466	8.44403e-30	4q22.1				1
RBMS1	2.00904e-16	0.298056	0.293	0.251	2.41145e-12	2q24.2		1
PPM1B	2.39483e-17	0.297824	0.273	0.23	2.87451e-13	2p21		1
KTN1	3.6701e-20	0.297632	0.339	0.291	4.40522e-16	14q22.3														1
APOBR	2.07165e-30	0.296782	0.469	0.408	2.4866e-26	16p12.1																1
S100A11	0	0.295886	0.999	0.997	0	1q21.3	1
ARMC8	2.62107e-18	0.29574	0.298	0.253	3.14607e-14	3q22.3			1
PSMA4	3.38438e-19	0.295123	0.334	0.288	4.06227e-15	15q25.1															1
GLRX3	9.85598e-17	0.294061	0.281	0.239	1.18301e-12	10q26.3										1
AKT1	2.24608e-41	0.292766	0.571	0.502	2.69597e-37	14q32.33														1
TNPO1	1.41105e-15	0.292178	0.276	0.235	1.69369e-11	5q13.2					1
TXNDC11	9.79627e-30	0.292167	0.476	0.416	1.17585e-25	16p13.13																1
ANXA11	4.62958e-133	0.291774	0.912	0.861	5.55689e-129	10q22.3										1
ACAT1	4.12563e-25	0.291731	0.412	0.356	4.95199e-21	11q22.3											1
CTSL	2.08901e-70	0.290611	0.955	0.942	2.50744e-66	9q21.33									1
GNB2	2.62071e-37	0.289421	0.565	0.503	3.14564e-33	7q22.1							1
CCNL2	3.91585e-28	0.28819	0.471	0.412	4.70019e-24	1p36.33	1
SERPINB6	6.67136e-49	0.287222	0.666	0.604	8.00764e-45	6p25.2						1
ACOX1	9.00017e-25	0.287032	0.441	0.386	1.08029e-20	17q25.1																	1
BTG1	3.73212e-31	0.285271	0.537	0.479	4.47967e-27	12q21.33												1
ACTN1	2.969e-76	0.284921	0.798	0.735	3.56369e-72	14q24.1														1
RBM33	1.55483e-24	0.284784	0.419	0.363	1.86626e-20	7q36.3							1
ZBTB44	3.26475e-16	0.283929	0.297	0.255	3.91868e-12	11q24.3											1
SPG11	6.98663e-27	0.282218	0.418	0.358	8.38606e-23	15q21.1															1
GMFG	1.24997e-17	0.281638	0.34	0.296	1.50034e-13	19q13.2																			1
BROX	2.01174e-15	0.281591	0.31	0.269	2.4147e-11	1q41	1
P4HA1	7.63724e-18	0.281098	0.368	0.324	9.16698e-14	10q22.1										1
REEP3	5.77159e-23	0.280237	0.414	0.362	6.92764e-19	10q21.3										1
IBTK	1.03545e-14	0.279823	0.275	0.236	1.24285e-10	6q14.1						1
RNF7	2.03113e-27	0.279115	0.455	0.395	2.43797e-23	3q23			1
ZDHHC3	3.13811e-21	0.279063	0.394	0.344	3.76667e-17	3p21.31			1
PLA2G15	2.02281e-35	0.278862	0.592	0.536	2.42797e-31	16q22.1																1
OGA	2.56163e-27	0.278251	0.48	0.425	3.07472e-23	10q24.32										1
TBC1D15	9.39439e-14	0.277846	0.256	0.219	1.12761e-09	12q21.1												1
CEBPB	3.27182e-92	0.277311	0.899	0.848	3.92716e-88	20q13.13																				1
ECI1	8.80507e-12	0.274569	0.255	0.222	1.05687e-07	16p13.3																1
ETFB	1.84703e-13	0.274304	0.28	0.242	2.21699e-09	19q13.41																			1
ORMDL1	1.26444e-15	0.274283	0.31	0.268	1.51771e-11	2q32.2		1
AGPS	3.87998e-41	0.273734	0.641	0.581	4.65714e-37	2q31.2		1
CASP8	1.72387e-15	0.273008	0.311	0.269	2.06916e-11	2q33.1		1
ZNF644	7.06644e-15	0.272896	0.282	0.242	8.48185e-11	1p22.2	1
LARP4	1.42733e-15	0.271604	0.332	0.291	1.71323e-11	12q13.12												1
PARP14	3.68314e-26	0.271062	0.454	0.396	4.42088e-22	3q21.1			1
TUBB4B	1.91543e-18	0.2705	0.294	0.248	2.29909e-14	9q34.3									1
MGAT4B	8.17078e-33	0.270127	0.571	0.514	9.80739e-29	5q35.3					1
FCGRT	1.99259e-136	0.26988	0.954	0.919	2.39171e-132	19q13.33																			1
HBP1	2.94076e-15	0.269703	0.312	0.271	3.52979e-11	7q22.3							1
SRP54	9.74024e-16	0.269542	0.321	0.279	1.16912e-11	14q13.2														1
BCAP31	3.05315e-125	0.268863	0.929	0.882	3.6647e-121	Xq28																							1
RNF11	4.65223e-14	0.268768	0.263	0.225	5.58407e-10	1p32.3	1
TMEM59	7.76831e-34	0.265612	0.587	0.531	9.3243e-30	1p32.3	1
ACSL4	6.50124e-15	0.265539	0.358	0.317	7.80343e-11	Xq23																							1
C1QB	2.43319e-198	0.265516	0.993	0.977	2.92055e-194	1p36.12	1
CIB1	8.48497e-25	0.264916	0.492	0.44	1.01845e-20	15q26.1															1
AKIRIN1	2.19493e-13	0.264903	0.298	0.261	2.63457e-09	1p34.3	1
DUSP1	2.55859e-67	0.262657	0.861	0.812	3.07107e-63	5q35.1					1
HUS1	1.68936e-11	0.261914	0.282	0.248	2.02774e-07	7p12.3							1
RAB34	1.00528e-17	0.260934	0.32	0.274	1.20664e-13	17q11.2																	1
RAP1A	3.19176e-40	0.258924	0.635	0.573	3.83107e-36	1p13.2	1
CTBP2	1.2255e-14	0.258539	0.284	0.243	1.47096e-10	10q26.13										1
SPEN	3.10134e-12	0.258522	0.255	0.22	3.72254e-08	1p36.21-p36.13	1
PDCD10	1.07547e-14	0.258251	0.285	0.246	1.29088e-10	3q26.1			1
TMBIM6	2.07104e-57	0.257665	0.778	0.723	2.48587e-53	12q13.12												1
TXNDC5	7.18457e-15	0.257577	0.333	0.292	8.62364e-11	6p24.3						1
PTPN12	1.44241e-22	0.25726	0.496	0.447	1.73133e-18	7q11.23							1
TRAPPC10	1.74825e-17	0.25688	0.355	0.309	2.09842e-13	21q22.3																					1
GUCD1	1.10112e-18	0.256332	0.378	0.33	1.32168e-14	22q11.23																						1
SMAD4	2.40909e-14	0.2544	0.284	0.244	2.89164e-10	18q21.2																		1
GSDMD	4.71363e-18	0.254052	0.328	0.281	5.65777e-14	8q24.3								1
PSMA7	5.76858e-34	0.253875	0.619	0.566	6.92403e-30	20q13.33																				1
SPART	6.85412e-17	0.252821	0.415	0.373	8.227e-13	13q13.3													1
TMEM184B	4.97807e-17	0.252685	0.376	0.33	5.97518e-13	22q13.1																						1
CCNDBP1	7.82305e-19	0.251943	0.438	0.392	9.39e-15	15q15.2															1
UPP1	6.87796e-33	0.250751	0.525	0.454	8.25561e-29	7p12.3							1
RP2	5.00852e-15	0.250084	0.338	0.296	6.01173e-11	Xp11.3																							1
PLOD3	7.09378e-24	-0.250049	0.35	0.408	8.51467e-20	7q22.1							1
MARK3	7.16484e-14	-0.250462	0.229	0.269	8.59996e-10	14q32.32-q32.33														1
MDFIC	1.95938e-30	-0.250589	0.474	0.539	2.35184e-26	7q31.1-q31.2							1
UQCRC1	1.16444e-37	-0.251488	0.562	0.626	1.39768e-33	3p21.31			1
H3F3A	2.65548e-59	-0.251595	0.682	0.76	3.18738e-55	1q42.12	1
RNH1	6.05473e-64	-0.251676	0.759	0.81	7.26749e-60	11p15.5											1
VPS45	2.27211e-20	-0.252186	0.275	0.327	2.72721e-16	1q21.2	1
PDXK	1.3187e-64	-0.253701	0.756	0.806	1.58283e-60	21q22.3																					1
CRTAP	2.37956e-54	-0.254833	0.694	0.765	2.85618e-50	3p22.3			1
SLC9A7	1.76765e-16	-0.254993	0.211	0.255	2.12171e-12	Xp11.3																							1
ETNK1	1.07452e-20	-0.255771	0.3	0.353	1.28974e-16	12p12.1												1
LPCAT2	1.13414e-24	-0.256218	0.347	0.407	1.36131e-20	16q12.2																1
CD9	1.35688e-34	-0.256592	0.984	0.979	1.62867e-30	12p13.31												1
ZNF385A	2.32125e-63	-0.25709	0.617	0.713	2.78619e-59	12q13.13												1
CTSD	5.78037e-279	-0.257781	1	1	6.93818e-275	11p15.5											1
GNB4	7.17057e-40	-0.259078	0.489	0.567	8.60683e-36	3q26.33			1
BLCAP	7.22187e-21	-0.259755	0.306	0.358	8.66841e-17	20q11.23																				1
NIN	5.24795e-19	-0.259819	0.277	0.326	6.29912e-15	14q22.1														1
RETREG2	1.68571e-18	-0.260515	0.246	0.293	2.02335e-14	2q35		1
HMGCL	4.31686e-16	-0.261029	0.235	0.279	5.18153e-12	1p36.11	1
TYROBP	6.66313e-264	-0.261286	0.996	0.999	7.99776e-260	19q13.12																			1
DMXL2	7.84298e-47	-0.261955	0.579	0.655	9.41393e-43	15q21.2															1
NCF2	1.10083e-98	-0.262855	0.891	0.924	1.32133e-94	1q25.3	1
VAMP8	2.96208e-115	-0.264811	0.89	0.932	3.55539e-111	2p11.2		1
PDIA6	7.20939e-29	-0.265109	0.36	0.426	8.65343e-25	2p25.1		1
MS4A4A	5.33796e-32	-0.265131	0.533	0.594	6.40716e-28	11q12.2											1
RNF187	1.14383e-23	-0.266477	0.345	0.402	1.37294e-19	1q42.13	1
SLC49A3	3.90616e-15	-0.266744	0.209	0.25	4.68856e-11	4p16.3				1
EPB41L3	1.96101e-28	-0.267002	0.401	0.464	2.3538e-24	18p11.31																		1
PI4K2A	2.52269e-38	-0.26738	0.532	0.598	3.02798e-34	10q24.2										1
NDUFB7	6.99499e-36	-0.267783	0.437	0.511	8.39608e-32	19p13.12																			1
PCBP1	2.8499e-30	-0.268744	0.41	0.476	3.42074e-26	2p13.3		1
C9orf72	5.83569e-20	-0.269447	0.285	0.336	7.00458e-16	9p21.2									1
CDC37	2.36268e-39	-0.269624	0.531	0.599	2.83592e-35	19p13.2																			1
MARVELD1	2.05798e-20	-0.269677	0.283	0.335	2.4702e-16	10q24.2										1
RNF213	2.81157e-30	-0.270538	0.413	0.478	3.37472e-26	17q25.3																	1
TXNDC17	7.31575e-23	-0.270634	0.313	0.368	8.78109e-19	17p13.1																	1
C2	3.54895e-24	-0.270755	0.482	0.528	4.2598e-20	6p21.33						1
MLPH	8.67874e-17	-0.270897	0.291	0.335	1.04171e-12	2q37.3		1
PCYT1A	1.86542e-23	-0.271453	0.338	0.392	2.23906e-19	3q29			1
RAB5IF	4.0433e-25	-0.272119	0.377	0.435	4.85317e-21	20q11.23																				1
SHTN1	4.85144e-31	-0.273118	0.422	0.486	5.82319e-27	10q25.3										1
CLN6	4.23447e-27	-0.274153	0.373	0.435	5.08263e-23	15q23															1
RIPOR1	1.57446e-24	-0.275759	0.315	0.373	1.88982e-20	16q22.1																1
CXXC5	2.77626e-20	-0.276006	0.241	0.291	3.33234e-16	5q31.2					1
ARHGEF2	2.26375e-34	-0.27666	0.422	0.492	2.71718e-30	1q22	1
NDUFA1	1.68631e-25	-0.276703	0.335	0.394	2.02407e-21	Xq24																							1
POLR2L	1.76741e-43	-0.277602	0.496	0.573	2.12142e-39	11p15.5											1
MPC1	2.01672e-25	-0.278159	0.319	0.377	2.42067e-21	6q27						1
FKBP8	5.80057e-20	-0.278375	0.254	0.303	6.96242e-16	19p13.11																			1
PSMC5	4.54922e-21	-0.278826	0.302	0.353	5.46043e-17	17q23.3																	1
RAB31	1.56308e-49	-0.27957	0.534	0.613	1.87616e-45	18p11.22																		1
PRKACA	3.58696e-59	-0.280737	0.624	0.704	4.30543e-55	19p13.12																			1
ARAP1	2.21839e-101	-0.281051	0.807	0.865	2.66273e-97	11q13.4											1
MTMR6	3.35994e-23	-0.281914	0.276	0.331	4.03293e-19	13q12.13													1
PANK3	2.81519e-16	-0.282095	0.219	0.261	3.37907e-12	5q34					1
RGCC	0.000101962	-0.28283	0.472	0.417	1	13q14.11													1
LSM4	2.96269e-32	-0.283231	0.38	0.448	3.55612e-28	19p13.11																			1
NDUFS7	1.81993e-27	-0.285981	0.319	0.38	2.18446e-23	19p13.3																			1
SH3BGRL	2.85127e-133	-0.286015	0.889	0.929	3.42238e-129	Xq21.1																							1
FLI1	7.49218e-25	-0.286432	0.304	0.362	8.99286e-21	11q24.3											1
TMSB4X	0	-0.286603	1	1	0	Xp22.2																							1
GPAA1	2.08758e-18	-0.286773	0.234	0.28	2.50572e-14	8q24.3								1
SPINT2	1.06171e-26	-0.286851	0.377	0.436	1.27437e-22	19q13.2																			1
MACF1	3.45416e-19	-0.286936	0.276	0.324	4.14603e-15	1p34.3	1
GOLIM4	3.27583e-26	-0.287279	0.298	0.359	3.93198e-22	3q26.2			1
IDS	2.05097e-36	-0.287683	0.399	0.472	2.46178e-32	Xq28																							1
NDUFB9	2.35593e-41	-0.288054	0.58	0.635	2.82783e-37	8q24.13								1
DPYSL2	2.69149e-76	-0.288218	0.696	0.778	3.2306e-72	8p21.2								1
TMX4	1.00317e-22	-0.288511	0.288	0.343	1.2041e-18	20p12.3																				1
NDUFB2	6.03218e-21	-0.289148	0.26	0.311	7.24043e-17	7q34							1
ZFYVE16	3.18423e-22	-0.289378	0.293	0.346	3.82203e-18	5q14.1					1
YWHAH	2.52869e-21	-0.289411	0.262	0.314	3.03519e-17	22q12.3																						1
USP22	1.47399e-18	-0.290222	0.21	0.256	1.76923e-14	17p11.2																	1
COPRS	3.65662e-28	-0.290288	0.307	0.37	4.38904e-24	17q11.2																	1
CARM1	1.38912e-19	-0.291816	0.213	0.26	1.66736e-15	19p13.2																			1
LY96	2.61526e-32	-0.292095	0.35	0.418	3.1391e-28	8q21.11								1
LAP3	8.41772e-32	-0.292448	0.434	0.497	1.01038e-27	4p15.32				1
FAM50A	3.2829e-35	-0.293386	0.394	0.465	3.94047e-31	Xq28																							1
FOS	1.88387e-36	-0.293519	0.717	0.748	2.2612e-32	14q24.3														1
LTA4H	2.01672e-161	-0.293767	0.959	0.973	2.42067e-157	12q23.1												1
PARP12	1.34221e-35	-0.294217	0.354	0.427	1.61106e-31	7q34							1
SRGN	1.39583e-142	-0.294235	0.923	0.964	1.67542e-138	10q22.1										1
C1QC	1.42832e-42	-0.294438	0.94	0.888	1.71441e-38	1p36.12	1
MRAS	1.87885e-16	-0.295233	0.214	0.256	2.25518e-12	3q22.3			1
SUMO3	8.11729e-64	-0.295768	0.618	0.696	9.74318e-60	21q22.3																					1
CREBL2	2.56259e-43	-0.29587	0.46	0.54	3.07588e-39	12p13.1												1
RERE	1.71506e-22	-0.296276	0.244	0.297	2.05859e-18	1p36.23	1
SUMF2	8.80849e-57	-0.296761	0.546	0.634	1.05728e-52	7p11.2							1
UBXN6	1.03422e-34	-0.296889	0.389	0.458	1.24138e-30	19p13																			1
NFATC3	9.51368e-24	-0.297095	0.237	0.292	1.14193e-19	16q22.1																1
CALM1	1.1084e-23	-0.297794	0.306	0.36	1.33041e-19	14q32.11														1
TSC22D4	9.25386e-32	-0.298439	0.336	0.404	1.11074e-27	7q22.1							1
TSPAN4	1.15441e-19	-0.299383	0.31	0.358	1.38564e-15	11p15.5											1
DAP	7.59077e-36	-0.299749	0.357	0.431	9.1112e-32	5p15.2					1
MYOF	5.04403e-37	-0.300954	0.447	0.516	6.05435e-33	10q23.33										1
NDUFS2	4.19666e-36	-0.302033	0.361	0.433	5.03725e-32	1q23.3	1
WAS	2.11467e-28	-0.305671	0.299	0.361	2.53824e-24	Xp11.23																							1
BAG1	6.43663e-24	-0.306304	0.259	0.314	7.72589e-20	9p13.3									1
CTSH	6.88764e-104	-0.306414	0.832	0.888	8.26723e-100	15q25.1															1
ECHS1	1.90638e-40	-0.306987	0.401	0.479	2.28823e-36	10q26.3										1
ADCY7	9.3136e-26	-0.307106	0.273	0.331	1.11791e-21	16q12.1																1
HSPA8	5.37448e-97	-0.307349	0.749	0.819	6.45099e-93	11q24.1											1
IL17RA	1.62162e-26	-0.307623	0.407	0.46	1.94643e-22	22q11.1																						1
MTLN	8.07213e-21	-0.307825	0.225	0.274	9.68898e-17	2q13		1
PTPRE	4.54251e-32	-0.308302	0.389	0.455	5.45238e-28	10q26.2										1
SNRNP70	6.11228e-22	-0.308498	0.225	0.276	7.33656e-18	19q13.33																			1
VEGFB	3.88971e-87	-0.309006	0.7	0.779	4.66882e-83	11q13.1											1
RTL8C	1.67963e-18	-0.309551	0.215	0.26	2.01606e-14	Xq26.3																							1
ACAA1	6.64634e-48	-0.309587	0.451	0.533	7.9776e-44	3p22.2			1
TLR8	9.44725e-35	-0.309884	0.293	0.366	1.13395e-30	Xp22.2																							1
DUSP3	7.29271e-34	-0.311151	0.321	0.392	8.75344e-30	17q21.31																	1
ACTB	8.45511e-206	-0.311264	0.997	0.999	1.01487e-201	7p22.1							1
BST2	2.96918e-57	-0.312088	0.551	0.636	3.56391e-53	19p13.11																			1
CNIH1	9.24379e-23	-0.312319	0.22	0.272	1.10953e-18	14q22.2														1
MCRIP1	1.80747e-21	-0.312529	0.216	0.266	2.16951e-17	17q25.3																	1
ARRDC1	1.39681e-18	-0.3127	0.223	0.268	1.67659e-14	9q34.3									1
CTSZ	3.89931e-206	-0.313919	0.998	0.999	4.68035e-202	20q13.32																				1
DPP7	1.94649e-65	-0.314917	0.567	0.654	2.33637e-61	9q34.3									1
PRKAR1A	1.40304e-94	-0.314959	0.734	0.806	1.68407e-90	17q24.2																	1
NCOA4	1.23275e-89	-0.315084	0.739	0.805	1.47967e-85	10q11.22										1
NRP2	1.76504e-75	-0.316309	0.601	0.701	2.11857e-71	2q33.3		1
CTDSP1	4.97397e-34	-0.31642	0.352	0.421	5.97026e-30	2q35		1
SZRD1	2.57988e-30	-0.316629	0.293	0.357	3.09663e-26	1p36.13	1
ATP1B3	1.3507e-45	-0.317367	0.41	0.493	1.62124e-41	3q23			1
ZYX	1.3577e-100	-0.318023	0.789	0.854	1.62964e-96	7q34							1
EHBP1L1	5.64247e-55	-0.31835	0.488	0.579	6.77266e-51	11q13.1											1
TNFRSF1A	1.15133e-64	-0.318709	0.585	0.672	1.38194e-60	12p13.31												1
ZFP36	2.4336e-21	-0.319283	0.441	0.482	2.92106e-17	19q13.2																			1
ANKRD13D	8.07953e-26	-0.320079	0.264	0.321	9.69786e-22	11q13.2											1
HSP90AB1	5.12078e-52	-0.320518	0.486	0.568	6.14647e-48	6p21.1						1
DPP9	5.4803e-42	-0.321236	0.394	0.472	6.57801e-38	19p13.3																			1
TMSB10	4.10774e-275	-0.321301	0.973	0.989	4.93052e-271	2p11.2		1
DCSTAMP	3.81291e-34	-0.321417	0.525	0.577	4.57663e-30	8q22.3								1
NPEPPS	8.14288e-28	-0.322028	0.247	0.306	9.7739e-24	17q21.32																	1
NAGLU	2.14014e-25	-0.322041	0.229	0.285	2.56881e-21	17q21.2																	1
DNAJC5	5.09129e-44	-0.322294	0.409	0.489	6.11107e-40	20q13.33																				1
MPP1	1.03891e-95	-0.324217	0.678	0.775	1.247e-91	Xq28																							1
PPP1R18	4.31262e-37	-0.326492	0.413	0.483	5.17644e-33	6p21.33						1
PRMT2	2.37986e-45	-0.326529	0.418	0.5	2.85655e-41	21q22.3																					1
RNF130	2.63903e-181	-0.327113	0.893	0.94	3.16763e-177	5q35.3					1
CMTM7	6.49124e-28	-0.328472	0.284	0.344	7.79144e-24	3p22.3			1
PLA2G7	1.40789e-111	-0.328656	0.398	0.545	1.68989e-107	6p12.3						1
TBC1D2	2.26478e-68	-0.328687	0.64	0.706	2.71841e-64	9q22.33									1
ATP5ME	1.77664e-22	-0.328943	0.208	0.259	2.1325e-18	4p16.3				1
TWF2	2.67402e-73	-0.329031	0.572	0.666	3.20963e-69	3p21.2			1
CALR	1.10681e-92	-0.329781	0.646	0.745	1.3285e-88	19p13.13																			1
WDR81	4.44758e-30	-0.33179	0.276	0.339	5.33843e-26	17p13.3																	1
ALKBH7	2.03707e-23	-0.333203	0.238	0.29	2.4451e-19	19p13.3																			1
SLC12A7	7.84388e-36	-0.333699	0.31	0.381	9.41501e-32	5p15.33					1
PSMD2	2.51907e-22	-0.333882	0.217	0.267	3.02364e-18	3q27.1			1
GLRX	3.21663e-61	-0.334879	0.61	0.678	3.86092e-57	5q15					1
HMOX1	2.73013e-97	-0.335519	0.874	0.9	3.27697e-93	22q12.3																						1
LYPLAL1	7.86426e-27	-0.335527	0.238	0.296	9.43947e-23	1q41	1
NFE2L2	6.3758e-79	-0.335609	0.624	0.715	7.65287e-75	2q31.2		1
PTMS	1.00568e-62	-0.338019	0.519	0.608	1.20712e-58	12p13.31												1
CHID1	3.02386e-33	-0.33877	0.354	0.421	3.62954e-29	11p15.5											1
PTGR1	3.15551e-27	-0.33897	0.216	0.273	3.78756e-23	9q31.3									1
DDAH2	4.44512e-42	-0.339935	0.382	0.459	5.33548e-38	6p21.33						1
ADA2	8.26447e-113	-0.340374	0.83	0.88	9.91985e-109	22q11.1																						1
PIK3R1	1.31065e-27	-0.340645	0.215	0.272	1.57317e-23	5q13.1					1
GNA15	1.91796e-28	-0.34079	0.267	0.328	2.30213e-24	19p13.3																			1
MAPKAPK3	2.38596e-55	-0.34097	0.438	0.528	2.86387e-51	3p21.2			1
CCM2	3.02819e-30	-0.341413	0.254	0.317	3.63474e-26	7p13							1
EMP1	4.87693e-26	-0.343224	0.334	0.393	5.85378e-22	12p13.1												1
PPIA	8.64402e-42	-0.343985	0.35	0.427	1.03754e-37	7p13							1
TMEM19	1.07673e-32	-0.344463	0.271	0.337	1.2924e-28	12q21.1												1
TBXAS1	3.70421e-41	-0.345156	0.351	0.428	4.44616e-37	7q34							1
CYBA	0	-0.34579	0.989	0.997	0	16q24.2																1
ATP5F1E	6.98913e-90	-0.346226	0.629	0.717	8.38905e-86	20q13.32																				1
PARL	1.885e-32	-0.346466	0.281	0.346	2.26257e-28	3q27.1			1
PNRC1	4.02572e-86	-0.346622	0.666	0.754	4.83207e-82	6q15						1
ILRUN	5.85292e-35	-0.34674	0.305	0.373	7.02526e-31	6p21.31						1
MAN2B1	3.87073e-117	-0.347682	0.766	0.839	4.64604e-113	19p13.13																			1
CD22	3.45534e-21	-0.347742	0.212	0.261	4.14744e-17	19q13.12																			1
DBI	1.14387e-55	-0.348692	0.551	0.618	1.37299e-51	2q14.2		1
ATP5MF	1.59175e-42	-0.3488	0.32	0.399	1.91058e-38	7q22.1							1
LAMTOR4	4.2984e-90	-0.349273	0.584	0.689	5.15937e-86	7q22.1							1
P2RX7	1.35733e-45	-0.349689	0.442	0.52	1.6292e-41	12q24.31												1
TRIOBP	8.26281e-28	-0.351512	0.237	0.295	9.91785e-24	22q13.1																						1
HSD3B7	1.48153e-29	-0.353467	0.307	0.367	1.77828e-25	16p11.2																1
SLC29A3	2.21199e-38	-0.353491	0.322	0.394	2.65506e-34	10q22.1										1
IFI27L2	4.35325e-37	-0.354651	0.314	0.385	5.22521e-33	14q32.12														1
TK2	4.03995e-30	-0.355296	0.26	0.321	4.84915e-26	16q21																1
COA6	5.83148e-23	-0.356622	0.206	0.256	6.99952e-19	1q42.2	1
PARVG	8.94314e-87	-0.356896	0.55	0.657	1.07344e-82	22q13.31																						1
HNRNPA3	1.17042e-29	-0.356998	0.232	0.292	1.40486e-25	2q31.2		1
CAPZB	3.58668e-83	-0.357447	0.636	0.721	4.30509e-79	1p36.13	1
GAA	6.7465e-162	-0.358557	0.845	0.91	8.09783e-158	17q25.3																	1
HIST1H1C	2.97089e-16	-0.358996	0.224	0.265	3.56596e-12	6p22.2						1
SMIM15	4.38588e-40	-0.360372	0.284	0.359	5.26437e-36	5q12.1					1
PLOD1	9.09665e-36	-0.362264	0.275	0.344	1.09187e-31	1p36.22	1
ATP6V1A	1.71368e-93	-0.362585	0.627	0.719	2.05693e-89	3q13.31			1
SFT2D2	3.73615e-54	-0.363415	0.376	0.467	4.4845e-50	1q24.2	1
ACP5	0	-0.364139	0.997	0.998	0	19p13.2																			1
SEC22B	2.99675e-49	-0.365044	0.391	0.473	3.597e-45	1p12	1
MBP	7.85201e-37	-0.365607	0.307	0.377	9.42477e-33	18q23																		1
ESYT1	5.38639e-76	-0.367057	0.567	0.654	6.46529e-72	12q13.2												1
SIL1	5.22782e-26	-0.367201	0.205	0.258	6.27495e-22	5q31.2					1
CLEC2B	2.50489e-29	-0.367439	0.226	0.285	3.00662e-25	12p13.31												1
APEX1	4.36057e-45	-0.369972	0.325	0.406	5.23399e-41	14q11.2														1
ADAP2	1.20788e-25	-0.370248	0.256	0.311	1.44982e-21	17q11.2																	1
GRN	0	-0.370425	0.999	1	0	17q21.31																	1
FABP3	1.34082e-95	-0.370609	0.236	0.354	1.60939e-91	1p35.2	1
STEAP3	5.81478e-32	-0.371613	0.231	0.294	6.97948e-28	2q14.2		1
TFEC	2.25841e-51	-0.371873	0.381	0.468	2.71077e-47	7q31.2							1
HIGD2A	2.05497e-47	-0.372252	0.349	0.431	2.46659e-43	5q35.2					1
MAPKAP1	1.39607e-74	-0.372568	0.495	0.593	1.67571e-70	9q33.3									1
NEK6	2.41683e-123	-0.372879	0.713	0.805	2.90092e-119	9q33.3									1
ARHGEF11	3.86616e-26	-0.373778	0.197	0.25	4.64055e-22	1q23.1	1
GIPC1	6.79777e-36	-0.373986	0.258	0.326	8.15936e-32	19p13.12																			1
LAIR1	2.35451e-108	-0.37415	0.639	0.742	2.82611e-104	19q13.42																			1
ARHGDIB	9.30211e-189	-0.374208	0.849	0.922	1.11653e-184	12p12.3												1
YIF1B	1.68614e-24	-0.375488	0.199	0.25	2.02388e-20	19q13.2																			1
APP	2.91182e-68	-0.375566	0.475	0.57	3.49505e-64	21q21.3																					1
MCOLN1	7.84162e-73	-0.376075	0.492	0.59	9.4123e-69	19p13.2																			1
ITM2B	6.21618e-159	-0.376535	0.811	0.882	7.46128e-155	13q14.2													1
TACC1	3.11145e-55	-0.377943	0.371	0.464	3.73467e-51	8p11.22								1
SREBF2	5.22672e-43	-0.378595	0.325	0.402	6.27363e-39	22q13.2																						1
DYRK2	5.3071e-24	-0.380128	0.202	0.252	6.37012e-20	12q15												1
ABHD16A	2.96646e-33	-0.380319	0.257	0.322	3.56065e-29	6p21.33						1
ACTG1	1.82611e-161	-0.381268	0.866	0.929	2.19187e-157	17q25.3																	1
VPS35L	2.52319e-45	-0.381942	0.326	0.406	3.02858e-41	16p12.3																1
PYGL	1.48932e-26	-0.38206	0.201	0.255	1.78763e-22	14q22.1														1
LIMK1	2.94738e-43	-0.383521	0.454	0.519	3.53774e-39	7q11.23							1
RAB7A	5.33771e-91	-0.384243	0.55	0.652	6.40685e-87	3q21.3			1
SNAP29	1.80463e-32	-0.385609	0.224	0.287	2.1661e-28	22q11.21																						1
SPTSSA	3.35923e-36	-0.38599	0.258	0.326	4.03208e-32	14q13.1														1
PPP1R9B	6.50451e-86	-0.38627	0.529	0.631	7.80737e-82	17q21.33																	1
CLCN7	6.74873e-96	-0.387282	0.583	0.683	8.1005e-92	16p13.3																1
HAVCR2	3.53901e-113	-0.387527	0.538	0.671	4.24787e-109	5q33.3					1
TOR1AIP2	1.6984e-30	-0.387703	0.211	0.27	2.03859e-26	1q25.2	1
ARHGEF3	1.60166e-26	-0.388251	0.197	0.251	1.92247e-22	3p14.3			1
NDUFS3	8.81204e-39	-0.388311	0.255	0.326	1.05771e-34	11p11.2											1
SGPL1	8.87545e-29	-0.388804	0.224	0.281	1.06532e-24	10q22.1										1
ALOX5	7.61692e-169	-0.389647	0.829	0.888	9.14259e-165	10q11.21										1
UQCRC2	1.0185e-52	-0.390019	0.361	0.446	1.2225e-48	16p12.2																1
ZMIZ1	2.93593e-88	-0.390447	0.499	0.61	3.52399e-84	10q22.3										1
GNS	3.1592e-190	-0.391388	0.804	0.881	3.79199e-186	12q14.3												1
PI4KA	2.67899e-45	-0.391824	0.305	0.383	3.21559e-41	22q11.21																						1
SLC43A3	4.32545e-47	-0.391831	0.346	0.428	5.19184e-43	11q12.1											1
TXN2	1.76786e-32	-0.391871	0.209	0.271	2.12197e-28	22q12.3																						1
COTL1	1.21015e-117	-0.392065	0.624	0.733	1.45254e-113	16q24.1																1
RENBP	1.44144e-46	-0.392094	0.291	0.372	1.73016e-42	Xq28																							1
LAMTOR2	2.26253e-47	-0.39249	0.33	0.411	2.71572e-43	1q22	1
AP2S1	9.01125e-74	-0.39311	0.431	0.536	1.08162e-69	19q13.32																			1
STK40	1.47227e-81	-0.393302	0.47	0.579	1.76717e-77	1p34.3	1
RBM47	1.78093e-80	-0.393493	0.515	0.611	2.13766e-76	4p14				1
PLXNB2	1.54427e-65	-0.393873	0.448	0.539	1.85359e-61	22q13.33																						1
NEU1	4.0016e-54	-0.393998	0.338	0.427	4.80312e-50	6p21.33						1
LSP1	4.73018e-77	-0.394717	0.455	0.567	5.67763e-73	11p15.5											1
SLC35F6	5.73205e-76	-0.395634	0.448	0.553	6.88017e-72	2p23.3		1
PIP4K2B	3.83481e-32	-0.396112	0.199	0.259	4.60292e-28	17q12																	1
RPN1	7.95165e-39	-0.396776	0.263	0.333	9.54436e-35	3q21.3			1
ATP5F1A	7.64064e-57	-0.397392	0.364	0.453	9.17106e-53	18q21.1																		1
IRF2BP2	9.49918e-37	-0.397871	0.255	0.323	1.14019e-32	1q42.3	1
CDK4	5.91234e-44	-0.398257	0.283	0.36	7.09658e-40	12q14.1												1
RAP2A	3.49872e-42	-0.398683	0.291	0.367	4.19951e-38	13q32.1													1
DHRS7	2.66557e-51	-0.398711	0.325	0.411	3.19948e-47	14q23.1														1
MAP3K11	2.04768e-43	-0.399254	0.296	0.373	2.45784e-39	11q13.1											1
CYP1B1	2.64244e-79	-0.399978	0.232	0.342	3.17172e-75	2p22.2		1
HCLS1	6.6731e-90	-0.400585	0.541	0.645	8.00972e-86	3q13.33			1
ARHGAP10	6.14549e-44	-0.400895	0.296	0.374	7.37643e-40	4q31.23				1
NCF4	1.33002e-42	-0.400939	0.4	0.469	1.59642e-38	22q12.3																						1
CALM2	2.83048e-153	-0.402345	0.7	0.806	3.39743e-149	2p21		1
KYNU	1.2004e-38	-0.402942	0.315	0.386	1.44084e-34	2q22.2		1
ABHD12	8.99428e-105	-0.404309	0.614	0.711	1.07958e-100	20p11.21																				1
NAGA	6.88278e-44	-0.404821	0.272	0.349	8.2614e-40	22q13.2																						1
SPTAN1	3.13518e-60	-0.405584	0.411	0.498	3.76316e-56	9q34.11									1
ATP5F1D	2.55249e-47	-0.407099	0.291	0.372	3.06375e-43	19p13.3																			1
CREG1	2.89724e-183	-0.40746	0.804	0.878	3.47756e-179	1q24.2	1
HS2ST1	6.79723e-33	-0.407823	0.202	0.263	8.15871e-29	1p22.3	1
SLC30A1	6.87015e-35	-0.409836	0.199	0.263	8.24625e-31	1q32.3	1
ATP6AP2	1.8062e-139	-0.410571	0.685	0.787	2.16798e-135	Xp11.4																							1
SLC25A39	6.06084e-49	-0.411581	0.311	0.392	7.27482e-45	17q21.31																	1
VPS8	2.9546e-36	-0.41161	0.23	0.297	3.5464e-32	3q27.2			1
CXCR4	2.43705e-55	-0.411717	0.432	0.513	2.92519e-51	2q22.1		1
PKM	2.70687e-194	-0.411978	0.802	0.879	3.24906e-190	15q23															1
P4HB	6.70982e-56	-0.413537	0.326	0.416	8.0538e-52	17q25.3																	1
SCAMP4	6.23918e-36	-0.414381	0.215	0.28	7.48889e-32	19p13.3																			1
SCPEP1	7.57495e-188	-0.414559	0.735	0.846	9.09221e-184	17q22																	1
HEBP1	1.46122e-39	-0.414595	0.241	0.312	1.7539e-35	12p13.1												1
PLEC	1.8315e-87	-0.415454	0.453	0.566	2.19835e-83	8q24.3								1
AMDHD2	2.56136e-44	-0.415952	0.274	0.35	3.0744e-40	16p13.3																1
EMP3	1.94024e-123	-0.418747	0.578	0.701	2.32887e-119	19q13.33																			1
SCAMP2	1.90562e-122	-0.419618	0.596	0.708	2.28731e-118	15q24.1															1
INPP4A	5.06507e-34	-0.420805	0.22	0.283	6.07961e-30	2q11.2		1
MYO1F	2.01506e-96	-0.420957	0.496	0.609	2.41867e-92	19p13.2																			1
AZI2	4.77732e-31	-0.421311	0.205	0.263	5.73422e-27	3p24.1			1
DCAF12	4.83829e-38	-0.421769	0.198	0.265	5.8074e-34	9p13.3									1
SH3BP5	2.1784e-75	-0.422272	0.457	0.558	2.61474e-71	3p25.1			1
SEPHS2	1.0325e-66	-0.422584	0.403	0.497	1.23931e-62	16p11.2																1
ANXA2	0	-0.423852	0.997	0.999	0	15q22.2															1
XPO6	2.10394e-30	-0.424297	0.193	0.25	2.52536e-26	16p12.1																1
SIPA1	9.35415e-36	-0.425651	0.212	0.277	1.12278e-31	11q13.1											1
ABHD2	1.00309e-102	-0.425706	0.569	0.674	1.20401e-98	15q26.1															1
UTP6	1.05842e-34	-0.426102	0.189	0.251	1.27042e-30	17q11.2																	1
DPEP2	2.20546e-48	-0.427567	0.334	0.414	2.64721e-44	16q22.1																1
ACSS2	5.69406e-43	-0.428708	0.224	0.298	6.83458e-39	20q11.22																				1
NPC1	1.5355e-66	-0.429029	0.382	0.48	1.84306e-62	18q11.2																		1
ADAM9	1.19381e-67	-0.429665	0.35	0.452	1.43293e-63	8p11.22								1
RIN2	1.62236e-56	-0.43067	0.36	0.448	1.94732e-52	20p11.23																				1
RFX5	1.13074e-34	-0.431324	0.202	0.264	1.35723e-30	1q21.3	1
RHOG	1.61307e-104	-0.432687	0.533	0.645	1.93617e-100	11p15.4											1
CCNG2	2.56922e-36	-0.43277	0.221	0.286	3.08383e-32	4q21.1				1
COMT	1.29261e-162	-0.433868	0.669	0.784	1.55152e-158	22q11.21																						1
KMO	8.38213e-42	-0.434557	0.251	0.323	1.00611e-37	1q43	1
WIPF1	1.29338e-143	-0.436869	0.609	0.735	1.55244e-139	2q31.1		1
CSRP1	9.93616e-122	-0.436886	0.597	0.703	1.19264e-117	1q32.1	1
SORBS3	3.43323e-66	-0.43816	0.36	0.457	4.12091e-62	8p21.3								1
FKBP15	1.26962e-77	-0.438773	0.412	0.516	1.52392e-73	9q32									1
PBX3	1.13456e-48	-0.439159	0.331	0.408	1.36182e-44	9q33.3									1
SLC1A3	3.84507e-65	-0.442074	0.303	0.402	4.61524e-61	5p13.2					1
PHPT1	1.10665e-57	-0.442172	0.297	0.388	1.32831e-53	9q34.3									1
SEC14L1	6.7422e-55	-0.443162	0.266	0.353	8.09266e-51	17q25.2-q25.3																	1
ADI1	5.4741e-54	-0.443485	0.29	0.377	6.57056e-50	2p25.3		1
SPIRE1	6.31945e-54	-0.444615	0.253	0.339	7.58524e-50	18p11.21																		1
IGF2R	1.00028e-97	-0.444888	0.46	0.577	1.20064e-93	6q25.3						1
CTNND1	9.31834e-71	-0.444954	0.331	0.433	1.11848e-66	11q12.1											1
CPPED1	3.78203e-57	-0.446242	0.3	0.389	4.53958e-53	16p13.12																1
SLCO2B1	2.71093e-131	-0.44968	0.672	0.765	3.25393e-127	11q13.4											1
ADIPOR1	3.02689e-104	-0.449742	0.496	0.608	3.63317e-100	1q32.1	1
IL13RA1	1.89607e-70	-0.450593	0.326	0.43	2.27585e-66	Xq24																							1
DPYD	2.6736e-97	-0.451418	0.451	0.568	3.20912e-93	1p21.3	1
NFIC	5.19526e-46	-0.451449	0.248	0.324	6.23587e-42	19p13.3																			1
NAAA	7.4413e-52	-0.452072	0.272	0.355	8.93179e-48	4q21.1				1
LITAF	0	-0.452633	0.956	0.976	0	16p13.13																1
MGAT4A	4.84117e-53	-0.45268	0.323	0.406	5.81086e-49	2q11.2		1
RNF135	6.74178e-35	-0.453568	0.199	0.26	8.09216e-31	17q11.2																	1
MRTFA	6.23413e-39	-0.454062	0.199	0.265	7.48282e-35	22q13.1-q13.2																						1
GGA1	5.43057e-53	-0.455159	0.262	0.346	6.51831e-49	22q13.1																						1
SERF2	7.89131e-191	-0.456547	0.698	0.805	9.47194e-187	15q15.3															1
ADGRE5	4.56977e-100	-0.456572	0.442	0.563	5.48509e-96	19p13.12																			1
ZFP36L2	2.02992e-111	-0.457119	0.556	0.669	2.43652e-107	2p21		1
TANGO2	3.80463e-45	-0.459059	0.218	0.292	4.5667e-41	22q11.21																						1
SUSD6	1.51843e-74	-0.462137	0.364	0.465	1.82257e-70	14q24.1														1
PRDX4	8.42061e-54	-0.463011	0.264	0.348	1.01073e-49	Xp22.11																							1
C2CD5	6.97376e-37	-0.464269	0.188	0.251	8.3706e-33	12p12.1												1
DRAM1	3.66718e-112	-0.466765	0.476	0.6	4.40172e-108	12q23.2												1
NPC2	0	-0.466835	0.989	0.998	0	14q24.3														1
CD83	2.38107e-115	-0.46712	0.612	0.703	2.85799e-111	6p23						1
ADAM15	4.37932e-42	-0.467297	0.2	0.27	5.2565e-38	1q21.3	1
SCARB1	9.9184e-48	-0.467871	0.242	0.319	1.19051e-43	12q24.31												1
ITPKB	8.74198e-51	-0.470628	0.257	0.338	1.0493e-46	1q42.12	1
SMAP2	7.67899e-73	-0.471392	0.351	0.453	9.21709e-69	1p34.2	1
HERPUD1	3.00281e-75	-0.473028	0.327	0.431	3.60427e-71	16q13																1
ZDHHC7	5.93228e-46	-0.473465	0.203	0.277	7.12051e-42	16q24.1																1
AKIP1	7.10142e-44	-0.474539	0.183	0.254	8.52383e-40	11p15.4											1
RASSF3	3.43539e-77	-0.474742	0.347	0.454	4.1235e-73	12q14.2												1
NIPSNAP2	3.02544e-42	-0.474836	0.198	0.268	3.63143e-38	7p11.2							1
VMP1	4.34335e-137	-0.47598	0.555	0.68	5.21332e-133	17q23.1																	1
DCAF7	1.51281e-85	-0.476211	0.393	0.503	1.81582e-81	17q23.3																	1
DMXL1	1.34515e-48	-0.480908	0.211	0.288	1.61458e-44	5q23.1					1
AGTRAP	2.67893e-57	-0.482318	0.256	0.344	3.21551e-53	1p36.22	1
FAM89B	8.86864e-51	-0.483501	0.233	0.313	1.0645e-46	11q13.1											1
IFI16	1.28042e-83	-0.484185	0.36	0.472	1.53689e-79	1q23.1	1
DCAF6	2.53336e-46	-0.484877	0.195	0.268	3.04079e-42	1q24.2	1
PPT1	0	-0.486235	0.827	0.911	0	1p34.2	1
ATP5IF1	1.25315e-57	-0.486658	0.238	0.326	1.50416e-53	1p35.3	1
MOB3A	2.85579e-62	-0.488109	0.254	0.346	3.4278e-58	19p13.3																			1
TSPO	0	-0.490226	0.908	0.957	0	22q13.2																						1
PTPRJ	2.31855e-52	-0.490476	0.21	0.29	2.78295e-48	11p11.2											1
TLN1	7.17597e-203	-0.491105	0.657	0.787	8.61331e-199	9p13.3									1
GBA	1.13836e-108	-0.49132	0.431	0.555	1.36637e-104	1q22	1
GRHPR	5.17115e-56	-0.491678	0.236	0.322	6.20693e-52	9p13.2									1
CNN2	3.43683e-73	-0.492498	0.319	0.42	4.12523e-69	19p13.3																			1
WARS	5.85788e-127	-0.492604	0.657	0.736	7.03121e-123	14q32.2														1
PTPA	5.00168e-63	-0.493146	0.263	0.356	6.00351e-59	9q34.11									1
C16orf70	1.50065e-55	-0.493704	0.228	0.312	1.80123e-51	16q22.1																1
SH3BP2	3.73227e-50	-0.494828	0.198	0.276	4.47984e-46	4p16.3				1
HMG20B	1.9217e-52	-0.49666	0.248	0.329	2.30662e-48	19p13.3																			1
TPD52L2	2.3274e-85	-0.497339	0.357	0.469	2.79357e-81	20q13.33																				1
ADK	1.36341e-55	-0.498079	0.215	0.299	1.6365e-51	10q22.2										1
EVI2A	8.38465e-49	-0.498539	0.241	0.318	1.00641e-44	17q11.2																	1
KDM2B	1.48373e-45	-0.498699	0.202	0.275	1.78092e-41	12q24.31												1
MINK1	2.81915e-119	-0.501392	0.478	0.603	3.38382e-115	17p13.2																	1
PTPRC	1.47339e-112	-0.504715	0.409	0.537	1.76851e-108	1q31.3-q32.1	1
EPHX1	4.96784e-157	-0.515046	0.61	0.724	5.96289e-153	1q42.12	1
TNS1	4.73328e-68	-0.515072	0.262	0.358	5.68135e-64	2q35		1
ARL6IP5	2.00244e-168	-0.515611	0.56	0.695	2.40353e-164	3p14.1			1
NUP58	1.3289e-57	-0.516498	0.234	0.32	1.59508e-53	13q12.13													1
RGS10	3.37605e-56	-0.51685	0.227	0.311	4.05227e-52	10q26.11										1
FXYD5	2.58026e-282	-0.519931	0.783	0.879	3.09709e-278	19q13.12																			1
PLXND1	4.12698e-195	-0.522093	0.584	0.727	4.95361e-191	3q22.1			1
CXCL16	0	-0.523235	0.88	0.936	0	17p13.2																	1
FLOT1	1.35709e-56	-0.524274	0.214	0.297	1.62891e-52	6p21.33						1
ANOS1	2.71941e-84	-0.524597	0.306	0.416	3.2641e-80	Xp22.31																							1
SGSH	1.55799e-57	-0.530917	0.22	0.304	1.87006e-53	17q25.3																	1
TNFSF13	4.13206e-226	-0.532357	0.702	0.814	4.95971e-222	17p13.1																	1
IRF2BPL	2.64538e-51	-0.533932	0.177	0.253	3.17524e-47	14q24.3														1
NINJ1	5.79932e-41	-0.534122	0.198	0.264	6.96092e-37	9q22.31									1
TM7SF3	1.87302e-97	-0.534909	0.334	0.455	2.24819e-93	12p11.23												1
KCNQ1	2.39158e-61	-0.535597	0.213	0.301	2.87062e-57	11p15.5-p15.4											1
GNPTAB	4.71302e-62	-0.535613	0.221	0.309	5.65703e-58	12q23.2												1
TM6SF1	3.007e-120	-0.535663	0.412	0.541	3.6093e-116	15q25.2															1
CDS2	1.11989e-70	-0.541697	0.282	0.378	1.34421e-66	20p12.3																				1
FUOM	1.30755e-78	-0.542445	0.278	0.383	1.56945e-74	10q26.3										1
CTSB	0	-0.543366	1	1	0	8p23.1								1
LRCH4	1.09868e-56	-0.544839	0.205	0.287	1.31874e-52	7q22.1							1
MAT2A	1.21429e-126	-0.544945	0.432	0.564	1.45751e-122	2p11.2		1
GPX3	8.83835e-67	-0.547416	0.213	0.304	1.06087e-62	5q33.1					1
SMIM30	1.41311e-53	-0.54757	0.179	0.257	1.69616e-49	7q31.1							1
LPL	0.154656	-0.547581	0.564	0.528	1	8p21.3								1
PARVB	5.16661e-79	-0.547797	0.286	0.39	6.20148e-75	22q13.31																						1
RGS12	1.0631e-70	-0.549456	0.258	0.355	1.27604e-66	4p16.3				1
CREB3L2	5.83099e-68	-0.549535	0.222	0.315	6.99893e-64	7q33							1
MARCO	0	-0.554178	0.979	0.984	0	2q14.2		1
TPP1	0	-0.5556	0.824	0.921	0	11p15.4											1
PRDX1	0	-0.556481	0.768	0.878	0	1p34.1	1
PRKCD	3.82131e-117	-0.557756	0.355	0.488	4.58672e-113	3p21.1			1
FMNL3	2.48993e-81	-0.558254	0.278	0.384	2.98866e-77	12q13.12												1
CTSS	0	-0.558624	0.988	0.998	0	1q21.3	1
IRF2	2.02739e-99	-0.558677	0.325	0.445	2.43348e-95	4q35.1				1
IAH1	1.20539e-67	-0.559286	0.218	0.311	1.44684e-63	2p25.1		1
PGPEP1	7.81593e-79	-0.560393	0.246	0.35	9.38146e-75	19p13.11																			1
COL8A2	2.8634e-53	-0.562073	0.185	0.262	3.43693e-49	1p34.3	1
ZFP36L1	7.84435e-108	-0.563067	0.432	0.549	9.41558e-104	14q24.1														1
C5AR1	0	-0.564198	0.891	0.957	0	19q13.32																			1
KIAA0513	6.93567e-67	-0.565323	0.222	0.314	8.32489e-63	16q24.1																1
PIK3AP1	1.97556e-238	-0.565743	0.599	0.756	2.37127e-234	10q24.1										1
TIMP1	6.81433e-114	-0.568253	0.419	0.545	8.17924e-110	Xp11.3																							1
SEMA6B	8.87666e-87	-0.569242	0.267	0.377	1.06547e-82	19p13.3																			1
PCK2	4.11605e-84	-0.570284	0.293	0.4	4.94049e-80	14q11.2-q12														1
NCK1	2.60108e-87	-0.571494	0.26	0.37	3.12207e-83	3q22.3			1
TMEM106A	1.24238e-57	-0.57218	0.232	0.314	1.49123e-53	17q21.31																	1
CRYL1	2.73655e-61	-0.572379	0.207	0.292	3.28468e-57	13q12.11													1
CLIC4	1.6926e-158	-0.572678	0.455	0.598	2.03163e-154	1p36.11	1
MKNK1	1.20153e-120	-0.574	0.396	0.526	1.4422e-116	1p33	1
GLIPR1	8.83302e-170	-0.574469	0.395	0.562	1.06023e-165	12q21.2												1
DNASE2	9.18605e-226	-0.576883	0.636	0.763	1.1026e-221	19p13.13																			1
ADTRP	8.81325e-150	-0.578264	0.454	0.593	1.05785e-145	6p24.1						1
CPM	1.22475e-210	-0.578485	0.568	0.723	1.47007e-206	12q15												1
CPED1	2.23401e-86	-0.579877	0.258	0.367	2.68149e-82	7q31.31							1
CELF2	1.00132e-113	-0.580208	0.329	0.459	1.20189e-109	10p14										1
NADK	6.3908e-85	-0.582459	0.261	0.369	7.67088e-81	1p36.33	1
DNASE1L1	4.80425e-66	-0.582699	0.188	0.276	5.76654e-62	Xq28																							1
ASAP1	1.54791e-169	-0.586441	0.47	0.618	1.85796e-165	8q24.21-q24.22								1
ADAM10	2.73589e-169	-0.587143	0.468	0.614	3.28389e-165	15q21.3															1
CST3	0	-0.587563	0.926	0.965	0	20p11.21																				1
METRNL	1.01709e-99	-0.587923	0.305	0.424	1.22081e-95	17q25.3																	1
FMNL1	1.50204e-163	-0.588126	0.452	0.605	1.8029e-159	17q21.31																	1
RXRA	3.11492e-116	-0.591554	0.322	0.452	3.73883e-112	9q34.2									1
VAV1	7.27039e-85	-0.593435	0.249	0.356	8.72665e-81	19p13.3																			1
CPVL	9.18371e-256	-0.593508	0.646	0.785	1.10232e-251	7p14.3							1
ATG7	7.45852e-184	-0.59398	0.496	0.648	8.95246e-180	3p25.3			1
IDH2	2.0912e-84	-0.59917	0.266	0.372	2.51007e-80	15q26.1															1
DNMT1	4.22766e-59	-0.600156	0.184	0.265	5.07446e-55	19p13.2																			1
SNX8	1.58244e-73	-0.601749	0.211	0.306	1.8994e-69	7p22.3							1
TNFRSF14	1.20587e-136	-0.602167	0.378	0.516	1.4474e-132	1p36.32	1
TLR2	1.74061e-52	-0.604378	0.205	0.281	2.08926e-48	4q31.3				1
IER5L	7.5448e-107	-0.604395	0.247	0.371	9.05603e-103	9q34.11									1
ADCK2	4.83269e-72	-0.610417	0.196	0.288	5.80068e-68	7q34							1
MFSD1	0	-0.613006	0.783	0.898	0	3q25.32			1
FPR3	6.82451e-257	-0.616037	0.505	0.696	8.19146e-253	19q13.41																			1
SLC46A3	4.89959e-69	-0.616738	0.193	0.283	5.88098e-65	13q12.3													1
CCL18	7.25263e-118	-0.617286	0.699	0.768	8.70533e-114	17q12																	1
ABCA1	1.20458e-130	-0.617485	0.219	0.359	1.44586e-126	9q31.1									1
PLEKHA2	1.78552e-100	-0.618077	0.266	0.384	2.14316e-96	8p11.22								1
RAB42	6.82985e-71	-0.619614	0.202	0.294	8.19787e-67	1p35.3	1
LILRB1	2.94597e-60	-0.619725	0.176	0.258	3.53605e-56	19q13.42																			1
PIK3IP1	1.10524e-71	-0.625317	0.19	0.282	1.32662e-67	22q12.2																						1
MXD4	2.10338e-93	-0.625873	0.244	0.356	2.52469e-89	4p16.3				1
SNAP23	1.44506e-95	-0.627345	0.253	0.367	1.7345e-91	15q15.1-q15.2															1
OGDH	3.63196e-75	-0.629532	0.211	0.306	4.35944e-71	7p13							1
SLC29A1	5.08417e-75	-0.632726	0.233	0.328	6.10252e-71	6p21.1						1
LIPA	0	-0.633522	0.994	0.999	0	10q23.31										1
SLC16A3	2.16602e-221	-0.638021	0.504	0.669	2.59987e-217	17q25.3																	1
SMS	1.06025e-161	-0.638833	0.417	0.561	1.27262e-157	Xp22.11																							1
PIM1	4.32451e-96	-0.639613	0.267	0.381	5.19071e-92	6p21.2						1
MREG	7.27593e-71	-0.645378	0.208	0.3	8.7333e-67	2q35		1
AKR1A1	2.7812e-273	-0.649897	0.561	0.728	3.33827e-269	1p34.1	1
PLXDC2	4.62721e-293	-0.653726	0.584	0.749	5.55404e-289	10p12.31										1
RAB20	1.23687e-135	-0.655699	0.299	0.441	1.48461e-131	13q34													1
CYFIP1	1.24313e-293	-0.655999	0.586	0.749	1.49213e-289	15q11.2															1
SLC11A2	1.23201e-129	-0.658242	0.295	0.432	1.47878e-125	12q13.12												1
PSAP	0	-0.663585	1	1	0	10q22.1										1
ARHGAP18	5.07961e-196	-0.665638	0.413	0.581	6.09706e-192	6q22.33						1
JAML	3.60217e-194	-0.667834	0.502	0.646	4.32369e-190	11q23.3											1
ARRB2	0	-0.67079	0.823	0.941	0	17p13.2																	1
DOCK10	3.2401e-97	-0.673252	0.216	0.328	3.8891e-93	2q36.2		1
SLC26A11	1.02923e-154	-0.673473	0.368	0.514	1.23538e-150	17q25.3																	1
PLBD2	1.19617e-200	-0.675161	0.405	0.577	1.43576e-196	12q24.13												1
CCR1	1.39226e-219	-0.675951	0.412	0.595	1.67114e-215	3p21.31			1
CYP4V2	5.71235e-103	-0.677015	0.231	0.347	6.85653e-99	4q35.1-q35.2				1
ABR	1.26973e-288	-0.678442	0.545	0.717	1.52406e-284	17p13.3																	1
PINK1	1.33107e-122	-0.683174	0.265	0.395	1.59768e-118	1p36.12	1
HM13	4.86834e-145	-0.683261	0.36	0.501	5.84346e-141	20q11.21																				1
FAM20C	1.35679e-165	-0.683477	0.467	0.602	1.62855e-161	7p22.3							1
KCTD12	0	-0.687985	0.655	0.826	0	13q22.3													1
SOD2	3.60044e-215	-0.688197	0.525	0.679	4.32161e-211	6q25.3						1
ATP6V1B2	0	-0.688219	0.727	0.86	0	8p21.3								1
ABCC3	5.95196e-91	-0.697278	0.196	0.302	7.14413e-87	17q21.33																	1
SPRED1	1.9218e-76	-0.700283	0.177	0.269	2.30674e-72	15q14															1
MAPRE2	3.74123e-90	-0.701073	0.185	0.288	4.49059e-86	18q12.1-q12.2																		1
NUPR1	2.14707e-278	-0.702281	0.67	0.779	2.57712e-274	16p11.2																1
AP1B1	2.04868e-235	-0.706013	0.464	0.636	2.45903e-231	22q12.2																						1
MYADM	3.44989e-108	-0.716742	0.276	0.395	4.1409e-104	19q13.42																			1
AGO1	2.79475e-89	-0.721579	0.171	0.271	3.35454e-85	1p34.3	1
SELPLG	1.56923e-129	-0.721681	0.27	0.401	1.88355e-125	12q24.11												1
FYB1	7.09284e-203	-0.722762	0.375	0.549	8.51353e-199	5p13.1					1
DOP1B	2.04739e-85	-0.723443	0.16	0.256	2.45748e-81	21q22.12																					1
OSCAR	1.39456e-174	-0.728477	0.34	0.496	1.67389e-170	19q13.42																			1
MAFB	1.48978e-272	-0.728938	0.518	0.701	1.78818e-268	20q12																				1
TBC1D2B	7.16686e-141	-0.731835	0.262	0.402	8.60238e-137	15q24.3-q25.1															1
DOK3	5.17835e-124	-0.735128	0.224	0.352	6.21557e-120	5q35.3					1
UBE2D1	7.02838e-85	-0.735741	0.156	0.251	8.43616e-81	10q21.1										1
ME1	2.54252e-91	-0.736106	0.177	0.279	3.05179e-87	6q14.2						1
CD37	0	-0.742672	0.612	0.788	0	19q13.33																			1
SLC2A9	6.19475e-103	-0.743939	0.193	0.305	7.43556e-99	4p16.1				1
TNFAIP2	0	-0.744472	0.681	0.815	0	14q32.32														1
NRROS	4.04239e-132	-0.747073	0.253	0.387	4.85208e-128	3q29			1
TTYH3	3.21824e-188	-0.753709	0.332	0.499	3.86285e-184	7p22.3							1
GLA	2.47939e-199	-0.753932	0.331	0.504	2.97601e-195	Xq22.1																							1
SRC	2.69417e-168	-0.757981	0.284	0.441	3.23381e-164	20q11.23																				1
CDKN1A	1.50249e-101	-0.768807	0.232	0.346	1.80344e-97	6p21.2						1
HVCN1	3.33671e-210	-0.769722	0.344	0.518	4.00505e-206	12q24.11												1
PEA15	3.57757e-156	-0.775785	0.317	0.464	4.29416e-152	1q23.2	1
RAC2	1.26201e-161	-0.786213	0.47	0.596	1.51479e-157	22q13.1																						1
CYB5R1	7.63727e-143	-0.790441	0.222	0.36	9.16702e-139	1q32.1	1
PPM1M	6.74405e-168	-0.792348	0.252	0.407	8.09489e-164	3p21.2			1
PLD3	0	-0.795055	0.961	0.998	0	19q13.2																			1
TNFRSF1B	1.51098e-163	-0.801806	0.261	0.412	1.81363e-159	1p36.22	1
ARHGAP4	1.89546e-134	-0.805575	0.233	0.366	2.27512e-130	Xq28																							1
AP2A2	1.92586e-135	-0.805954	0.265	0.397	2.3116e-131	11p15.5											1
NOTCH2	8.8086e-136	-0.814093	0.213	0.346	1.0573e-131	1p12	1
PPARD	1.52155e-95	-0.817005	0.152	0.252	1.82631e-91	6p21.31						1
FGD4	8.22645e-120	-0.81814	0.177	0.296	9.87421e-116	12p11.21												1
GIMAP2	1.6765e-97	-0.819716	0.157	0.259	2.0123e-93	7q36.1							1
SNX24	6.38777e-124	-0.822345	0.181	0.303	7.66724e-120	5q23.2					1
CALM3	1.81067e-175	-0.824014	0.352	0.501	2.17334e-171	19q13.32																			1
ARHGAP9	7.1406e-99	-0.831052	0.155	0.258	8.57086e-95	12q13.3												1
DAB2	0	-0.833816	0.757	0.896	0	5p13.1					1
RAB32	3.88234e-161	-0.835006	0.258	0.407	4.65997e-157	6q24.3						1
LST1	7.67588e-216	-0.842144	0.275	0.454	9.21336e-212	6p21.33						1
CD74	0	-0.842571	0.998	0.998	0	5q33.1					1
NABP1	7.4526e-183	-0.843554	0.255	0.416	8.94536e-179	2q32.3		1
CYB561A3	1.51086e-102	-0.844162	0.157	0.262	1.81349e-98	11q12.2											1
ITGB2	0	-0.846145	0.818	0.958	0	21q22.3																					1
CAPG	0	-0.86107	0.984	0.998	0	2p11.2		1
SLC20A1	5.13351e-106	-0.865539	0.149	0.255	6.16175e-102	2q14.1		1
GLMP	4.37216e-128	-0.870086	0.169	0.292	5.24791e-124	1q22	1
LHFPL2	0	-0.872201	0.551	0.789	0	5q14.1					1
CLEC12A	1.00732e-162	-0.873055	0.196	0.341	1.20909e-158	12p13.31												1
ARRDC4	3.55738e-118	-0.876099	0.165	0.28	4.26992e-114	15q26.2															1
RARRES1	3.84716e-114	-0.877976	0.234	0.35	4.61775e-110	3q25.32			1
LCP2	7.73369e-273	-0.889858	0.303	0.51	9.28274e-269	5q35.1					1
TMEM86A	1.99702e-120	-0.891601	0.153	0.267	2.39702e-116	11p15.1											1
36951	1.08663e-296	-0.905839	0.323	0.536	1.30428e-292
FCHO2	0	-0.916127	0.444	0.664	0	5q13.2					1
AIF1	0	-0.918626	0.744	0.9	0	6p21.33						1
CHST11	0	-0.934051	0.418	0.639	0	12q23.3												1
BCAT1	3.07857e-184	-0.948246	0.198	0.353	3.69521e-180	12p12.1												1
ATP6V0A1	9.82729e-258	-0.962967	0.264	0.456	1.17957e-253	17q21.2																	1
ALDH1A1	0	-0.964886	0.666	0.836	0	9q21.13									1
ARHGAP25	3.25728e-229	-0.968	0.234	0.412	3.90972e-225	2p13.3		1
SWAP70	1.30429e-217	-0.968347	0.22	0.393	1.56554e-213	11p15.4											1
OTULINL	8.99391e-141	-0.973491	0.146	0.27	1.07954e-136	5p15.2					1
CYTH4	9.2174e-232	-0.976984	0.239	0.419	1.10636e-227	22q13.1																						1
JUNB	0	-0.989959	0.432	0.669	0	19p13.13																			1
ARHGAP26	8.10141e-198	-0.991614	0.208	0.369	9.72412e-194	5q31.3					1
TGFBR1	0	-0.993321	0.341	0.565	0	9q22.33									1
MRC1	0	-0.998173	0.601	0.86	0	10p12.33										1
APOE	0	-1.0007	0.973	0.996	0	19q13.32																			1
CA2	5.83795e-103	-1.00163	0.185	0.296	7.00729e-99	8q21.2								1
GM2A	0	-1.00238	0.798	0.927	0	5q33.1					1
BTG2	3.95419e-236	-1.00739	0.244	0.426	4.74621e-232	1q32.1	1
HCK	0	-1.00949	0.361	0.611	0	20q11.21																				1
SIGLEC9	6.79623e-206	-1.01032	0.19	0.354	8.15752e-202	19q13.3-q13.4																			1
MAF	0	-1.01127	0.419	0.639	0	16q23.2																1
PDGFC	2.2382e-176	-1.01416	0.171	0.317	2.68651e-172	4q32.1				1
CIITA	0	-1.02525	0.334	0.545	0	16p13.13																1
MAP3K3	1.41853e-198	-1.0268	0.176	0.334	1.70266e-194	17q23.3																	1
BMP2K	1.24303e-226	-1.02691	0.209	0.382	1.49201e-222	4q21.21				1
FBP1	0	-1.03522	0.884	0.953	0	9q22.32									1
CHDH	1.04765e-135	-1.04188	0.133	0.25	1.25749e-131	3p21.1			1
LACC1	3.02034e-136	-1.04582	0.135	0.253	3.62532e-132	13q14.11													1
ARPIN	1.72888e-232	-1.04628	0.203	0.379	2.07518e-228	15q26.1															1
NAGK	0	-1.0535	0.408	0.664	0	2p13.3		1
SLC43A2	5.84381e-263	-1.06235	0.213	0.404	7.01433e-259	17p13.3																	1
PRXL2A	3.11294e-181	-1.0658	0.158	0.303	3.73646e-177	10q23.1										1
IL10RA	0	-1.07346	0.279	0.498	0	11q23.3											1
LRRC25	1.91336e-301	-1.07761	0.236	0.444	2.2966e-297	19p13.11																			1
PRKACB	3.23573e-281	-1.08022	0.215	0.414	3.88385e-277	1p31.1	1
OAZ2	1.16218e-275	-1.08352	0.221	0.416	1.39497e-271	15q22.31															1
GPNMB	0	-1.09291	0.999	1	0	7p15.3							1
GAS7	0	-1.09722	0.236	0.447	0	17p13.1																	1
CSF1	1.47274e-121	-1.12608	0.23	0.347	1.76774e-117	1p13.3	1
TCN2	1.72369e-184	-1.1293	0.171	0.316	2.06895e-180	22q12.2																						1
IGFLR1	2.79059e-191	-1.13116	0.146	0.293	3.34955e-187	19q13.12																			1
TRPS1	4.65094e-181	-1.13584	0.132	0.272	5.58252e-177	8q23.3								1
ARHGAP15	1.48433e-273	-1.13645	0.177	0.368	1.78164e-269	2q22.2-q22.3		1
FUCA1	0	-1.15458	0.628	0.802	0	1p36.11	1
ARHGAP45	7.3748e-175	-1.16089	0.12	0.253	8.85198e-171	19p13.3																			1
CSF1R	0	-1.16651	0.457	0.744	0	5q32					1
TMEM51	2.30785e-205	-1.19065	0.132	0.283	2.77011e-201	1p36.21	1
HCST	0	-1.19255	0.222	0.436	0	19q13.12																			1
GSN	0	-1.20592	0.528	0.776	0	9q33.2									1
SLC36A1	9.3327e-226	-1.21743	0.141	0.302	1.1202e-221	5q33.1					1
PTAFR	0	-1.21783	0.261	0.522	0	1p35.3	1
KCNMA1	0	-1.21818	0.259	0.496	0	10q22.3										1
CD4	0	-1.23177	0.531	0.796	0	12p13.31												1
RAP2B	0	-1.2434	0.413	0.72	0	3q25.2			1
C15orf48	2.93875e-220	-1.2563	0.153	0.313	3.52738e-216	15q21.1															1
PLEKHO1	4.69095e-278	-1.25671	0.175	0.363	5.63054e-274	1q21.2	1
PILRA	0	-1.25884	0.311	0.607	0	7q22.1							1
BCL3	7.12956e-199	-1.2594	0.118	0.26	8.55761e-195	19q13.32																			1
CD300LF	0	-1.26192	0.217	0.446	0	17q25.1																	1
APOC2	1.62972e-61	-1.26428	0.247	0.316	1.95615e-57	19q13.32																			1
S100A9	0	-1.26703	0.341	0.607	0	1q21.3	1
SLC38A6	0	-1.2765	0.175	0.38	0	14q23.1														1
DNASE2B	7.09782e-233	-1.29327	0.155	0.319	8.51951e-229	1p31.1-p22.3	1
FCGR2A	0	-1.29986	0.188	0.399	0	1q23.3	1
CD14	0	-1.32241	0.548	0.786	0	5q31.3					1
HK3	0	-1.34583	0.317	0.653	0	5q35.2					1
SGK1	0	-1.36439	0.468	0.81	0	6q23.2						1
PLEK	0	-1.38844	0.327	0.609	0	2p14		1
RASSF4	3.11977e-297	-1.41579	0.133	0.318	3.74466e-293	10q11.21										1
NPL	0	-1.42518	0.419	0.75	0	1q25.3	1
ITGAX	0	-1.44695	0.638	0.921	0	16p11.2																1
PFKFB3	0	-1.45664	0.137	0.326	0	10p15.1										1
TRIM47	1.80859e-245	-1.46823	0.104	0.26	2.17085e-241	17q25.1																	1
LY86	0	-1.47459	0.167	0.39	0	6p25.1						1
LAT2	9.89475e-303	-1.48391	0.114	0.296	1.18767e-298	7q11.23							1
SLAMF8	0	-1.49176	0.308	0.686	0	1q23.2	1
CR1	8.90642e-250	-1.50951	0.099	0.255	1.06904e-245	1q32.2	1
METTL7A	0	-1.61814	0.115	0.318	0	12q13.12												1
BIRC7	3.81563e-273	-1.62967	0.096	0.258	4.5799e-269	20q13.33																				1
TREM2	0	-1.64455	0.331	0.743	0	6p21.1						1
A2M	0	-1.65883	0.207	0.532	0	12p13.31												1
SCIMP	0	-1.6718	0.109	0.323	0	17p13.2																	1
LYZ	0	-1.67627	0.996	0.999	0	12q15												1
CEBPD	0	-1.78081	0.225	0.538	0	8q11.21								1
TLR7	0	-1.79738	0.092	0.284	0	Xp22.2																							1
C5AR2	0	-1.834	0.083	0.27	0	19q13.32																			1
HTRA4	0	-1.83435	0.097	0.294	0	8p11.22								1
CD163	0	-1.861	0.617	0.947	0	12p13.31												1
TMEM176A	0	-1.89151	0.087	0.26	0	7q36.1							1
C3AR1	0	-1.91112	0.314	0.794	0	12p13.31												1
CXCL2	0	-1.98907	0.087	0.284	0	4q13.3				1
CLEC7A	0	-2.00424	0.273	0.726	0	12p13.2												1
TMEM176B	0	-2.02797	0.164	0.432	0	7q36.1							1
GIMAP4	0	-2.06841	0.099	0.353	0	7q36.1							1
TGFBI	0	-2.11917	0.305	0.779	0	5q31.1					1
SIGLEC1	0	-2.12423	0.106	0.393	0	20p13																				1
FN1	0	-2.17146	0.753	0.957	0	2q35		1
LGMN	0	-2.20376	0.349	0.716	0	14q32.12														1
ACE	0	-2.21833	0.181	0.591	0	17q23.3																	1
SPARC	0	-2.25096	0.225	0.615	0	5q33.1					1
KCNJ5	0	-2.25613	0.064	0.261	0	11q24.3											1
MARCKS	0	-2.32209	0.086	0.339	0	6q21						1
CD84	0	-2.40078	0.14	0.591	0	1q23.3	1
MPEG1	0	-2.52546	0.114	0.47	0	11q12.1											1
ITGAM	0	-2.6487	0.069	0.371	0	16p11.2																1
IGSF6	0	-2.66896	0.254	0.81	0	16p12.2																1
CYBB	0	-2.95757	0.322	0.972	0	Xp21.1-p11.4																							1
MS4A6A	0	-3.13273	0.061	0.335	0	11q12.2											1
LILRB2	0	-3.16589	0.037	0.313	0	19q13.4																			1

## Sheet: Endiandrin A
	p_val	avg_log2FC	pct.1	pct.2	p_val_adj	Chromosome	"1	"2	"3	"4	"5	"6	"7	"8	"9	"10	"11	"12	"13	"14	"15	"16	"17	"18	"19	"20	"21	"22	X	M
FABP4	0	3.59056	0.947	0.536	0	8q21.13								1
MCEMP1	0	2.67611	0.66	0.187	0	19p13.2																			1
GPD1	0	2.34938	0.52	0.155	0	12q13.12												1
SPOCD1	0	1.91341	0.448	0.131	0	1p35.2	1
PPP2R1B	6.10639e-305	1.64512	0.292	0.112	7.3295e-301	11q23.1											1
SCD	0	1.63167	0.793	0.519	0	10q24.31										1
PLIN2	0	1.61521	0.509	0.203	0	9p22.1									1
MACC1	0	1.612	0.484	0.218	0	7p21.1							1
CD36	0	1.56177	0.838	0.496	0	7q21.11							1
PDK4	0	1.55742	0.348	0.142	0	7q21.3							1
ABCG1	0	1.52437	0.746	0.44	0	21q22.3																					1
ITGB8	1.50517e-258	1.3996	0.353	0.177	1.80666e-254	7p21.1							1
HPGD	0	1.37586	0.454	0.218	0	4q34.1				1
FHL1	8.30295e-222	1.33603	0.279	0.125	9.96603e-218	Xq26.3																							1
AKR1C3	4.27966e-243	1.31898	0.364	0.193	5.13688e-239	10p15.1										1
MME	0	1.30241	0.524	0.286	0	3q25.2			1
TMEM91	5.30327e-195	1.25845	0.26	0.118	6.36551e-191	19q13.2																			1
MGST1	0	1.19727	0.621	0.368	0	12p12.3												1
NMB	2.15312e-298	1.19498	0.46	0.254	2.58439e-294	15q25.2															1
SVIL	4.47227e-272	1.18704	0.392	0.204	5.36807e-268	10p11.23										1
FAM89A	0	1.14403	0.462	0.248	0	1q42.2	1
AMIGO2	0	1.1073	0.565	0.334	0	12q13.11												1
PHLDA1	0	1.09407	0.467	0.252	0	12q21.2												1
PHACTR1	0	1.06934	0.536	0.308	0	6p24.1						1
TTC39B	1.06817e-250	1.06421	0.414	0.229	1.28212e-246	9p22.3									1
ADAM17	0	1.05967	0.711	0.455	0	2p25.1		1
BCAR1	8.49648e-219	1.00471	0.386	0.213	1.01983e-214	16q23.1																1
FABP5	0	0.998969	0.808	0.551	0	8q21.13								1
ACSL1	0	0.995109	0.836	0.621	0	4q35.1				1
NRIP1	3.18701e-183	0.978715	0.352	0.199	3.82537e-179	21q11.2-q21.1																					1
SEMA3C	6.66484e-165	0.945674	0.338	0.194	7.9998e-161	7q21.11							1
RETREG1	2.8062e-133	0.931859	0.3	0.176	3.36828e-129	5p15.1					1
CD52	0	0.929776	0.995	0.937	0	1p36.11	1
RBP4	2.8549e-203	0.924478	0.523	0.369	3.42673e-199	10q23.33										1
DOCK11	0	0.896173	0.66	0.444	0	Xq24																							1
PHLDA3	6.83597e-244	0.891277	0.486	0.299	8.20521e-240	1q32.1	1
UGCG	8.54549e-202	0.876034	0.478	0.314	1.02572e-197	9q31.3									1
G6PD	0	0.867749	0.822	0.632	0	Xq28																							1
ECH1	0	0.859998	0.709	0.494	0	19q13.2																			1
GLIPR2	0	0.858005	0.918	0.76	0	9p13.3									1
PCOLCE2	0	0.856051	0.682	0.484	0	3q23			1
MEGF9	1.18317e-192	0.847651	0.43	0.265	1.42015e-188	9q33.2									1
DTX4	1.82369e-139	0.830791	0.329	0.196	2.18897e-135	11q12.1											1
ABHD5	1.01627e-117	0.829969	0.298	0.18	1.21983e-113	3p21.33			1
ST14	0	0.823738	0.701	0.485	0	11q24.3											1
GTPBP2	1.15097e-124	0.817495	0.323	0.199	1.38151e-120	6p21.1						1
SDC2	5.40935e-90	0.815992	0.273	0.173	6.49285e-86	8q22.1								1
PLAAT3	6.686e-182	0.811175	0.447	0.288	8.02521e-178	11q12.3-q13.1											1
ATP13A3	2.10293e-254	0.803712	0.553	0.357	2.52415e-250	3q29			1
P2RY1	1.74087e-145	0.795052	0.369	0.229	2.08956e-141	3q25.2			1
OAS1	0	0.789787	0.753	0.561	0	12q24.13												1
SEL1L	2.70782e-278	0.773559	0.633	0.448	3.25019e-274	14q31														1
SIK2	2.43884e-92	0.770661	0.267	0.166	2.92734e-88	11q23.1											1
SCCPDH	1.83565e-284	0.766193	0.648	0.466	2.20333e-280	1q44	1
ACADVL	0	0.752197	0.724	0.526	0	17p13.1																	1
CDK14	1.27195e-87	0.742419	0.27	0.171	1.52672e-83	7q21.13							1
VSIG4	0	0.737647	0.963	0.934	0	Xq12																							1
UBASH3B	7.6411e-123	0.732429	0.378	0.25	9.17162e-119	11q24.1											1
SLC11A1	0	0.73226	0.872	0.711	0	2q35		1
SLC27A3	9.45857e-96	0.721337	0.305	0.197	1.13531e-91	1q21.3	1
PDE3B	1.16188e-139	0.707543	0.421	0.281	1.39461e-135	11p15.2											1
FGR	0	0.705683	0.986	0.908	0	1p35.3	1
GALNT12	4.69085e-142	0.70526	0.414	0.27	5.63043e-138	9q22.33									1
FDX1	3.58506e-231	0.69891	0.634	0.455	4.30315e-227	11q22.3											1
PEX19	8.64238e-140	0.698285	0.43	0.29	1.03734e-135	1q23.2	1
MMP19	1.42637e-79	0.695573	0.282	0.185	1.71207e-75	12q13.2												1
TGM2	5.20525e-112	0.691212	0.428	0.307	6.24786e-108	20q11.23																				1
ATF4	1.97797e-152	0.680457	0.49	0.344	2.37416e-148	22q13.1																						1
IMPAD1	2.16689e-153	0.67647	0.484	0.336	2.60092e-149	8q12.1								1
B4GALT5	4.62312e-113	0.675742	0.402	0.279	5.54913e-109	20q13.13																				1
ERGIC1	6.20607e-143	0.673606	0.455	0.312	7.44915e-139	5q35.1					1
GPRIN3	1.14065e-179	0.673491	0.538	0.378	1.36912e-175	4q22.1				1
PSME4	2.4691e-93	0.669101	0.398	0.289	2.96366e-89	2p16.2		1
TREM1	3.06978e-204	0.668575	0.618	0.45	3.68465e-200	6p21.1						1
DEGS1	2.11949e-243	0.660972	0.66	0.488	2.54402e-239	1q42.11	1
CITED2	0	0.659125	0.848	0.716	0	6q24.1						1
JAKMIP2	2.27321e-142	0.657847	0.512	0.369	2.72854e-138	5q32					1
LONRF3	1.66436e-97	0.657409	0.355	0.242	1.99773e-93	Xq24																							1
MSR1	0	0.655752	0.98	0.959	0	8p22								1
TOMM5	1.77404e-101	0.648613	0.362	0.246	2.12938e-97	9p13.2									1
SRXN1	4.74662e-79	0.642633	0.399	0.301	5.69736e-75	20p13																				1
ANPEP	6.45343e-225	0.640214	0.727	0.583	7.74605e-221	15q26.1															1
NCEH1	0	0.632046	0.885	0.747	0	3q26.31			1
HADH	7.58817e-78	0.621322	0.327	0.229	9.10808e-74	4q25				1
PDE8A	2.91987e-68	0.620098	0.293	0.204	3.50473e-64	15q25.3															1
CASP7	1.76349e-64	0.618343	0.27	0.185	2.11671e-60	10q25.3										1
AQP9	0	0.614268	0.846	0.617	0	15q21.3															1
GSTO1	3.46096e-305	0.613005	0.799	0.651	4.15419e-301	10q25.1										1
PDCD4	1.20179e-120	0.612807	0.473	0.343	1.44251e-116	10q25.2										1
SECISBP2L	1.23921e-70	0.61007	0.287	0.195	1.48743e-66	15q21.1															1
ANXA1	3.9404e-284	0.595619	0.915	0.849	4.72966e-280	9q21.13									1
ZDHHC8	7.56931e-62	0.594301	0.277	0.193	9.08544e-58	22q11.21																						1
PGD	0	0.588763	0.94	0.87	0	1p36.22	1
MTHFD2	3.75588e-114	0.588273	0.498	0.373	4.50818e-110	2p13.1		1
FDFT1	5.7027e-48	0.587691	0.257	0.186	6.84495e-44	8p23.1								1
CD82	1.54419e-205	0.585748	0.694	0.547	1.85349e-201	11p11.2											1
ELF4	2.85888e-56	0.585263	0.256	0.178	3.43152e-52	Xq26.1																							1
RHOB	4.50352e-101	0.584671	0.473	0.357	5.40557e-97	2p24.1		1
DECR1	8.55219e-166	0.583163	0.637	0.502	1.02652e-161	8q21.3								1
TXNRD1	4.09292e-124	0.582584	0.733	0.649	4.91273e-120	12q23.3												1
LIN7C	3.56127e-83	0.580376	0.371	0.265	4.2746e-79	11p14.1											1
TMEM140	2.76149e-95	0.580316	0.435	0.323	3.31462e-91	7q33							1
ALOX5AP	0	0.580105	0.94	0.877	0	13q12.3													1
ID2	9.18645e-115	0.578782	0.506	0.383	1.10265e-110	2p25.1		1
TMEM38B	4.83879e-79	0.578387	0.352	0.25	5.808e-75	9q31.2									1
ALAS1	1.22054e-136	0.578075	0.647	0.534	1.46501e-132	3p21.2			1
RALA	1.36645e-49	0.577874	0.251	0.178	1.64015e-45	7p14.1							1
LMO4	5.60465e-84	0.577844	0.383	0.278	6.72726e-80	1p22.3	1
APIP	5.00521e-70	0.576387	0.334	0.239	6.00775e-66	11p13											1
CERT1	6.68976e-159	0.574282	0.632	0.501	8.02972e-155	5q13.3					1
GRK3	1.55029e-156	0.568599	0.586	0.439	1.86081e-152	22q12.1																						1
FAM107B	4.35535e-105	0.566354	0.463	0.341	5.22773e-101	10p13										1
NLRC4	3.0285e-81	0.56565	0.367	0.261	3.63511e-77	2p22.3		1
DENND4C	5.66082e-273	0.565335	0.81	0.67	6.79469e-269	9p22.1									1
SLC44A2	9.7114e-61	0.562789	0.274	0.189	1.16566e-56	19p13.2																			1
DDIT3	8.29777e-62	0.560659	0.358	0.27	9.95982e-58	12q13.3												1
SLC1A5	6.59752e-172	0.558655	0.681	0.548	7.91901e-168	19q13.32																			1
IL1B	9.68989e-94	0.558156	0.296	0.188	1.16308e-89	2q14.1		1
IRS2	2.48277e-71	0.557313	0.389	0.293	2.98007e-67	13q34													1
CEBPG	4.29911e-65	0.552864	0.335	0.244	5.16022e-61	19q13.11																			1
RMDN3	7.09636e-203	0.55189	0.733	0.582	8.51776e-199	15q15.1															1
OPN3	5.95058e-130	0.54965	0.579	0.449	7.14248e-126	1q43	1
SUSD1	1.43913e-84	0.549412	0.433	0.325	1.72739e-80	9q31.3-q32									1
BLOC1S2	1.16478e-70	0.548612	0.366	0.269	1.39809e-66	10q24.31										1
NR1H3	5.01785e-68	0.548399	0.38	0.285	6.02292e-64	11p11.2											1
P2RX4	2.70746e-201	0.548077	0.719	0.571	3.24976e-197	12q24.31												1
GYPC	1.30325e-110	0.545418	0.512	0.389	1.56429e-106	2q14.3		1
STX11	7.44742e-98	0.543539	0.454	0.337	8.93914e-94	6q24.2						1
SNX10	1.86732e-209	0.54254	0.825	0.711	2.24135e-205	7p15.2							1
PEX14	7.84979e-60	0.540338	0.308	0.222	9.4221e-56	1p36.22	1
CAMSAP1	3.08088e-51	0.540318	0.266	0.19	3.69798e-47	9q34.3									1
XIAP	1.08616e-52	0.538962	0.267	0.19	1.30372e-48	Xq25																							1
TMBIM1	0	0.530017	0.953	0.887	0	2q35		1
VKORC1L1	9.70524e-47	0.526348	0.257	0.185	1.16492e-42	7q11.21							1
CRLS1	7.05278e-53	0.526103	0.293	0.214	8.46546e-49	20p12.3																				1
ITGAL	2.94677e-157	0.524895	0.655	0.518	3.53701e-153	16p11.2																1
DHCR24	2.08488e-55	0.522415	0.371	0.29	2.50248e-51	1p32.3	1
TNFAIP3	3.59561e-56	0.522245	0.322	0.238	4.31581e-52	6q23.3						1
ATP2B1	2.94901e-63	0.520919	0.365	0.275	3.5397e-59	12q21.33												1
GSR	1.71452e-138	0.520372	0.664	0.546	2.05794e-134	8p12								1
ALDH3A2	1.40612e-143	0.517328	0.666	0.546	1.68777e-139	17p11.2																	1
RSPH3	5.64245e-51	0.515313	0.283	0.205	6.77264e-47	6q25.3						1
TCF7L2	6.71157e-47	0.514369	0.264	0.192	8.0559e-43	10q25.2-q25.3										1
CYB5A	2.46034e-104	0.513724	0.53	0.412	2.95315e-100	18q22.3																		1
SPN	1.0972e-228	0.512065	0.821	0.691	1.31697e-224	16p11.2																1
TANC2	1.07095e-85	0.511705	0.475	0.366	1.28546e-81	17q23.2-q23.3																	1
NRP1	2.10576e-135	0.509139	0.584	0.442	2.52755e-131	10p11.22										1
PCNX1	2.31017e-67	0.508822	0.364	0.268	2.7729e-63	14q24.2														1
FAIM	2.66328e-54	0.508734	0.335	0.252	3.19673e-50	3q22.3			1
HDDC2	3.96137e-59	0.508273	0.338	0.252	4.75483e-55	6q22.31						1
IFNAR1	2.34129e-72	0.508252	0.378	0.278	2.81025e-68	21q22.11																					1
LY6E	4.52134e-287	0.505813	0.899	0.806	5.42697e-283	8q24.3								1
PDLIM1	3.21476e-44	0.50331	0.306	0.234	3.85868e-40	10q23.33										1
CAT	2.02919e-204	0.501742	0.776	0.653	2.43564e-200	11p13											1
PLBD1	9.11134e-252	0.500729	0.868	0.777	1.09363e-247	12p13.1												1
PTPN1	1.25935e-100	0.50038	0.526	0.409	1.5116e-96	20q13.13																				1
SPATS2L	1.97499e-85	0.500186	0.462	0.352	2.37058e-81	2q33.1		1
PRAM1	1.31349e-78	0.499935	0.461	0.356	1.57658e-74	19p13.2																			1
PIP4K2A	4.4645e-57	0.497312	0.33	0.244	5.35874e-53	10p12.2										1
PBX3	3.06301e-97	0.497191	0.526	0.408	3.67653e-93	9q33.3									1
C1orf162	2.41249e-171	0.496166	0.753	0.644	2.89571e-167	1p13.2	1
CNIH4	2.90565e-42	0.494989	0.274	0.205	3.48765e-38	1q42.11	1
TDP2	4.94361e-74	0.494706	0.477	0.381	5.93381e-70	6p22.3						1
TMEM167A	8.36948e-65	0.491369	0.383	0.29	1.00459e-60	5q14.2					1
CYGB	1.35714e-39	0.489868	0.29	0.223	1.62898e-35	17q25.1																	1
RHOQ	4.49386e-136	0.488837	0.661	0.541	5.39398e-132	2p21		1
AKIRIN2	8.72448e-87	0.485583	0.499	0.39	1.0472e-82	6q15						1
DDX21	2.81993e-46	0.483262	0.283	0.209	3.38476e-42	10q22.1										1
S100A13	5.94808e-63	0.482833	0.388	0.295	7.13949e-59	1q21.3	1
UBE2R2	4.94533e-100	0.481973	0.538	0.421	5.93588e-96	9p13.3									1
HMOX2	6.92694e-70	0.48138	0.422	0.324	8.3144e-66	16p13.3																1
DPH3	1.87147e-59	0.480575	0.359	0.27	2.24632e-55	3p25.1			1
EPRS	3.43713e-70	0.480323	0.433	0.336	4.12559e-66	1q41	1
CLN8	5.68328e-112	0.48005	0.591	0.472	6.82164e-108	8p23.3								1
STOM	4.61848e-130	0.477594	0.677	0.562	5.54356e-126	9q33.2									1
USP3	5.57559e-57	0.476907	0.363	0.276	6.69238e-53	15q22.31															1
UFM1	4.84488e-57	0.47539	0.352	0.264	5.8153e-53	13q13.3													1
HAUS2	3.40458e-38	0.475315	0.264	0.199	4.08652e-34	15q15.2															1
HSPA5	2.18449e-46	0.474645	0.399	0.323	2.62204e-42	9q33.3									1
CSTA	1.02415e-124	0.474606	0.637	0.514	1.22928e-120	3q21.1			1
EIF2A	3.07279e-44	0.474521	0.295	0.223	3.68827e-40	3q25.1			1
PACSIN2	1.85248e-78	0.469242	0.464	0.358	2.22353e-74	22q13.2																						1
PNPLA2	6.92454e-84	0.468818	0.514	0.407	8.31152e-80	11p15.5											1
TMED5	3.59485e-171	0.467757	0.763	0.642	4.3149e-167	1p22.1	1
ACSL5	8.82942e-38	0.467556	0.282	0.217	1.05979e-33	10q25.2										1
CDC42BPB	9.24498e-86	0.466861	0.521	0.414	1.10968e-81	14q32.32														1
DHRS3	5.13325e-94	0.466367	0.557	0.447	6.16144e-90	1p36.21	1
RILPL2	7.88601e-54	0.46152	0.387	0.303	9.46558e-50	12q24.31												1
PAG1	1.12238e-41	0.460577	0.323	0.253	1.34719e-37	8q21.13								1
ANXA5	0	0.460577	0.998	0.99	0	4q27				1
SLC25A46	9.24331e-41	0.459357	0.281	0.212	1.10947e-36	5q22.1					1
SLC31A2	6.04128e-111	0.458948	0.615	0.496	7.25135e-107	9q32									1
RABGGTB	1.71056e-73	0.456626	0.463	0.362	2.05319e-69	1p31.1	1
TRIM25	6.71381e-58	0.455318	0.383	0.294	8.05859e-54	17q22																	1
POR	3.20135e-107	0.45449	0.602	0.487	3.84258e-103	7q11.23							1
HSDL2	1.49708e-43	0.454353	0.296	0.223	1.79695e-39	9q32									1
PPP1R15B	5.03806e-49	0.453859	0.334	0.253	6.04718e-45	1q32.1	1
EIF5	1.21083e-101	0.452112	0.592	0.478	1.45336e-97	14q32.32														1
EIF4EBP2	1.20779e-177	0.450676	0.809	0.703	1.44971e-173	10q22.1										1
ACAT1	1.35732e-69	0.444545	0.455	0.356	1.6292e-65	11q22.3											1
TRIM14	4.78249e-94	0.443708	0.57	0.458	5.74042e-90	9q22.33									1
SERINC2	1.37231e-64	0.442963	0.429	0.334	1.64719e-60	1p35.2	1
RNF149	2.89817e-141	0.441947	0.724	0.608	3.47867e-137	2q11.2		1
PAQR5	1.57242e-60	0.441226	0.387	0.293	1.88737e-56	15q23															1
CLCN4	8.74848e-46	0.441134	0.329	0.251	1.05008e-41	Xp22.2																							1
CNPPD1	1.09179e-57	0.440005	0.402	0.313	1.31047e-53	2q35		1
BSCL2	2.58309e-59	0.440005	0.411	0.32	3.10048e-55	11q12.3											1
STMN1	1.45005e-49	0.439133	0.287	0.209	1.7405e-45	1p36.11	1
GTF3A	2.97211e-33	0.438668	0.254	0.194	3.56742e-29	13q12.2													1
LGALS3	0	0.437156	1	0.997	0	14q22.3														1
SEPTIN11	3.71945e-106	0.436734	0.655	0.551	4.46446e-102	4q21.1				1
MAPKAPK2	1.26035e-99	0.436362	0.59	0.472	1.5128e-95	1q32.1	1
MFSD6	4.13613e-38	0.435471	0.284	0.217	4.96459e-34	2q32.2		1
ETFA	2.53157e-66	0.434542	0.427	0.329	3.03865e-62	15q24.2-q24.3															1
UROS	2.27665e-38	0.434539	0.292	0.224	2.73267e-34	10q26.2										1
APOL6	5.34764e-105	0.434186	0.625	0.515	6.41878e-101	22q12.3																						1
SPNS1	4.82684e-77	0.433579	0.512	0.409	5.79366e-73	16p11.2																1
PPARG	1.01355e-162	0.431984	0.794	0.685	1.21657e-158	3p25.2			1
NUS1	3.09324e-70	0.431464	0.484	0.387	3.71281e-66	6q22.1						1
HIPK2	1.5675e-129	0.4314	0.711	0.598	1.88147e-125	7q34							1
SNTB1	2.89209e-118	0.429697	0.685	0.578	3.47138e-114	8q24.12								1
PTPN6	8.25361e-169	0.426969	0.832	0.736	9.9068e-165	12p13.31												1
EIF1	4.08477e-101	0.426852	0.66	0.56	4.90295e-97	17q21.2																	1
RAB8B	5.59707e-41	0.42603	0.331	0.26	6.71816e-37	15q22.2															1
BHLHE40	9.00958e-80	0.425593	0.555	0.451	1.08142e-75	3p26.1			1
STX3	4.47434e-33	0.424947	0.283	0.222	5.37055e-29	11q12.1											1
RNFT1	8.16933e-36	0.423875	0.283	0.218	9.80565e-32	17q23.1																	1
EDEM1	1.40898e-78	0.423746	0.542	0.439	1.69119e-74	3p26.1			1
OAS3	1.17882e-35	0.422073	0.314	0.248	1.41494e-31	12q24.13												1
GCHFR	1.28668e-224	0.420525	0.892	0.771	1.5444e-220	15q15.1															1
CES1	1.27039e-132	0.420055	0.873	0.803	1.52485e-128	16q12.2																1
KCTD5	8.48867e-41	0.419252	0.329	0.257	1.01889e-36	16p13.3																1
TAGLN2	3.52931e-35	0.4175	0.284	0.22	4.23623e-31	1q23.2	1
UPP1	2.54902e-81	0.41734	0.562	0.454	3.05958e-77	7p12.3							1
ANKRD40	1.14629e-39	0.416405	0.315	0.244	1.37589e-35	17q21.33																	1
PPP2R5A	4.70622e-38	0.416233	0.315	0.247	5.64887e-34	1q32.3	1
HECTD1	2.40212e-49	0.415916	0.396	0.315	2.88327e-45	14q12														1
DNAJC3	9.12287e-57	0.415161	0.418	0.328	1.09502e-52	13q32.1													1
HPCAL1	1.08526e-89	0.409285	0.582	0.47	1.30264e-85	2p25.1		1
DENND5A	1.00112e-55	0.409236	0.417	0.327	1.20164e-51	11p15.4											1
ADPGK	2.28919e-72	0.408538	0.528	0.43	2.74771e-68	15q24.1															1
SUN2	7.79295e-99	0.405544	0.642	0.534	9.35388e-95	22q13.1																						1
IFNAR2	5.66409e-48	0.405528	0.355	0.273	6.79861e-44	21q22.11																					1
CSNK2A2	9.23354e-43	0.401375	0.368	0.293	1.1083e-38	16q21																1
SLC38A2	6.11892e-59	0.401368	0.469	0.378	7.34454e-55	12q13.11												1
CORO2A	1.67737e-59	0.401131	0.459	0.366	2.01335e-55	9q22.33									1
FOSL2	1.10113e-32	0.400098	0.293	0.23	1.32168e-28	2p23.2		1
USP25	3.44757e-56	0.399462	0.456	0.369	4.13812e-52	21q21.1																					1
KDELR2	1.0052e-35	0.398995	0.314	0.247	1.20654e-31	7p22.1							1
BCCIP	1.91402e-31	0.39889	0.269	0.209	2.2974e-27	10q26.2										1
RAB11FIP1	4.25806e-79	0.398741	0.628	0.538	5.11095e-75	8p11.23								1
RARA	1.40756e-49	0.398312	0.425	0.344	1.68949e-45	17q21.2																	1
CEBPB	2.55829e-203	0.39741	0.923	0.848	3.07071e-199	20q13.13																				1
ACER3	3.25445e-29	0.397322	0.271	0.215	3.90631e-25	11q13.5											1
OGFRL1	1.32374e-35	0.393508	0.328	0.261	1.58889e-31	6q13						1
MAN1A1	8.85661e-127	0.390448	0.781	0.684	1.06306e-122	6q22.31						1
ACAA2	4.24931e-81	0.389997	0.586	0.479	5.10045e-77	18q21.1																		1
PYURF	6.82656e-38	0.388557	0.349	0.279	8.19392e-34	4q22.1				1
CHIC2	2.74547e-28	0.388272	0.25	0.195	3.29539e-24	4q12				1
NCLN	6.24249e-64	0.387809	0.473	0.373	7.49285e-60	19p13.3																			1
KCNAB2	1.21889e-160	0.386686	0.851	0.765	1.46303e-156	1p36.31	1
NSMAF	1.88991e-59	0.385143	0.515	0.427	2.26846e-55	8q12.1								1
DNAJA1	2.92152e-42	0.383756	0.388	0.313	3.5067e-38	9p21.1									1
JDP2	4.94288e-36	0.383469	0.293	0.226	5.93293e-32	14q24.3														1
FAM162A	3.89745e-30	0.383244	0.309	0.249	4.67811e-26	3q21.1			1
IFIT3	4.56503e-34	0.38232	0.279	0.215	5.4794e-30	10q23.31										1
AGPS	1.21653e-92	0.381661	0.679	0.581	1.4602e-88	2q31.2		1
ADIPOR2	2.50045e-25	0.381637	0.256	0.204	3.00128e-21	12p13.33												1
VDAC1	6.00814e-34	0.381029	0.307	0.242	7.21158e-30	5q31.1					1
CPD	3.56922e-38	0.38064	0.333	0.262	4.28414e-34	17q11.2																	1
ZDHHC2	2.08133e-41	0.380169	0.368	0.292	2.49822e-37	8p22								1
FABP3	6.02994e-05	0.378875	0.322	0.354	0.723774	1p35.2	1
TXNDC5	2.22347e-37	0.378859	0.361	0.292	2.66883e-33	6p24.3						1
RAP1GDS1	1.52633e-24	0.3787	0.257	0.206	1.83205e-20	4q23				1
KLF11	2.95757e-32	0.374614	0.312	0.249	3.54997e-28	2p25.1		1
YIPF4	5.48605e-32	0.374294	0.312	0.249	6.5849e-28	2p22.3		1
SLC6A6	5.91204e-101	0.373521	0.711	0.611	7.09622e-97	3p25.1			1
H2AFZ	1.33153e-43	0.372804	0.363	0.283	1.59824e-39	4q23				1
PPP1CC	2.49444e-29	0.372425	0.268	0.21	2.99408e-25	12q24.11												1
ALDH2	2.25049e-157	0.371823	0.937	0.89	2.70126e-153	12q24.12												1
XBP1	5.85743e-44	0.37148	0.474	0.402	7.03067e-40	22q12.1																						1
LDHB	3.2764e-97	0.371338	0.759	0.68	3.93266e-93	12p12.1												1
ERAP1	4.32155e-31	0.370635	0.309	0.247	5.18716e-27	5q15					1
LBR	2.09514e-28	0.370097	0.271	0.213	2.51479e-24	1q42.12	1
SORT1	1.53839e-116	0.369794	0.76	0.652	1.84652e-112	1p13.3	1
RAP1A	3.64948e-95	0.369676	0.679	0.573	4.38047e-91	1p13.2	1
MAP2K1	9.73239e-75	0.36956	0.596	0.497	1.16818e-70	15q22.31															1
UBXN2B	2.72075e-27	0.366156	0.273	0.217	3.26571e-23	8q12.1								1
MGST3	8.38673e-182	0.365819	0.902	0.829	1.00666e-177	1q24.1	1
GPCPD1	9.86056e-81	0.365195	0.667	0.574	1.18356e-76	20p12.3																				1
C9orf16	4.65782e-54	0.365065	0.565	0.49	5.59079e-50	9q34.11									1
BCL2A1	1.0708e-191	0.364795	0.88	0.747	1.28529e-187	15q25.1															1
BACH1	2.18178e-108	0.362368	0.756	0.657	2.6188e-104	21q21.3																					1
MAP4K4	4.79712e-28	0.362194	0.306	0.248	5.75798e-24	2q11.2		1
TMEM184B	3.7915e-35	0.362002	0.397	0.33	4.55093e-31	22q13.1																						1
YWHAQ	3.8102e-40	0.361941	0.406	0.333	4.57338e-36	2p25.1		1
MBD2	4.1435e-106	0.361699	0.766	0.674	4.97344e-102	18q21.2																		1
TRPV2	1.46128e-98	0.361377	0.709	0.606	1.75397e-94	17p11.2																	1
SLC3A2	2.17021e-98	0.360159	0.765	0.676	2.6049e-94	11q12.3											1
CD164	6.31014e-131	0.359403	0.828	0.747	7.57406e-127	6q21						1
EVL	5.4383e-102	0.359195	0.773	0.688	6.52759e-98	14q32.2														1
SQSTM1	5.82688e-235	0.358607	0.985	0.969	6.994e-231	5q35.3					1
ARL1	9.02097e-23	0.358564	0.259	0.21	1.08279e-18	12q23.2												1
CASC4	2.00604e-26	0.355767	0.271	0.216	2.40785e-22	15q15.3															1
SEC11A	5.5322e-98	0.355211	0.75	0.661	6.6403e-94	15q25.2															1
ELOVL5	4.05968e-29	0.354265	0.302	0.243	4.87283e-25	6p12.1						1
YIF1A	2.51351e-23	0.354145	0.261	0.21	3.01696e-19	11q13.2											1
KPNA4	1.01356e-34	0.35393	0.343	0.274	1.21658e-30	3q25.33			1
MGLL	2.44952e-70	0.353776	0.612	0.515	2.94016e-66	3q21.3			1
S100A10	1.50508e-176	0.349971	0.965	0.935	1.80655e-172	1q21.3	1
FBP1	7.70657e-301	0.349714	0.983	0.953	9.25019e-297	9q22.32									1
ABHD2	2.30261e-84	0.348206	0.754	0.674	2.76382e-80	15q26.1															1
HYOU1	4.35944e-20	0.348197	0.305	0.259	5.23263e-16	11q23.3											1
MTPN	6.2137e-49	0.347845	0.492	0.41	7.4583e-45	7q33							1
MON1B	2.96429e-29	0.346819	0.318	0.257	3.55804e-25	16q23.1																1
CHMP2B	4.60731e-30	0.34566	0.32	0.258	5.53015e-26	3p11.2			1
TNPO1	1.02441e-26	0.344464	0.292	0.235	1.2296e-22	5q13.2					1
HSPA9	1.3102e-26	0.34408	0.317	0.26	1.57263e-22	5q31.2					1
MIS18BP1	1.51226e-25	0.343075	0.288	0.233	1.81516e-21	14q21.2														1
PSMA4	2.21348e-33	0.342204	0.354	0.288	2.65684e-29	15q25.1															1
LEPROTL1	1.6116e-55	0.341529	0.552	0.467	1.9344e-51	8p12								1
CARS2	2.75921e-40	0.341375	0.471	0.399	3.31188e-36	13q34													1
SNX2	3.46878e-92	0.341298	0.735	0.642	4.16357e-88	5q23.2					1
OGFR	6.57527e-38	0.340819	0.387	0.315	7.8923e-34	20q13.33																				1
CD9	0	0.340052	0.996	0.979	0	12p13.31												1
DVL3	6.11005e-26	0.339953	0.277	0.222	7.3339e-22	3q27.1			1
TMEM243	7.22883e-27	0.339617	0.318	0.26	8.67677e-23	7q21.12							1
EML4	4.56295e-67	0.337504	0.637	0.549	5.4769e-63	2p21		1
PYGB	3.35731e-47	0.337465	0.494	0.412	4.02978e-43	20p11.21																				1
JUND	1.83131e-77	0.337423	0.789	0.739	2.19812e-73	19p13.11																			1
RUNX1	2.27973e-43	0.336905	0.475	0.398	2.73636e-39	21q22.12																					1
CCDC88A	2.2026e-147	0.336263	0.894	0.821	2.64378e-143	2p16.1		1
SLC25A1	5.86919e-26	0.335713	0.293	0.237	7.04479e-22	22q11.21																						1
PLPP3	3.31414e-82	0.335423	0.666	0.559	3.97796e-78	1p32.2	1
RCOR1	1.97538e-21	0.335418	0.268	0.22	2.37105e-17	14q32.31														1
SPCS3	8.94257e-28	0.334299	0.313	0.254	1.07338e-23	4q34.2				1
MYDGF	1.20685e-94	0.332888	0.769	0.683	1.44858e-90	19p13.3																			1
KCTD20	5.96784e-33	0.332157	0.355	0.288	7.16319e-29	6p21.31						1
SLC35E3	3.0851e-23	0.331734	0.255	0.204	3.70305e-19	12q15												1
KTN1	1.23387e-30	0.331515	0.354	0.291	1.48102e-26	14q22.3														1
LYN	4.72302e-45	0.331172	0.459	0.379	5.66904e-41	8q12.1								1
TBC1D9	1.05727e-38	0.331154	0.429	0.355	1.26904e-34	4q31.21				1
MFSD10	1.165e-24	0.330837	0.304	0.249	1.39835e-20	4p16.3				1
STX12	1.89343e-47	0.330641	0.497	0.414	2.27268e-43	1p35.3	1
TMEM63A	4.74903e-59	0.328307	0.593	0.504	5.70026e-55	1q42.12	1
KIF5B	3.23548e-60	0.327659	0.589	0.5	3.88354e-56	10p11.22										1
DNAJA2	3.29587e-42	0.32631	0.449	0.371	3.95603e-38	16q11.2																1
TEX2	1.95185e-52	0.326244	0.506	0.416	2.3428e-48	17q23.3																	1
PI4K2B	2.67918e-22	0.326135	0.255	0.205	3.21582e-18	4p15.2				1
PCGF5	5.57011e-20	0.325566	0.256	0.21	6.6858e-16	10q23.32										1
CDC42EP3	1.2195e-56	0.324294	0.572	0.484	1.46376e-52	2p22.2		1
PSMA2	2.7874e-20	0.324066	0.256	0.209	3.34572e-16	7p14.1							1
SEL1L3	6.71746e-35	0.322724	0.411	0.342	8.06296e-31	4p15.2				1
ARL6IP1	3.81541e-52	0.322348	0.533	0.447	4.57964e-48	16p12.3																1
DERL1	2.50779e-36	0.321956	0.45	0.383	3.0101e-32	8q24.13								1
ATP11B	1.69933e-33	0.321885	0.422	0.355	2.0397e-29	3q26.33			1
PDCD6IP	1.66609e-74	0.320551	0.717	0.639	1.99981e-70	3p22.3			1
CD300A	5.19446e-22	0.320541	0.288	0.237	6.23491e-18	17q25.1																	1
CNDP2	1.21325e-112	0.319413	0.864	0.81	1.45626e-108	18q22.3																		1
ADCY3	2.15141e-21	0.319214	0.286	0.236	2.58234e-17	2p23.3		1
KCMF1	2.36648e-40	0.318763	0.455	0.379	2.84048e-36	2p11.2		1
LAMP1	1.82125e-239	0.318564	0.99	0.976	2.18604e-235	13q34													1
JTB	7.04632e-39	0.317796	0.457	0.384	8.4577e-35	1q21.3	1
RNF13	5.43736e-67	0.317471	0.655	0.569	6.52647e-63	3q25.1			1
TUBB4B	2.061e-28	0.317326	0.308	0.248	2.47381e-24	9q34.3									1
THEMIS2	8.77848e-89	0.316343	0.806	0.744	1.05368e-84	1p35.3	1
ERLEC1	4.62497e-25	0.316048	0.297	0.241	5.55135e-21	2p16.2		1
SMARCA5	4.84858e-24	0.316015	0.309	0.254	5.81975e-20	4q31.21				1
STK17B	1.35884e-22	0.315542	0.25	0.2	1.63101e-18	2q32.3		1
RAB6A	1.44858e-62	0.31537	0.616	0.525	1.73874e-58	11q13.4											1
ARHGAP17	2.40914e-34	0.315183	0.406	0.338	2.89169e-30	16p12.1																1
BSG	7.03017e-62	0.314334	0.652	0.569	8.43831e-58	19p13.3																			1
TMED7	1.3679e-42	0.313668	0.504	0.427	1.64188e-38	5q22.3					1
IBTK	1.3379e-22	0.313093	0.287	0.236	1.60588e-18	6q14.1						1
UBE2D3	3.62979e-36	0.312242	0.433	0.362	4.35684e-32	4q24				1
NIPA2	1.90563e-19	0.312088	0.268	0.222	2.28732e-15	15q11.2															1
CORO1C	5.48398e-127	0.312007	0.888	0.81	6.58242e-123	12q24.11												1
EMC7	1.55046e-44	0.311793	0.523	0.445	1.86102e-40	15q14															1
POLR2I	7.72794e-18	0.31147	0.251	0.208	9.27585e-14	19q13.12																			1
KLHL6	6.23061e-55	0.311118	0.63	0.553	7.4786e-51	3q27.1			1
PDCD10	9.90889e-23	0.31097	0.297	0.246	1.18936e-18	3q26.1			1
EIF3J	1.84714e-19	0.310774	0.26	0.213	2.21713e-15	15q21.1															1
SLC25A24	1.18842e-41	0.310763	0.473	0.394	1.42646e-37	1p13.3	1
LRRC59	5.27859e-22	0.31057	0.296	0.246	6.33589e-18	17q21.33																	1
ATG4B	3.69919e-17	0.31057	0.261	0.218	4.44014e-13	2q37.3		1
COX14	4.11388e-35	0.309679	0.456	0.386	4.93789e-31	12q13.12												1
TCP1	4.70002e-20	0.308615	0.261	0.214	5.64143e-16	6q25.3						1
SLC12A6	3.64813e-29	0.308488	0.38	0.318	4.37886e-25	15q14															1
OSBPL11	1.73249e-36	0.307473	0.467	0.396	2.07951e-32	3q21.2			1
UBB	1.37607e-70	0.306841	0.743	0.673	1.6517e-66	17p11.2																	1
TSPAN3	1.24056e-47	0.306756	0.635	0.566	1.48905e-43	15q24.3															1
TMED3	3.64179e-32	0.305439	0.386	0.319	4.37125e-28	15q25.1															1
RAB2A	1.2492e-28	0.304921	0.409	0.348	1.49941e-24	8q12.1-q12.2								1
ZNF217	3.65395e-37	0.304911	0.434	0.36	4.38584e-33	20q13.2																				1
PSMD7	8.05613e-23	0.303808	0.329	0.277	9.66977e-19	16q23.1																1
ECHDC1	2.22986e-27	0.303752	0.397	0.338	2.6765e-23	6q22.33						1
KIAA0930	1.47008e-95	0.30337	0.83	0.742	1.76453e-91	22q13.31																						1
CIB1	4.38911e-43	0.302822	0.518	0.44	5.26824e-39	15q26.1															1
OXSR1	1.18496e-19	0.302596	0.269	0.222	1.42231e-15	3p22.2			1
PCBP2	1.77203e-22	0.30199	0.31	0.258	2.12697e-18	12q13.13												1
ZFAND3	3.2915e-31	0.300888	0.391	0.325	3.95079e-27	6p21.2						1
CLIP1	2.31188e-31	0.300833	0.438	0.372	2.77495e-27	12q24.31												1
RHEB	1.33553e-24	0.300643	0.346	0.289	1.60304e-20	7q36.1							1
C1QB	4.49121e-229	0.30036	0.992	0.977	5.3908e-225	1p36.12	1
HK2	2.58964e-45	0.299378	0.553	0.472	3.10834e-41	2p12		1
STXBP2	1.31191e-95	0.298968	0.861	0.804	1.57468e-91	19p13.2																			1
MTMR10	1.82256e-28	0.298473	0.375	0.313	2.18762e-24	15q13.3															1
SETX	1.94529e-26	0.298432	0.359	0.299	2.33493e-22	9q34.13									1
OLR1	1.73022e-51	0.298392	0.723	0.664	2.07679e-47	12p13.2												1
PECAM1	5.67095e-74	0.298146	0.839	0.805	6.80684e-70	17q23.3																	1
DCTN6	2.00036e-19	0.297749	0.256	0.209	2.40103e-15	8p12								1
DCXR	2.21283e-22	0.297565	0.301	0.249	2.65606e-18	17q25.3																	1
BCAP31	3.42679e-159	0.297386	0.941	0.882	4.11318e-155	Xq28																							1
POLD4	2.38509e-43	0.297281	0.527	0.45	2.86283e-39	11q13.2											1
YKT6	9.20062e-22	0.2968	0.342	0.29	1.10435e-17	7p13							1
SRP72	3.56106e-27	0.295252	0.365	0.304	4.27434e-23	4q12				1
CMPK1	1.06345e-49	0.295159	0.601	0.521	1.27646e-45	1p33	1
C1orf43	6.09493e-26	0.294404	0.382	0.323	7.31574e-22	1q21.3	1
TXNDC11	1.902e-32	0.293546	0.479	0.416	2.28297e-28	16p13.13																1
NCOR2	5.44422e-43	0.29179	0.538	0.46	6.53469e-39	12q24.31												1
SH3GLB1	1.47239e-53	0.29146	0.572	0.483	1.76731e-49	1p22.3	1
PSMA7	8.99978e-57	0.290081	0.648	0.566	1.08024e-52	20q13.33																				1
PPM1G	3.50317e-22	0.289916	0.328	0.275	4.20486e-18	2p23.3		1
RGCC	4.38213e-147	0.289339	0.599	0.417	5.25987e-143	13q14.11													1
C18orf32	3.0415e-28	0.28908	0.396	0.334	3.65071e-24	18q21.1																		1
EPB41L1	6.44868e-21	0.288526	0.384	0.334	7.74035e-17	20q11.23																				1
SP1	2.12739e-36	0.28726	0.509	0.44	2.5535e-32	12q13.13												1
TRAPPC10	5.43385e-25	0.287212	0.367	0.309	6.52225e-21	21q22.3																					1
TALDO1	2.71476e-59	0.287102	0.754	0.697	3.25853e-55	11p15.5											1
SEC63	3.24821e-17	0.286958	0.261	0.217	3.89883e-13	6q21						1
PHC2	1.71592e-23	0.286562	0.354	0.298	2.05962e-19	1p35.1	1
USP33	9.8461e-23	0.28644	0.325	0.27	1.18183e-18	1p31.1	1
CYB5R3	5.06647e-78	0.28596	0.796	0.724	6.08129e-74	22q13.2																						1
UBQLN1	7.09163e-17	0.28572	0.253	0.21	8.51209e-13	9q21.32									1
SYVN1	3.55276e-15	0.283674	0.257	0.217	4.26438e-11	11q13.1											1
PNPLA6	2.68055e-66	0.283397	0.763	0.693	3.21746e-62	19p13.2																			1
LAMTOR3	1.15933e-20	0.283227	0.323	0.272	1.39154e-16	4q23				1
RAB10	9.46202e-62	0.282512	0.756	0.694	1.13573e-57	2p23.3		1
STIM1	7.29333e-28	0.282212	0.402	0.34	8.75418e-24	11p15.4											1
HADHB	1.98643e-49	0.28189	0.612	0.531	2.38431e-45	2p23.3		1
CCNK	1.1116e-18	0.28168	0.287	0.241	1.33425e-14	14q32.2														1
MSRA	1.58806e-27	0.281128	0.422	0.361	1.90615e-23	8p23.1								1
GLRX3	4.64122e-17	0.279556	0.283	0.239	5.57085e-13	10q26.3										1
ACOX1	3.53477e-28	0.278865	0.447	0.386	4.24279e-24	17q25.1																	1
ACBD3	1.38515e-24	0.278657	0.408	0.352	1.66259e-20	1q42.12	1
SLC8A1	5.31945e-35	0.276814	0.521	0.454	6.38494e-31	2p22.1		1
KIF1C	6.49319e-22	0.276651	0.359	0.306	7.79377e-18	17p13.2																	1
ATP1A1	7.19159e-33	0.276298	0.445	0.377	8.63207e-29	1p13.1	1
PBDC1	5.88655e-19	0.276073	0.335	0.288	7.06562e-15	Xq13.3																							1
UQCRH	6.34269e-18	0.274712	0.278	0.232	7.61313e-14	1p33	1
SOAT1	8.85726e-94	0.274556	0.85	0.772	1.06314e-89	1q25.2	1
FNIP1	1.26964e-17	0.274138	0.29	0.245	1.52395e-13	5q31.1					1
SLC9A1	2.14514e-20	0.273582	0.348	0.297	2.57481e-16	1p36.11	1
CAPN2	7.82655e-34	0.273347	0.564	0.5	9.3942e-30	1q41	1
RNF11	3.32281e-18	0.272797	0.271	0.225	3.98836e-14	1p32.3	1
CD55	5.05402e-18	0.27245	0.293	0.246	6.06635e-14	1q32.2	1
PRKCSH	3.48201e-18	0.272205	0.281	0.235	4.17945e-14	19p13.2																			1
GORASP2	7.6703e-21	0.27195	0.368	0.316	9.20666e-17	2q31.1		1
FLNA	2.40774e-97	0.271401	0.877	0.811	2.89002e-93	Xq28																							1
TNPO3	5.91779e-17	0.271314	0.269	0.225	7.10313e-13	7q32.1							1
PGP	1.87704e-23	0.270889	0.394	0.338	2.25301e-19	16p13.3																1
RNPEPL1	2.07584e-61	0.270819	0.745	0.674	2.49164e-57	2q37.3		1
TM9SF2	2.78367e-70	0.270801	0.794	0.728	3.34124e-66	13q32.3													1
TMEM33	2.20453e-56	0.270031	0.705	0.631	2.64609e-52	4p13				1
ARCN1	1.59722e-30	0.269218	0.492	0.429	1.91715e-26	11q23.3											1
MYH9	1.1926e-44	0.269179	0.615	0.543	1.43147e-40	22q12.3																						1
MMP24OS	2.54008e-30	0.26875	0.434	0.365	3.04885e-26	20q11.22																				1
FIG4	1.23143e-20	0.267775	0.326	0.275	1.47809e-16	6q21						1
IL10RB	8.37678e-28	0.267736	0.456	0.394	1.00547e-23	21q22.11																					1
MLEC	2.51312e-25	0.266559	0.42	0.361	3.01649e-21	12q24.31												1
GOLGA3	9.93882e-17	0.266209	0.312	0.268	1.19296e-12	12q24.33												1
TGOLN2	1.02157e-115	0.266108	0.925	0.882	1.22619e-111	2p11.2		1
GUCD1	1.99423e-25	0.265858	0.39	0.33	2.39368e-21	22q11.23																						1
CSTB	2.50192e-163	0.265853	0.989	0.968	3.00305e-159	21q22.3																					1
IGFBP2	1.48462e-20	0.265324	0.329	0.277	1.78199e-16	2q35		1
TAOK1	8.03521e-27	0.264916	0.413	0.35	9.64466e-23	17q11.2																	1
P2RX7	2.05966e-33	0.264641	0.582	0.52	2.47221e-29	12q24.31												1
NIBAN1	3.89668e-15	0.264624	0.331	0.29	4.67719e-11	1q25.3	1
SMAD2	7.12861e-35	0.26375	0.55	0.484	8.55646e-31	18q21.1																		1
UBA2	1.25551e-14	0.263674	0.253	0.214	1.50699e-10	19q13.11																			1
TMC6	6.42902e-26	0.263623	0.423	0.363	7.71675e-22	17q25.3																	1
ANAPC16	6.44054e-30	0.263495	0.494	0.431	7.73057e-26	10q22.1										1
EGR2	2.99473e-41	0.26332	0.463	0.376	3.59458e-37	10q21.3										1
MFHAS1	1.45943e-18	0.262519	0.404	0.358	1.75175e-14	8p23.1								1
PCMT1	3.84871e-22	0.261851	0.395	0.341	4.61961e-18	6q25.1						1
AKIRIN1	2.64774e-18	0.260819	0.308	0.261	3.17809e-14	1p34.3	1
PPP1R15A	5.24232e-21	0.26048	0.384	0.331	6.29235e-17	19q13.2																			1
MMD	2.88488e-16	0.259881	0.281	0.238	3.46273e-12	17q22																	1
POLR2B	1.2649e-14	0.258949	0.277	0.237	1.51826e-10	4q12				1
P4HA1	6.17205e-20	0.258031	0.374	0.324	7.40831e-16	10q22.1										1
VTI1B	6.98126e-31	0.257807	0.517	0.456	8.37961e-27	14q24.1														1
ECPAS	2.52342e-29	0.257331	0.495	0.431	3.02887e-25	9q31.3									1
TRIO	5.78935e-26	0.256688	0.419	0.358	6.94896e-22	5p15.2					1
MGAT4B	7.98536e-37	0.256244	0.581	0.514	9.58483e-33	5q35.3					1
AGPAT2	1.77928e-34	0.256211	0.529	0.461	2.13568e-30	9q34.3									1
BCL10	5.31736e-16	0.255891	0.287	0.244	6.38243e-12	1p22.3	1
UXT	1.39882e-22	0.255856	0.391	0.336	1.67901e-18	Xp11.23																							1
IRF1	8.22849e-25	0.255433	0.326	0.267	9.87665e-21	5q31.1					1
S100A11	7.03244e-268	0.255181	0.999	0.997	8.44103e-264	1q21.3	1
ZBTB44	1.50207e-16	0.254843	0.299	0.255	1.80293e-12	11q24.3											1
TSR3	6.67762e-17	0.254369	0.321	0.276	8.01515e-13	16p13.3																1
ERO1A	8.04308e-29	0.254237	0.479	0.416	9.65411e-25	14q22.1														1
LSM6	2.06189e-22	0.254017	0.366	0.31	2.47488e-18	4q31.22				1
TMED2	1.70881e-17	0.25336	0.351	0.305	2.05109e-13	12q24.31												1
CALHM2	1.14435e-22	0.253256	0.431	0.376	1.37356e-18	10q24.33										1
SRP54	3.45024e-17	0.253189	0.324	0.279	4.14132e-13	14q13.2														1
TAX1BP1	2.56093e-31	0.253008	0.497	0.431	3.07389e-27	7p15.2							1
APOBR	9.75317e-31	0.252997	0.476	0.408	1.17067e-26	16p12.1																1
PSMD10	2.84941e-14	0.252133	0.301	0.261	3.42015e-10	Xq22.3																							1
HEXB	1.88633e-97	0.252124	0.909	0.86	2.26416e-93	5q13.3					1
RNF7	1.42153e-27	0.250852	0.459	0.395	1.70626e-23	3q23			1
TAF13	2.25249e-14	0.250772	0.27	0.23	2.70366e-10	1p13.3	1
TRMT112	4.58951e-22	0.250762	0.382	0.328	5.50879e-18	11q13.1											1
ZDHHC3	1.62235e-20	0.25042	0.396	0.344	1.94731e-16	3p21.31			1
TMEM176B	0	-1.57944	0.205	0.432	0	#N/A
LILRB2	0	-1.60901	0.113	0.313	0	#N/A
ITGAM	0	-1.67636	0.134	0.371	0	#N/A
SIGLEC1	0	-1.87486	0.134	0.393	0	#N/A
MPEG1	0	-2.03519	0.163	0.47	0	#N/A
CXCL2	0	-2.06183	0.091	0.284	0	#N/A
MS4A6A	0	-2.51368	0.095	0.335	0	#N/A

## Sheet: Trametinib
	p_val	avg_log2FC	pct.1	pct.2	p_val_adj	Chromosome	"1	"2	"3	"4	"5	"6	"7	"8	"9	"10	"11	"12	"13	"14	"15	"16	"17	"18	"19	"20	"21	"22	X	M
ABCG1	0	1.86645	0.84	0.44	0	21q22.3																					1
SCD	0	1.75834	0.784	0.519	0	10q24.31										1
MT-ND2	0	1.43403	0.609	0.345	0	mitochondria																								1
FABP4	0	1.43278	0.817	0.536	0	8q21.13								1
MT-CYB	0	1.36287	0.754	0.505	0	mitochondria																								1
PDK4	1.08145e-237	1.33126	0.305	0.142	1.29806e-233	7q21.3							1
MT-ND3	0	1.32632	0.892	0.695	0	mitochondria																								1
MT-ND4	0	1.30083	0.896	0.706	0	mitochondria																								1
ABCA1	0	1.29974	0.644	0.359	0	9q31.1									1
MCEMP1	4.63788e-205	1.2727	0.34	0.187	5.56684e-201	19p13.2																			1
MME	0	1.26328	0.503	0.286	0	3q25.2			1
MT-ND4L	0	1.22644	0.813	0.599	0	mitochondria																								1
MT-ND1	0	1.22198	0.55	0.325	0	mitochondria																								1
MT-CO3	0	1.17286	0.903	0.749	0	mitochondria																								1
MT-CO2	0	1.1717	0.943	0.819	0	mitochondria																								1
NR1H3	0	1.13696	0.495	0.285	0	11p11.2											1
MT-ND5	0	1.12545	0.621	0.425	0	mitochondria																								1
MT-ATP6	0	1.10007	0.884	0.733	0	mitochondria																								1
TSC22D3	0	1.08838	0.55	0.342	0	Xq22.3																							1
APOC1	0	1.07922	0.991	0.922	0	19q13.32																			1
IRS2	4.82358e-268	1.06782	0.475	0.293	5.78974e-264	13q34													1
AKR1C3	2.91942e-146	1.0158	0.321	0.193	3.50418e-142	10p15.1										1
CXCR4	0	0.929297	0.734	0.513	0	2q22.1		1
ABHD5	1.02237e-128	0.913327	0.299	0.18	1.22715e-124	3p21.33			1
GPX3	2.45864e-174	0.882717	0.449	0.304	2.9511e-170	5q33.1					1
SLC44A2	1.17786e-131	0.881851	0.313	0.189	1.41378e-127	19p13.2																			1
KLHDC8B	2.13639e-118	0.876012	0.29	0.176	2.56431e-114	3p21.31			1
MS4A14	6.68396e-80	0.792321	0.25	0.161	8.02276e-76	11q12.2											1
RETREG1	1.56581e-83	0.774188	0.269	0.176	1.87945e-79	5p15.1					1
ADAM17	8.65191e-236	0.766612	0.611	0.455	1.03849e-231	2p25.1		1
PLIN2	4.18716e-83	0.742502	0.299	0.203	5.02585e-79	9p22.1									1
ZNF589	4.39292e-143	0.728095	0.485	0.357	5.27282e-139	3p21.31			1
IQSEC1	4.37474e-289	0.697695	0.722	0.578	5.251e-285	3p25.2			1
SLC29A3	5.66818e-142	0.695032	0.518	0.394	6.80351e-138	10q22.1										1
FKBP5	5.85342e-156	0.680645	0.551	0.422	7.02586e-152	6p21.31						1
TCN2	3.00375e-97	0.678897	0.422	0.316	3.6054e-93	22q12.2																						1
MIS18BP1	3.8002e-69	0.641436	0.321	0.233	4.56138e-65	14q21.2														1
KLHL6	2.59105e-199	0.629885	0.676	0.553	3.11004e-195	3q27.1			1
BLOC1S2	3.26294e-70	0.624999	0.357	0.269	3.91651e-66	10q24.31										1
OLR1	5.28313e-229	0.623457	0.767	0.664	6.34134e-225	12p13.2												1
TAGLN	5.93774e-63	0.622087	0.294	0.211	7.12707e-59	11q23.3											1
DPEP2	1.17626e-144	0.62145	0.546	0.414	1.41187e-140	16q22.1																1
CES1	0	0.620559	0.905	0.803	0	16q12.2																1
PHLDA3	4.59061e-91	0.612057	0.405	0.299	5.51011e-87	1q32.1	1
CD101	3.05771e-46	0.607806	0.27	0.201	3.67017e-42	1p13.1	1
SLC29A1	1.24237e-90	0.599947	0.434	0.328	1.49122e-86	6p21.1						1
GCHFR	0	0.596504	0.88	0.771	0	15q15.1															1
NUPR1	1.30364e-269	0.589282	0.88	0.779	1.56476e-265	16p11.2																1
MDM2	2.15564e-83	0.586622	0.438	0.34	2.58741e-79	12q15												1
SLC35E3	6.35959e-49	0.586475	0.275	0.204	7.63341e-45	12q15												1
SNTB1	2.78633e-162	0.566048	0.679	0.578	3.34443e-158	8q24.12								1
SVIL	7.89304e-42	0.565341	0.268	0.204	9.47402e-38	10p11.23										1
DDHD1	4.83251e-94	0.565067	0.483	0.38	5.80047e-90	14q22.1														1
IRAK3	8.04491e-83	0.563838	0.428	0.327	9.6563e-79	12q14.3												1
MGST1	8.99855e-74	0.550009	0.455	0.368	1.0801e-69	12p12.3												1
DOCK11	2.97308e-99	0.544899	0.542	0.444	3.56859e-95	Xq24																							1
APOC2	8.7849e-23	0.544896	0.362	0.316	1.05445e-18	19q13.32																			1
KCNMA1	1.45377e-131	0.541756	0.611	0.496	1.74496e-127	10q22.3										1
HK2	2.67328e-112	0.541207	0.578	0.472	3.20874e-108	2p12		1
FOSL2	1.25396e-43	0.532928	0.299	0.23	1.50512e-39	2p23.2		1
CYB5A	1.23392e-88	0.531278	0.508	0.412	1.48108e-84	18q22.3																		1
UTRN	4.9212e-37	0.524048	0.264	0.204	5.90691e-33	6q24.2						1
RMDN3	6.3776e-148	0.519475	0.692	0.582	7.65503e-144	15q15.1															1
DDIT3	1.68915e-23	0.5167	0.313	0.27	2.02749e-19	12q13.3												1
PLAUR	4.41089e-213	0.513788	0.802	0.703	5.29439e-209	19q13																			1
TXNIP	0	0.509377	0.974	0.953	0	1q21.1	1
P2RY1	1.24788e-40	0.508699	0.294	0.229	1.49784e-36	3q25.2			1
TREM1	1.67173e-111	0.5061	0.571	0.45	2.00658e-107	6p21.1						1
MYO1G	3.81498e-40	0.505738	0.254	0.19	4.57912e-36	7p13							1
SIDT2	3.29001e-81	0.505063	0.499	0.405	3.949e-77	11q23.3											1
PNPLA2	1.4036e-68	0.494785	0.49	0.407	1.68474e-64	11p15.5											1
CDC42EP3	1.56045e-101	0.486434	0.588	0.484	1.87301e-97	2p22.2		1
CDC42BPB	5.54163e-66	0.485043	0.493	0.414	6.65162e-62	14q32.32														1
P2RX7	7.58273e-94	0.483342	0.609	0.52	9.10155e-90	12q24.31												1
ALDH2	1.6438e-262	0.475824	0.933	0.89	1.97305e-258	12q24.12												1
PIK3IP1	2.56622e-44	0.474358	0.352	0.282	3.08024e-40	22q12.2																						1
FAM89A	7.93721e-35	0.47116	0.308	0.248	9.52703e-31	1q42.2	1
MID1IP1	4.09161e-40	0.470788	0.344	0.279	4.91117e-36	Xp11.4																							1
CFD	2.356e-223	0.467117	0.853	0.766	2.8279e-219	19p13.3																			1
SERPINA1	8.1103e-294	0.465972	0.946	0.892	9.7348e-290	14q32.13														1
CYGB	8.03875e-28	0.464075	0.275	0.223	9.64891e-24	17q25.1																	1
NOTCH1	7.0159e-50	0.463666	0.425	0.351	8.42119e-46	9q34.3									1
SKIL	4.36103e-42	0.462938	0.357	0.289	5.23455e-38	3q26.2			1
SKI	1.34445e-46	0.461042	0.424	0.356	1.61374e-42	1p36.33-p36.32	1
PER1	4.21178e-29	0.452654	0.269	0.215	5.0554e-25	17p13.1																	1
TNFAIP2	8.15578e-248	0.45209	0.897	0.815	9.78939e-244	14q32.32														1
RARA	1.65409e-41	0.447747	0.408	0.344	1.98541e-37	17q21.2																	1
CD22	1.12324e-38	0.44508	0.327	0.261	1.34823e-34	19q13.12																			1
TEX2	4.96102e-64	0.443146	0.5	0.416	5.95471e-60	17q23.3																	1
CD52	0	0.443045	0.983	0.937	0	1p36.11	1
EIF4EBP2	5.76172e-141	0.442311	0.769	0.703	6.91579e-137	10q22.1										1
GLUL	0	0.44218	0.998	0.993	0	1q25.3	1
FOXO3	3.38339e-27	0.432882	0.275	0.223	4.06108e-23	6q21						1
TANC2	1.25914e-45	0.430474	0.435	0.366	1.51135e-41	17q23.2-q23.3																	1
KLF4	1.25684e-34	0.429682	0.3	0.238	1.50858e-30	9q31.2									1
APOE	0	0.429679	0.998	0.996	0	19q13.32																			1
ITGAL	8.33223e-82	0.428271	0.604	0.518	1.00012e-77	16p11.2																1
SERPING1	2.79308e-114	0.424794	0.767	0.69	3.35253e-110	11q12.1											1
RHOQ	1.50516e-74	0.424701	0.611	0.541	1.80664e-70	2p21		1
SLC26A11	1.34629e-76	0.421941	0.601	0.514	1.61595e-72	17q25.3																	1
PPARG	1.67793e-113	0.420924	0.748	0.685	2.01401e-109	3p25.2			1
KLHL24	1.40334e-28	0.418653	0.269	0.215	1.68443e-24	3q27.1			1
OGA	1.65382e-55	0.418128	0.498	0.425	1.98508e-51	10q24.32										1
GPCPD1	2.65251e-85	0.417781	0.649	0.574	3.1838e-81	20p12.3																				1
PECAM1	6.36546e-144	0.414508	0.843	0.805	7.64046e-140	17q23.3																	1
ABCD1	8.24879e-25	0.413854	0.252	0.203	9.90103e-21	Xq28																							1
FGR	0	0.408719	0.961	0.908	0	1p35.3	1
TIPARP	1.31034e-33	0.407055	0.362	0.301	1.5728e-29	3q25.31			1
SLC11A1	2.11623e-102	0.405291	0.763	0.711	2.54011e-98	2q35		1
KLHL21	2.7224e-24	0.401766	0.281	0.232	3.2677e-20	1p36.31	1
HECTD1	9.05677e-31	0.401664	0.37	0.315	1.08708e-26	14q12														1
UBE2R2	2.89309e-50	0.400853	0.492	0.421	3.47258e-46	9p13.3									1
SESN1	3.16197e-21	0.400146	0.255	0.21	3.79531e-17	6q21						1
SNX10	2.03824e-98	0.399313	0.767	0.711	2.4465e-94	7p15.2							1
ATG16L2	8.45274e-35	0.398875	0.411	0.351	1.01458e-30	11q13.4											1
DENND5A	1.93424e-32	0.392561	0.385	0.327	2.32167e-28	11p15.4											1
MEGF9	1.96e-28	0.392067	0.32	0.265	2.35259e-24	9q33.2									1
SREBF1	6.18451e-23	0.39193	0.275	0.228	7.42327e-19	17p11.2																	1
JMJD1C	1.22029e-28	0.391569	0.317	0.262	1.46472e-24	10q21.3										1
TSPAN14	2.47784e-54	0.391077	0.564	0.498	2.97416e-50	10q23.1										1
MLPH	9.41628e-34	0.390182	0.395	0.335	1.13024e-29	2q37.3		1
AKR1B1	8.25097e-113	0.387747	0.804	0.742	9.90364e-109	7q33							1
PPDPF	3.86207e-56	0.387123	0.58	0.519	4.63565e-52	20q13.33																				1
DENND4C	9.5565e-92	0.386998	0.727	0.67	1.14707e-87	9p22.1									1
SNHG32	5.7334e-28	0.386772	0.347	0.293	6.8818e-24	6p21.33						1
NCF2	7.80316e-255	0.383699	0.948	0.924	9.36613e-251	1q25.3	1
ELMSAN1	2.96893e-35	0.381978	0.418	0.357	3.56361e-31	14q24.3														1
NOP53	5.12863e-40	0.376149	0.454	0.389	6.15589e-36	19q13.33																			1
KCNE3	1.69225e-28	0.37486	0.392	0.339	2.03121e-24	11q13.4											1
USP33	9.4142e-26	0.373356	0.322	0.27	1.12999e-21	1p31.1	1
PEX14	7.49961e-20	0.373307	0.265	0.222	9.00178e-16	1p36.22	1
PLPP3	1.07505e-72	0.37176	0.64	0.559	1.29038e-68	1p32.2	1
KCNAB2	3.45657e-121	0.370797	0.813	0.765	4.14892e-117	1p36.31	1
AXL	9.55495e-39	0.370492	0.479	0.415	1.14688e-34	19q13.2																			1
PCMTD1	5.3604e-40	0.366364	0.482	0.42	6.43409e-36	8q11.23								1
STX6	4.03446e-34	0.361479	0.476	0.422	4.84257e-30	1q25.3	1
MAP4K4	2.16446e-17	0.357576	0.287	0.248	2.598e-13	2q11.2		1
SMAP2	5.63118e-39	0.357236	0.512	0.453	6.75911e-35	1p34.2	1
PABPC4	1.01395e-31	0.356631	0.441	0.384	1.21704e-27	1p34.3	1
IGBP1	4.54719e-22	0.356165	0.299	0.25	5.45799e-18	Xq13.1																							1
TDRD3	7.2375e-31	0.356113	0.473	0.422	8.68717e-27	13q21.2													1
CSNK2A2	9.03737e-21	0.353235	0.337	0.293	1.08476e-16	16q21																1
SMARCA5	7.54282e-20	0.352671	0.298	0.254	9.05364e-16	4q31.21				1
KIF16B	2.65681e-22	0.347771	0.376	0.329	3.18897e-18	20p12.1																				1
VSIG4	3.32585e-121	0.346827	0.937	0.934	3.99202e-117	Xq12																							1
EMC3	3.5459e-33	0.34678	0.488	0.435	4.25614e-29	3p25.3			1
FIG4	8.13573e-23	0.34376	0.324	0.275	9.76531e-19	6q21						1
CASC4	1.9707e-14	0.34358	0.251	0.216	2.36543e-10	15q15.3															1
S100A13	4.53673e-22	0.339285	0.343	0.295	5.44544e-18	1q21.3	1
SGK3	5.34226e-35	0.338759	0.512	0.459	6.41231e-31	8q13.1								1
HSDL2	1.0387e-15	0.33814	0.261	0.223	1.24676e-11	9q32									1
SMIM14	1.93288e-18	0.333688	0.297	0.255	2.32003e-14	4p14				1
HPGD	4.84396e-29	0.33096	0.275	0.218	5.8142e-25	4q34.1				1
CYTIP	7.92835e-32	0.329962	0.425	0.364	9.5164e-28	2q24.1		1
CD9	1.50137e-255	0.329221	0.994	0.979	1.8021e-251	12p13.31												1
ADA2	1.83678e-142	0.323758	0.914	0.88	2.20469e-138	22q11.1																						1
EIF3H	5.48673e-26	0.32224	0.425	0.374	6.58572e-22	8q23.3-q24.11								1
CSGALNACT2	4.86047e-40	0.322233	0.592	0.544	5.83403e-36	10q11.21										1
PAG1	1.39023e-12	0.321827	0.284	0.253	1.6687e-08	8q21.13								1
ZCCHC2	6.78681e-19	0.320101	0.347	0.304	8.14621e-15	18q21.33																		1
MICAL1	4.28569e-62	0.318354	0.695	0.636	5.14411e-58	6q21						1
MINK1	3.25367e-45	0.318164	0.648	0.603	3.90538e-41	17p13.2																	1
CREBRF	6.95216e-17	0.31752	0.268	0.227	8.34468e-13	5q35.1					1
KAT8	6.54846e-16	0.312955	0.307	0.268	7.86012e-12	16p11.2																1
SLC9A1	3.55122e-17	0.311706	0.337	0.297	4.26254e-13	1p36.11	1
SEC31A	2.27259e-22	0.309882	0.447	0.405	2.72779e-18	4q21.22				1
TRIO	1.94606e-21	0.308819	0.403	0.358	2.33586e-17	5p15.2					1
DEDD2	1.67466e-17	0.308701	0.323	0.281	2.0101e-13	19q13.2																			1
RNF144B	7.05234e-16	0.306998	0.281	0.241	8.46492e-12	6p22.3						1
CXXC5	5.26752e-17	0.306012	0.331	0.291	6.32261e-13	5q31.2					1
OGFRL1	4.48065e-15	0.305915	0.298	0.261	5.37813e-11	6q13						1
BHLHE41	1.80264e-78	0.304877	0.806	0.765	2.16371e-74	12p12.1												1
TGM2	4.2139e-22	0.30431	0.356	0.307	5.05794e-18	20q11.23																				1
RCOR1	1.24619e-11	0.303939	0.25	0.22	1.4958e-07	14q32.31														1
MS4A7	7.16968e-171	0.303502	0.96	0.93	8.60576e-167	11q12.2											1
AZI2	7.17283e-16	0.303077	0.303	0.263	8.60955e-12	3p24.1			1
EIF2A	1.24202e-10	0.302471	0.252	0.223	1.4908e-06	3q25.1			1
ATP2B1	4.95078e-14	0.301755	0.31	0.275	5.94242e-10	12q21.33												1
P2RX4	2.89949e-39	0.299069	0.62	0.571	3.48026e-35	12q24.31												1
SMARCC2	1.98857e-13	0.297895	0.31	0.276	2.38689e-09	12q13.2												1
HBP1	3.76949e-14	0.297826	0.306	0.271	4.52452e-10	7q22.3							1
DYM	2.21428e-17	0.29779	0.357	0.316	2.6578e-13	18q21.1																		1
STK38	4.41591e-12	0.297528	0.271	0.239	5.30041e-08	6p21.31						1
FTL	0	0.297025	1	1	0	19q13.33																			1
SPARC	9.77068e-76	0.296934	0.711	0.615	1.17277e-71	5q33.1					1
ACO1	8.20782e-21	0.296719	0.473	0.435	9.85185e-17	9p21.1									1
CDK5RAP3	2.91436e-30	0.295088	0.527	0.476	3.49811e-26	17q21.32																	1
TTC7B	2.09583e-13	0.294298	0.294	0.26	2.51562e-09	14q32.11														1
ECPAS	3.26774e-23	0.292392	0.475	0.431	3.92227e-19	9q31.3									1
EVI2B	1.93062e-54	0.290637	0.752	0.719	2.31732e-50	17q11.2																	1
EIF1	1.32268e-24	0.288151	0.586	0.56	1.58761e-20	17q21.2																	1
GRINA	5.9404e-159	0.287936	0.955	0.935	7.13027e-155	8q24.3								1
CTBP2	1.33212e-11	0.287185	0.275	0.243	1.59894e-07	10q26.13										1
EEF2	3.78318e-72	0.283622	0.83	0.812	4.54095e-68	19p13.3																			1
SOAT1	6.45657e-66	0.28306	0.806	0.772	7.74982e-62	1q25.2	1
GAB2	3.33924e-13	0.282917	0.308	0.274	4.0081e-09	11q14.1											1
LRPAP1	1.07667e-94	0.282256	0.869	0.84	1.29233e-90	4p16.3				1
BHLHE40	6.68552e-22	0.281918	0.495	0.451	8.02463e-18	3p26.1			1
CDKN1B	1.1188e-14	0.281542	0.321	0.285	1.3429e-10	12p13.1												1
GPRIN3	1.33535e-19	0.28037	0.421	0.378	1.60281e-15	4q22.1				1
CASP8	4.43716e-12	0.280058	0.301	0.269	5.32592e-08	2q33.1		1
CYB561A3	0.0420568	0.280035	0.265	0.262	1	11q12.2											1
TBC1D2	1.77565e-56	0.279063	0.752	0.706	2.13132e-52	9q22.33									1
CDS2	1.53225e-15	0.27805	0.412	0.378	1.83916e-11	20p12.3																				1
KCNJ5	9.77667e-10	0.277941	0.288	0.261	1.17349e-05	11q24.3											1
PPP2R5A	5.16685e-12	0.27711	0.28	0.247	6.20177e-08	1q32.3	1
NINJ1	1.72321e-12	0.27688	0.299	0.264	2.06837e-08	9q22.31									1
PCBP2	1.26596e-10	0.27429	0.287	0.258	1.51953e-06	12q13.13												1
ITCH	6.47549e-13	0.274261	0.377	0.347	7.77254e-09	20q11.22																				1
YIPF4	6.62104e-11	0.27369	0.279	0.249	7.94724e-07	2p22.3		1
RAB11FIP1	4.40546e-24	0.273663	0.57	0.538	5.28787e-20	8p11.23								1
RABGGTB	5.93597e-14	0.273581	0.394	0.362	7.12495e-10	1p31.1	1
PTPN6	1.28157e-50	0.272983	0.763	0.736	1.53827e-46	12p13.31												1
BACH1	1.0697e-43	0.272275	0.695	0.657	1.28396e-39	21q21.3																					1
STAT5A	5.82982e-19	0.272208	0.411	0.368	6.99753e-15	17q21.2																	1
CERT1	3.49907e-21	0.27157	0.531	0.501	4.19994e-17	5q13.3					1
PDLIM1	9.92722e-13	0.271499	0.268	0.234	1.19156e-08	10q23.33										1
GPX4	7.02896e-132	0.27133	0.933	0.926	8.43686e-128	19p13.3																			1
CCNL2	1.97826e-17	0.271116	0.449	0.412	2.37451e-13	1p36.33	1
SLC31A2	2.77445e-22	0.269022	0.531	0.496	3.33017e-18	9q32									1
DBNDD2	4.93833e-13	0.269004	0.332	0.298	5.92747e-09	20q13.12																				1
SP1	2.69985e-18	0.266446	0.475	0.44	3.24063e-14	12q13.13												1
GSTP1	3.47861e-55	0.266245	0.771	0.739	4.17538e-51	11q13.2											1
SAT1	1.3405e-143	0.265485	0.977	0.961	1.609e-139	Xp22.11																							1
ACSL1	7.72908e-39	0.265364	0.665	0.621	9.27721e-35	4q35.1				1
TNS1	1.80371e-15	0.265177	0.396	0.358	2.16499e-11	2q35		1
PSME4	1.16534e-12	0.264653	0.323	0.289	1.39876e-08	2p16.2		1
SETX	3.35366e-12	0.262762	0.332	0.299	4.0254e-08	9q34.13									1
MYADM	2.02887e-29	0.261746	0.458	0.395	2.43526e-25	19q13.42																			1
ERGIC1	3.3659e-12	0.260762	0.345	0.312	4.04009e-08	5q35.1					1
CCNG2	2.96261e-13	0.260437	0.323	0.286	3.55602e-09	4q21.1				1
ADTRP	6.51397e-38	0.259553	0.651	0.593	7.81871e-34	6p24.1						1
HERPUD1	3.62396e-14	0.259451	0.46	0.431	4.34984e-10	16q13																1
C9orf72	2.36525e-15	0.259215	0.374	0.336	2.83902e-11	9p21.2									1
RBM33	1.55568e-15	0.257975	0.401	0.363	1.86729e-11	7q36.3							1
NLRC4	4.83431e-10	0.256861	0.29	0.261	5.80262e-06	2p22.3		1
RUFY1	8.70279e-12	0.256183	0.371	0.342	1.0446e-07	5q35.3					1
VAPA	4.13136e-19	0.254436	0.49	0.453	4.95887e-15	18p11.22																		1
MTMR3	6.47985e-10	0.254146	0.297	0.268	7.77776e-06	22q12.2																						1
TTC3	4.37662e-16	0.253661	0.434	0.398	5.25326e-12	21q22.13																					1
R3HDM2	2.40875e-08	0.252008	0.269	0.244	0.000289122	12q13.3												1
CD300A	1.11939e-08	0.251932	0.264	0.237	0.00013436	17q25.1																	1
METTL7A	2.2145e-14	0.25108	0.356	0.318	2.65806e-10	12q13.12												1
FNTA	2.40226e-09	0.250848	0.292	0.264	2.88343e-05	8p11.21								1
CD300LF	9.36981e-19	0.250632	0.486	0.446	1.12466e-14	17q25.1																	1
NQO2	8.58413e-10	0.250401	0.258	0.229	1.03035e-05	6p25.2						1
SIPA1	5.37949e-21	-0.250114	0.225	0.277	6.457e-17	11q13.1											1
ARHGAP25	1.07794e-27	-0.25072	0.348	0.412	1.29386e-23	2p13.3		1
HMGN1	6.75864e-23	-0.251101	0.24	0.295	8.1124e-19	21q22.2																					1
EHD4	1.88564e-38	-0.251195	0.425	0.507	2.26333e-34	15q15.1															1
PYCARD	7.33734e-47	-0.2519	0.454	0.547	8.80701e-43	16p11.2																1
GIT2	4.36412e-30	-0.252025	0.328	0.396	5.23826e-26	12q24.11												1
NDUFA11	5.81773e-24	-0.252051	0.264	0.321	6.98302e-20	19p13.3																			1
MLEC	1.12969e-28	-0.252056	0.296	0.361	1.35597e-24	12q24.31												1
GNPTG	1.58909e-45	-0.253384	0.425	0.516	1.90739e-41	16p13.3																1
IGFBP2	1.22676e-11	-0.254222	0.243	0.277	1.47248e-07	2q35		1
PPP1CA	3.37176e-40	-0.254261	0.44	0.521	4.04713e-36	11q13.2											1
YWHAE	2.62392e-36	-0.25438	0.367	0.444	3.14949e-32	17p13.3																	1
GHITM	1.53725e-43	-0.2545	0.441	0.527	1.84516e-39	10q23.1										1
SCAMP2	4.66656e-62	-0.254513	0.616	0.708	5.60127e-58	15q24.1															1
SERTAD2	3.65603e-17	-0.255131	0.209	0.252	4.38833e-13	2p14		1
CTSH	9.20926e-80	-0.255325	0.822	0.888	1.10539e-75	15q25.1															1
ADAM10	1.02968e-50	-0.255674	0.521	0.614	1.23592e-46	15q21.3															1
HSP90AB1	5.46072e-46	-0.256473	0.48	0.568	6.55451e-42	6p21.1						1
PSMB2	4.03354e-18	-0.257096	0.21	0.255	4.84146e-14	1p34.3	1
CAPN1	1.46191e-39	-0.25729	0.406	0.49	1.75474e-35	11q13.1											1
KCTD12	1.0463e-74	-0.25776	0.73	0.826	1.25587e-70	13q22.3													1
HS2ST1	9.7483e-22	-0.257792	0.213	0.263	1.17009e-17	1p22.3	1
TMEM176A	3.71919e-18	-0.258115	0.215	0.26	4.46414e-14	7q36.1							1
ARHGAP26	4.69392e-27	-0.258159	0.305	0.369	5.63412e-23	5q31.3					1
NDUFA13	1.27255e-35	-0.258183	0.343	0.419	1.52744e-31	19p13.11																			1
ADAM15	9.21135e-21	-0.259617	0.22	0.27	1.10564e-16	1q21.3	1
OSTM1	1.19799e-35	-0.26046	0.369	0.445	1.43794e-31	6q21						1
APEH	2.52231e-26	-0.260646	0.275	0.335	3.02753e-22	3p21.31			1
ATP5IF1	2.45089e-26	-0.260854	0.265	0.326	2.9418e-22	1p35.3	1
STT3A	7.36998e-33	-0.261075	0.328	0.399	8.84619e-29	11q24.2											1
EFR3A	3.82496e-45	-0.261293	0.452	0.54	4.5911e-41	8q24.22								1
PGPEP1	7.22281e-29	-0.261937	0.285	0.35	8.66954e-25	19p13.11																			1
RXRA	2.76566e-38	-0.261946	0.373	0.452	3.31962e-34	9q34.2									1
ZNF316	5.50627e-20	-0.262516	0.214	0.262	6.60918e-16	7p22.1							1
IL10RA	1.20703e-35	-0.263087	0.421	0.498	1.4488e-31	11q23.3											1
PFKFB3	5.28315e-25	-0.264449	0.27	0.326	6.34137e-21	10p15.1										1
CYBA	1.02323e-252	-0.264788	0.988	0.997	1.22819e-248	16q24.2																1
CNDP2	3.76231e-82	-0.265362	0.724	0.81	4.5159e-78	18q22.3																		1
KIAA0100	2.43509e-57	-0.265551	0.516	0.614	2.92284e-53	17q11.2																	1
GADD45GIP1	3.62374e-19	-0.265707	0.208	0.254	4.34957e-15	19p13.13																			1
NEDD8	2.07842e-25	-0.265937	0.248	0.306	2.49473e-21	14q12														1
RTN4	1.91532e-86	-0.26605	0.724	0.817	2.29895e-82	2p16.1		1
FAR1	1.56913e-28	-0.266529	0.273	0.337	1.88343e-24	11p15.3											1
C19orf53	3.83813e-20	-0.267112	0.21	0.258	4.6069e-16	19p13.13																			1
ELOVL1	2.6237e-41	-0.267552	0.379	0.463	3.14922e-37	1p34.2	1
IVNS1ABP	1.89042e-28	-0.267688	0.337	0.403	2.26907e-24	1q25.3	1
AGPAT3	3.66505e-35	-0.267789	0.317	0.391	4.39916e-31	21q22.3																					1
MDH2	3.03521e-22	-0.268066	0.215	0.266	3.64316e-18	7q11.23							1
CTSC	1.21704e-106	-0.268228	0.906	0.937	1.46081e-102	11q14.2											1
VPS35L	1.97776e-33	-0.268423	0.333	0.406	2.37391e-29	16p12.3																1
WDR11	4.60172e-22	-0.269399	0.227	0.279	5.52344e-18	10q26.12										1
SLC38A10	1.64213e-31	-0.269539	0.313	0.382	1.97105e-27	17q25.3																	1
PSMB10	1.21214e-38	-0.269968	0.395	0.476	1.45494e-34	16q22.1																1
ADCK2	7.41447e-25	-0.27046	0.232	0.288	8.89959e-21	7q34							1
LILRB1	6.01788e-21	-0.270575	0.209	0.258	7.22326e-17	19q13.42																			1
MAPRE2	5.28323e-25	-0.270928	0.231	0.288	6.34146e-21	18q12.1-q12.2																		1
TSPAN3	1.89533e-48	-0.271516	0.477	0.566	2.27496e-44	15q24.3															1
YWHAZ	8.89961e-55	-0.271573	0.6	0.684	1.06822e-50	8q22.3								1
ATP6V0E1	6.03883e-90	-0.271977	0.717	0.815	7.24841e-86	5q35.1					1
ANAPC11	4.70491e-52	-0.273072	0.426	0.523	5.64731e-48	17q25.3																	1
SLC30A1	5.35252e-22	-0.273427	0.212	0.263	6.42463e-18	1q32.3	1
VMP1	5.73318e-64	-0.274519	0.579	0.68	6.88153e-60	17q23.1																	1
TNFRSF1A	1.1631e-59	-0.275138	0.577	0.672	1.39607e-55	12p13.31												1
NUMB	1.35328e-28	-0.275286	0.403	0.467	1.62434e-24	14q24.3														1
VCP	1.52685e-23	-0.275692	0.226	0.28	1.83268e-19	9p13.3									1
ADCY7	2.30777e-29	-0.276479	0.267	0.331	2.77002e-25	16q12.1																1
DAZAP2	3.46767e-57	-0.2767	0.543	0.638	4.16225e-53	12q13.13												1
HSP90AA1	1.19939e-66	-0.277388	0.553	0.657	1.43962e-62	14q32.31														1
UNC93B1	1.05851e-67	-0.27741	0.622	0.714	1.27053e-63	11q13.2											1
CCDC50	3.7915e-28	-0.277673	0.237	0.298	4.55094e-24	3q28			1
PPIA	4.44621e-39	-0.277848	0.347	0.427	5.33678e-35	7p13							1
PCOLCE2	2.05657e-32	-0.278014	0.417	0.484	2.4685e-28	3q23			1
CARM1	5.76173e-26	-0.278158	0.204	0.26	6.9158e-22	19p13.2																			1
SGPL1	2.99362e-22	-0.27829	0.23	0.281	3.59325e-18	10q22.1										1
PSMB6	1.44829e-21	-0.278718	0.227	0.277	1.73838e-17	17p13.2																	1
EMC10	2.98271e-67	-0.279957	0.577	0.679	3.58014e-63	19q13.33																			1
ANKFY1	5.73898e-25	-0.280137	0.239	0.295	6.8885e-21	17p13.2																	1
TXN2	1.19345e-24	-0.280455	0.216	0.271	1.4325e-20	22q12.3																						1
ARHGAP10	2.88751e-34	-0.280496	0.301	0.374	3.46588e-30	4q31.23				1
COX7C	1.68901e-45	-0.281983	0.404	0.491	2.02732e-41	5q14.3					1
GUK1	1.5046e-25	-0.282046	0.23	0.287	1.80598e-21	1q42.13	1
ENOPH1	5.96524e-26	-0.28209	0.214	0.27	7.16008e-22	4q21.22				1
HSPA9	3.71116e-26	-0.283375	0.204	0.26	4.45451e-22	5q31.2					1
WAS	6.43058e-31	-0.283427	0.294	0.361	7.71862e-27	Xp11.23																							1
CYFIP1	2.98403e-78	-0.283732	0.657	0.749	3.58173e-74	15q11.2															1
MOB1A	1.10021e-34	-0.283998	0.304	0.377	1.32058e-30	2p13.1		1
ATP5MC3	2.86845e-41	-0.286049	0.379	0.459	3.443e-37	2q31.1		1
PPARD	2.78759e-21	-0.286737	0.204	0.252	3.34595e-17	6p21.31						1
COPS7A	2.86417e-35	-0.28699	0.317	0.39	3.43786e-31	12p13.31												1
COX6C	5.07785e-34	-0.287329	0.33	0.402	6.09494e-30	8q22.2								1
SRD5A3	3.41905e-33	-0.287394	0.372	0.44	4.10389e-29	4q12				1
FMNL1	8.92642e-53	-0.288183	0.513	0.605	1.07144e-48	17q21.31																	1
VAC14	1.13648e-41	-0.288448	0.379	0.46	1.36412e-37	16q22.1-q22.2																1
SELENOH	2.09718e-56	-0.288595	0.492	0.585	2.51724e-52	11q12.1											1
APEX1	1.59744e-38	-0.288723	0.327	0.406	1.91741e-34	14q11.2														1
CD63	1.59416e-175	-0.289289	0.942	0.969	1.91347e-171	12q13.2												1
UQCR10	3.27786e-50	-0.289994	0.411	0.506	3.93442e-46	22q12.2																						1
FAM174C	2.29345e-30	-0.290588	0.257	0.322	2.75282e-26	19p13.3																			1
MOB3A	1.47647e-30	-0.290928	0.281	0.346	1.7722e-26	19p13.3																			1
TWF2	4.17266e-69	-0.290973	0.564	0.666	5.00844e-65	3p21.2			1
RAB5IF	1.4698e-37	-0.291142	0.359	0.435	1.7642e-33	20q11.23																				1
NDUFB7	9.83188e-51	-0.291455	0.418	0.511	1.18012e-46	19p13.12																			1
NCBP2	4.34153e-31	-0.292364	0.295	0.362	5.21114e-27	3q29			1
UCP2	1.62251e-78	-0.292568	0.641	0.741	1.94749e-74	11q13.4											1
HCLS1	6.81952e-64	-0.29289	0.544	0.645	8.18547e-60	3q13.33			1
ADI1	2.7765e-35	-0.293022	0.303	0.377	3.33263e-31	2p25.3		1
STK40	6.86445e-59	-0.293347	0.48	0.579	8.2394e-55	1p34.3	1
UQCRC1	9.22781e-64	-0.293757	0.529	0.626	1.10761e-59	3p21.31			1
DBNL	7.60097e-60	-0.294058	0.481	0.584	9.12344e-56	7p13							1
NPC2	0	-0.294386	0.993	0.998	0	14q24.3														1
GM2A	3.85989e-88	-0.294386	0.898	0.927	4.63303e-84	5q33.1					1
PIP5K1C	1.53291e-30	-0.294719	0.261	0.326	1.83995e-26	19p13.3																			1
LIPA	0	-0.294965	0.998	0.999	0	10q23.31										1
NDUFS7	2.83874e-37	-0.296558	0.305	0.38	3.40734e-33	19p13.3																			1
TMEM176B	5.73254e-29	-0.297179	0.369	0.432	6.88077e-25	7q36.1							1
DRAP1	3.32398e-58	-0.298663	0.463	0.563	3.98978e-54	11q13.1											1
ADGRE5	2.50539e-58	-0.298886	0.463	0.563	3.00722e-54	19p13.12																			1
YWHAG	3.59399e-49	-0.299398	0.393	0.482	4.31386e-45	7q11.23							1
CHST11	1.23315e-64	-0.299705	0.544	0.639	1.48015e-60	12q23.3												1
TSC22D4	3.64673e-40	-0.300088	0.325	0.404	4.37717e-36	7q22.1							1
ASAP1	2.31902e-66	-0.300304	0.519	0.618	2.78352e-62	8q24.21-q24.22								1
ITGB2	2.76613e-139	-0.300945	0.908	0.958	3.32019e-135	21q22.3																					1
CCND3	1.83247e-22	-0.301718	0.21	0.26	2.19952e-18	6p21.1						1
SMIM15	3.83406e-38	-0.301821	0.284	0.359	4.60203e-34	5q12.1					1
TNRC18	6.1856e-24	-0.303248	0.199	0.251	7.42457e-20	7p22.1							1
MAPKAPK2	2.75254e-47	-0.30328	0.384	0.472	3.30388e-43	1q32.1	1
TIGAR	1.09397e-29	-0.304891	0.237	0.299	1.31309e-25	12p13.32												1
MIF	2.82409e-34	-0.30537	0.276	0.346	3.38975e-30	22q11.23																						1
DHCR24	3.52895e-28	-0.306485	0.231	0.29	4.2358e-24	1p32.3	1
PTPA	8.88343e-38	-0.306684	0.281	0.356	1.06628e-33	9q34.11									1
RGS19	3.91046e-35	-0.308438	0.287	0.358	4.69373e-31	20q13.33																				1
TM7SF3	1.69337e-49	-0.30966	0.365	0.455	2.03256e-45	12p11.23												1
DUSP3	3.99175e-40	-0.310478	0.314	0.392	4.7913e-36	17q21.31																	1
YIF1B	6.06255e-25	-0.311261	0.198	0.25	7.27688e-21	19q13.2																			1
TPD52L2	1.61504e-50	-0.311574	0.376	0.469	1.93854e-46	20q13.33																				1
NAGLU	3.54875e-29	-0.311638	0.225	0.285	4.25956e-25	17q21.2																	1
ACTR1B	1.2802e-28	-0.312837	0.227	0.286	1.53663e-24	2q11.2		1
SFT2D1	3.17877e-45	-0.313015	0.342	0.427	3.81548e-41	6q27						1
TADA3	2.98974e-24	-0.313128	0.224	0.277	3.58858e-20	3p25.3			1
PRDX4	6.18196e-37	-0.313542	0.275	0.348	7.4202e-33	Xp22.11																							1
SNX9	4.99234e-35	-0.314081	0.25	0.319	5.99231e-31	6q25.3						1
PHC2	3.40979e-26	-0.314653	0.241	0.298	4.09277e-22	1p35.1	1
CLTA	1.30798e-55	-0.31566	0.425	0.519	1.56997e-51	9p13.3									1
DNAJC5	2.19976e-54	-0.316546	0.394	0.489	2.64038e-50	20q13.33																				1
BCL3	2.03944e-22	-0.316641	0.21	0.26	2.44793e-18	19q13.32																			1
PARP12	1.01021e-49	-0.316801	0.338	0.427	1.21256e-45	7q34							1
FYB1	9.07607e-53	-0.317086	0.459	0.549	1.0894e-48	5p13.1					1
SNX24	4.04276e-30	-0.317091	0.241	0.303	4.85253e-26	5q23.2					1
TIMM8B	3.51491e-24	-0.317184	0.2	0.251	4.21894e-20	11q23.1											1
MVP	1.30689e-35	-0.318438	0.277	0.348	1.56866e-31	16p11.2																1
SUSD6	3.8781e-51	-0.318565	0.374	0.465	4.65488e-47	14q24.1														1
VAV1	2.52892e-39	-0.319059	0.28	0.356	3.03547e-35	19p13.3																			1
SCAMP4	3.29665e-32	-0.319962	0.217	0.28	3.95697e-28	19p13.3																			1
NDUFC2	4.92188e-41	-0.320087	0.302	0.381	5.90773e-37	11q14.1											1
LSM4	2.36045e-48	-0.320619	0.361	0.448	2.83325e-44	19p13.11																			1
SCIMP	2.31326e-37	-0.320647	0.25	0.323	2.77661e-33	17p13.2																	1
FAM49B	6.31849e-49	-0.320693	0.337	0.427	7.58409e-45	8q24.21								1
PSMD2	1.03573e-26	-0.321672	0.212	0.267	1.24319e-22	3q27.1			1
MGAT2	1.91407e-29	-0.322962	0.211	0.27	2.29746e-25	14q21.3														1
SH3BP1	3.86518e-41	-0.323222	0.316	0.395	4.63937e-37	22q13.1																						1
GIPC1	8.38313e-35	-0.324232	0.258	0.326	1.00623e-30	19p13.12																			1
MCRIP1	1.15421e-28	-0.324436	0.208	0.266	1.3854e-24	17q25.3																	1
MMP14	3.83807e-53	-0.324634	0.373	0.468	4.60684e-49	14q11.2														1
CCM2	1.71712e-36	-0.324849	0.246	0.317	2.06106e-32	7p13							1
NCLN	9.32909e-36	-0.325103	0.303	0.373	1.11977e-31	19p13.3																			1
TRPV2	1.21192e-68	-0.325448	0.507	0.606	1.45467e-64	17p11.2																	1
STX4	6.69462e-56	-0.325712	0.458	0.55	8.03555e-52	16p11.2																1
SLC25A39	6.35361e-43	-0.325753	0.313	0.392	7.62624e-39	17q21.31																	1
ARPC4	9.05865e-63	-0.325876	0.431	0.532	1.08731e-58	3p25.3			1
SHISA5	1.10754e-39	-0.326244	0.267	0.342	1.32938e-35	3p21.31			1
PACSIN2	3.70728e-40	-0.327168	0.282	0.358	4.44985e-36	22q13.2																						1
SLC12A7	1.44352e-41	-0.327979	0.303	0.381	1.73266e-37	5p15.33					1
UBE2D1	2.9677e-27	-0.327988	0.197	0.251	3.56213e-23	10q21.1										1
MRTFA	1.09702e-29	-0.328075	0.206	0.265	1.31676e-25	22q13.1-q13.2																						1
RPN2	7.27601e-51	-0.328127	0.313	0.403	8.7334e-47	20q11.23																				1
BCKDK	8.69573e-48	-0.328234	0.284	0.37	1.04375e-43	16p11.2																1
MAPKAPK3	6.18733e-65	-0.328993	0.423	0.528	7.42665e-61	3p21.2			1
BAK1	3.84616e-32	-0.329306	0.233	0.297	4.61654e-28	6p21.31						1
TPP1	1.75849e-173	-0.329884	0.847	0.921	2.11072e-169	11p15.4											1
NDST1	4.08169e-37	-0.3309	0.273	0.345	4.89925e-33	5q33.1					1
RAB32	1.6898e-37	-0.33111	0.333	0.407	2.02827e-33	6q24.3						1
AP1B1	4.27295e-74	-0.331346	0.53	0.636	5.12883e-70	22q12.2																						1
ARHGDIA	2.49135e-75	-0.332347	0.486	0.596	2.99037e-71	17q25.3																	1
ANXA2	1.68783e-278	-0.332648	0.997	0.999	2.02591e-274	15q22.2															1
AKR1A1	2.36378e-103	-0.332674	0.612	0.728	2.83725e-99	1p34.1	1
TCIRG1	1.41594e-98	-0.332677	0.688	0.777	1.69955e-94	11q13.2											1
TSPO	4.63965e-230	-0.333311	0.91	0.957	5.56897e-226	22q13.2																						1
SIL1	4.2363e-30	-0.333447	0.199	0.258	5.08483e-26	5q31.2					1
CLTC	4.0015e-37	-0.333637	0.261	0.332	4.803e-33	17q23.1																	1
NDUFA8	1.99385e-32	-0.333655	0.225	0.288	2.39322e-28	9q33.2									1
PDXK	5.73604e-111	-0.333728	0.724	0.806	6.88497e-107	21q22.3																					1
C1QC	1.32857e-69	-0.333952	0.902	0.888	1.59468e-65	1p36.12	1
S100A4	3.67524e-287	-0.334136	0.977	0.991	4.41139e-283	1q21.3	1
NNT	2.88418e-37	-0.334184	0.243	0.314	3.46188e-33	5p12					1
PLXNB2	1.22907e-63	-0.334405	0.438	0.539	1.47525e-59	22q13.33																						1
PLIN3	3.08504e-48	-0.334825	0.306	0.393	3.70297e-44	19p13.3																			1
NDUFA1	1.18194e-45	-0.336353	0.311	0.394	1.41868e-41	Xq24																							1
SH3BP2	8.52441e-33	-0.337018	0.213	0.276	1.02318e-28	4p16.3				1
TLN1	1.75666e-116	-0.337608	0.677	0.787	2.10851e-112	9p13.3									1
EGR2	4.14025e-30	-0.338717	0.315	0.376	4.96954e-26	10q21.3										1
EIF4G1	9.72815e-46	-0.338941	0.301	0.383	1.16767e-41	3q27.1			1
BCL2A1	3.76887e-63	-0.339233	0.713	0.747	4.52378e-59	15q25.1															1
TRIP6	3.12083e-31	-0.339338	0.219	0.281	3.74593e-27	7q22.1							1
JUNB	6.37323e-72	-0.33959	0.573	0.669	7.64979e-68	19p13.13																			1
IDH2	2.80487e-36	-0.339775	0.302	0.372	3.36668e-32	15q26.1															1
C3AR1	2.87992e-126	-0.340011	0.674	0.794	3.45677e-122	12p13.31												1
RENBP	2.36141e-47	-0.340255	0.288	0.372	2.8344e-43	Xq28																							1
HMG20B	1.11821e-30	-0.340773	0.266	0.329	1.34219e-26	19p13.3																			1
YWHAH	1.37832e-36	-0.341082	0.244	0.314	1.6544e-32	22q12.3																						1
FNDC3B	1.25928e-76	-0.342244	0.495	0.606	1.51151e-72	3q26.31			1
TMED3	4.07436e-36	-0.342936	0.25	0.319	4.89046e-32	15q25.1															1
ATP5PD	6.05118e-40	-0.343301	0.261	0.336	7.26323e-36	17q25.1																	1
MFSD1	1.2705e-162	-0.343803	0.818	0.898	1.52498e-158	3q25.32			1
SLAMF8	2.22751e-97	-0.344148	0.567	0.686	2.67368e-93	1q23.2	1
TNFRSF14	1.56065e-63	-0.344356	0.416	0.516	1.87325e-59	1p36.32	1
NPTN	4.72653e-83	-0.344495	0.49	0.606	5.67325e-79	15q24.1															1
ATP5F1A	4.18154e-58	-0.346328	0.357	0.453	5.01911e-54	18q21.1																		1
SLC39A11	2.89767e-36	-0.346871	0.225	0.293	3.47808e-32	17q24.3-q25.1																	1
BTG2	1.9945e-38	-0.347022	0.352	0.426	2.394e-34	1q32.1	1
STARD3NL	3.37081e-32	-0.347181	0.2	0.261	4.04599e-28	7p14.1							1
SKAP2	2.10604e-60	-0.347619	0.375	0.473	2.52787e-56	7p15.2							1
MPDU1	2.0698e-34	-0.34765	0.218	0.283	2.48438e-30	17p13.1																	1
PCK2	1.80433e-42	-0.347863	0.322	0.4	2.16574e-38	14q11.2-q12														1
MAP3K3	7.89833e-45	-0.34851	0.254	0.334	9.48037e-41	17q23.3																	1
CYC1	2.75936e-60	-0.348658	0.383	0.481	3.31206e-56	8q24.3								1
ACSL4	3.94001e-36	-0.349812	0.249	0.317	4.72919e-32	Xq23																							1
ATP5F1E	4.91041e-111	-0.35117	0.597	0.717	5.89397e-107	20q13.32																				1
NPL	3.24263e-98	-0.35217	0.653	0.75	3.89213e-94	1q25.3	1
ITPR2	2.98862e-35	-0.35242	0.264	0.332	3.58724e-31	12p11.23												1
CEPT1	4.86116e-42	-0.352442	0.271	0.348	5.83485e-38	1p13.3	1
NFIC	4.64995e-39	-0.35477	0.252	0.324	5.58134e-35	19p13.3																			1
CTSL	8.97262e-147	-0.35502	0.905	0.942	1.07698e-142	9q21.33									1
DNAJB11	1.1148e-30	-0.355363	0.211	0.271	1.3381e-26	3q27.3			1
FERMT3	4.76511e-101	-0.356341	0.649	0.749	5.71957e-97	11q13.1											1
ARPC2	5.5207e-78	-0.357742	0.451	0.564	6.6265e-74	2q35		1
CALM1	7.84864e-44	-0.35833	0.281	0.36	9.42072e-40	14q32.11														1
VASP	2.44761e-142	-0.360628	0.72	0.828	2.93787e-138	19q13.32																			1
MAT2A	3.53328e-76	-0.360952	0.455	0.564	4.241e-72	2p11.2		1
CBFB	4.54721e-52	-0.36221	0.305	0.393	5.45802e-48	16q22.1																1
IFI30	0	-0.362265	1	1	0	19p13.11																			1
LONP1	2.55257e-34	-0.362721	0.234	0.299	3.06384e-30	19p13.2																			1
MSR1	2.44076e-211	-0.363284	0.924	0.959	2.92964e-207	8p22								1
SELENON	9.817e-40	-0.363415	0.342	0.416	1.17834e-35	1p36.11	1
PANK3	1.84291e-35	-0.364108	0.196	0.261	2.21204e-31	5q34					1
CALM3	5.16738e-52	-0.364481	0.414	0.501	6.20241e-48	19q13.32																			1
HM13	2.28905e-50	-0.365691	0.418	0.501	2.74755e-46	20q11.21																				1
SNX12	5.40499e-37	-0.36592	0.232	0.3	6.48761e-33	Xq13.1																							1
RSU1	6.9298e-75	-0.366446	0.382	0.495	8.31784e-71	10p13										1
CAPZA2	2.93905e-62	-0.366513	0.36	0.46	3.52774e-58	7q31.2							1
RAB35	3.65348e-43	-0.367671	0.236	0.312	4.38527e-39	12q24.23												1
SRSF2	5.07196e-42	-0.368283	0.229	0.302	6.08788e-38	17q25.2																	1
TMSB4X	0	-0.369132	1	1	0	Xp22.2																							1
CAP1	3.99159e-41	-0.370871	0.239	0.312	4.7911e-37	1p34.2	1
WSB2	1.58178e-79	-0.37354	0.395	0.51	1.89861e-75	12q24.23												1
LSP1	2.31154e-31	-0.376923	0.509	0.567	2.77455e-27	11p15.5											1
NACC1	4.87536e-47	-0.377231	0.283	0.364	5.8519e-43	19p13.13																			1
PTGER4	6.93977e-47	-0.378557	0.323	0.404	8.32981e-43	5p13.1					1
AP1S1	3.93613e-35	-0.37915	0.193	0.256	4.72454e-31	7q22.1							1
CSF1	0.137488	-0.379311	0.352	0.347	1	1p13.3	1
OAZ2	6.09549e-64	-0.379645	0.316	0.416	7.31642e-60	15q22.31															1
RBM47	1.33521e-89	-0.380643	0.5	0.611	1.60265e-85	4p14				1
IGF2R	1.67726e-89	-0.380818	0.457	0.577	2.01322e-85	6q25.3						1
FAM20C	1.61367e-42	-0.38127	0.548	0.602	1.93689e-38	7p22.3							1
UQCR11	1.49914e-72	-0.382623	0.389	0.495	1.79941e-68	19p13.3																			1
CALM2	1.99893e-151	-0.382925	0.692	0.806	2.39932e-147	2p21		1
MTHFD2	4.33842e-58	-0.383572	0.28	0.373	5.2074e-54	2p13.1		1
TUBB	1.99641e-45	-0.384875	0.351	0.435	2.39629e-41	6p21.33						1
FABP3	6.00025e-46	-0.385824	0.275	0.354	7.2021e-42	1p35.2	1
CLIC1	1.14239e-60	-0.386033	0.334	0.431	1.37121e-56	6p21.33						1
CALR	2.7168e-128	-0.386079	0.62	0.745	3.26098e-124	19p13.13																			1
RBPJ	2.83428e-32	-0.386504	0.191	0.25	3.40199e-28	4p15.2				1
MYL6	5.07276e-162	-0.387883	0.738	0.841	6.08883e-158	12q13.2												1
SLC16A3	7.83319e-104	-0.389106	0.552	0.669	9.40217e-100	17q25.3																	1
TMEM8A	7.50494e-53	-0.389369	0.26	0.347	9.00818e-49	16p13.3																1
FLNA	2.35737e-139	-0.3897	0.707	0.811	2.82955e-135	Xq28																							1
ROMO1	6.12499e-53	-0.392017	0.261	0.347	7.35183e-49	20q11.22																				1
SRSF9	5.49808e-41	-0.392809	0.217	0.287	6.59935e-37	12q24.31												1
MRAS	3.37442e-32	-0.393599	0.197	0.256	4.05031e-28	3q22.3			1
C2CD5	1.5311e-35	-0.393925	0.189	0.251	1.83778e-31	12p12.1												1
MAML2	1.82451e-37	-0.394231	0.187	0.252	2.18996e-33	11q21											1
PAPSS1	9.03416e-83	-0.395235	0.47	0.578	1.08437e-78	4q25				1
PTPRC	2.98478e-86	-0.399164	0.422	0.537	3.58263e-82	1q31.3-q32.1	1
AP2S1	2.14979e-89	-0.399709	0.418	0.536	2.58039e-85	19q13.32																			1
ETNK1	2.19047e-51	-0.400394	0.269	0.353	2.62922e-47	12p12.1												1
NEU1	4.42226e-70	-0.4012	0.322	0.427	5.30804e-66	6p21.33						1
SLC12A9	3.8548e-46	-0.401885	0.233	0.31	4.62692e-42	7q22.1							1
ATP6V1A	1.67134e-124	-0.401959	0.602	0.719	2.00611e-120	3q13.31			1
ATP5F1D	1.62963e-57	-0.402007	0.281	0.372	1.95605e-53	19p13.3																			1
ZYX	1.00861e-150	-0.402374	0.77	0.854	1.21063e-146	7q34							1
PSMC5	1.79456e-52	-0.402852	0.268	0.353	2.15401e-48	17q23.3																	1
SDF4	3.07125e-113	-0.403953	0.5	0.631	3.68642e-109	1p36.33	1
CSF1R	3.80076e-74	-0.404374	0.673	0.744	4.56206e-70	5q32					1
LAMP1	0	-0.404834	0.944	0.976	0	13q34													1
TAP2	2.92162e-43	-0.405882	0.2	0.271	3.50682e-39	6p21.32						1
PPM1M	1.08441e-66	-0.406434	0.306	0.407	1.30161e-62	3p21.2			1
M6PR	6.38908e-163	-0.406555	0.692	0.803	7.66881e-159	12p13.31												1
GNA15	2.36653e-47	-0.406738	0.249	0.328	2.84055e-43	19p13.3																			1
CLEC7A	9.91999e-118	-0.407562	0.609	0.726	1.1907e-113	12p13.2												1
CYB5B	1.05823e-45	-0.408459	0.214	0.29	1.27019e-41	16q22.1																1
C15orf48	1.38826e-41	-0.409549	0.24	0.313	1.66633e-37	15q21.1															1
DUSP23	4.11216e-50	-0.41033	0.236	0.317	4.93583e-46	1q23.2	1
CD83	2.63568e-105	-0.412953	0.61	0.703	3.16361e-101	6p23						1
RAP2B	3.6585e-135	-0.414729	0.59	0.72	4.3913e-131	3q25.2			1
ACE	1.51536e-92	-0.41506	0.477	0.591	1.81888e-88	17q23.3																	1
EPB41L3	6.64084e-67	-0.415209	0.365	0.464	7.971e-63	18p11.31																		1
ENO1	3.47757e-119	-0.416279	0.558	0.68	4.17413e-115	1p36.23	1
EMC4	4.16663e-74	-0.417466	0.344	0.45	5.00121e-70	15q14															1
GBA	1.27505e-98	-0.41774	0.43	0.555	1.53044e-94	1q22	1
ARSB	2.8932e-64	-0.418084	0.285	0.382	3.47271e-60	5q14.1					1
LAMTOR2	7.15395e-66	-0.418206	0.313	0.411	8.58689e-62	1q22	1
SLC37A2	1.19555e-85	-0.418727	0.412	0.527	1.43501e-81	11q24.2											1
CTSZ	0	-0.421773	0.995	0.999	0	20q13.32																				1
BIRC7	3.50199e-34	-0.422104	0.198	0.258	4.20344e-30	20q13.33																				1
GIMAP4	4.1168e-48	-0.425482	0.273	0.353	4.9414e-44	7q36.1							1
ST3GAL2	3.09756e-40	-0.427614	0.193	0.26	3.718e-36	16q22.1																1
MESD	2.48196e-54	-0.427661	0.221	0.305	2.97909e-50	15q25.1															1
PIK3AP1	8.87617e-149	-0.428891	0.633	0.756	1.06541e-144	10q24.1										1
IER2	2.37274e-30	-0.42902	0.223	0.28	2.848e-26	19p13.13																			1
PLOD1	6.48059e-61	-0.429056	0.252	0.344	7.77865e-57	1p36.22	1
DNMT1	1.06537e-37	-0.429148	0.2	0.265	1.27877e-33	19p13.2																			1
PARVB	1.17098e-62	-0.430185	0.296	0.39	1.40553e-58	22q13.31																						1
CD4	7.95961e-146	-0.43111	0.697	0.796	9.55392e-142	12p13.31												1
SLCO2B1	1.69867e-142	-0.431595	0.65	0.765	2.03892e-138	11q13.4											1
OGDH	1.88281e-50	-0.431938	0.226	0.306	2.25993e-46	7p13							1
RAB42	1.381e-49	-0.432995	0.215	0.294	1.65761e-45	1p35.3	1
IAH1	1.48738e-55	-0.434324	0.226	0.311	1.78531e-51	2p25.1		1
PAQR5	3.33372e-41	-0.437434	0.224	0.293	4.00146e-37	15q23															1
APP	1.30516e-104	-0.438644	0.444	0.57	1.56658e-100	21q21.3																					1
SZRD1	4.32979e-62	-0.439586	0.265	0.357	5.19705e-58	1p36.13	1
HSPA8	2.51539e-200	-0.440922	0.686	0.819	3.01922e-196	11q24.1											1
UQCRQ	1.12552e-51	-0.441232	0.215	0.295	1.35096e-47	5q31.1					1
ADAM9	3.64035e-81	-0.441933	0.34	0.452	4.36952e-77	8p11.22								1
IL10RB	4.30671e-80	-0.446789	0.284	0.394	5.16935e-76	21q22.11																					1
RIN2	1.94734e-78	-0.447545	0.339	0.448	2.3374e-74	20p11.23																				1
LASP1	5.52715e-114	-0.449022	0.552	0.665	6.63424e-110	17q12																	1
ITGAX	1.06565e-178	-0.449275	0.87	0.921	1.2791e-174	16p11.2																1
CAPZB	2.17638e-145	-0.449885	0.593	0.721	2.61231e-141	1p36.13	1
ENG	1.30525e-275	-0.449899	0.842	0.929	1.56669e-271	9q34.11									1
SH2B3	9.23987e-86	-0.450147	0.326	0.442	1.10906e-81	12q24.12												1
COA6	1.48651e-44	-0.450712	0.186	0.256	1.78426e-40	1q42.2	1
CNN2	7.1534e-76	-0.451307	0.314	0.42	8.58623e-72	19p13.3																			1
ITPA	5.18502e-47	-0.453924	0.181	0.254	6.22358e-43	20p13																				1
EZR	1.05948e-74	-0.456365	0.275	0.38	1.2717e-70	6q25.3						1
ATP1B3	2.2116e-99	-0.457241	0.368	0.493	2.65458e-95	3q23			1
APRT	2.62746e-65	-0.459811	0.273	0.369	3.15373e-61	16q24.3																1
AP2A2	9.19535e-56	-0.460182	0.312	0.397	1.10372e-51	11p15.5											1
ARL2	1.12913e-58	-0.460689	0.233	0.321	1.3553e-54	11q13.1											1
ATP5F1B	1.6588e-86	-0.461392	0.319	0.434	1.99106e-82	12q13.3												1
BST2	2.81512e-134	-0.462037	0.495	0.636	3.37898e-130	19p13.11																			1
DBI	2.29683e-117	-0.462589	0.496	0.618	2.75689e-113	2q14.2		1
LST1	1.32264e-90	-0.464423	0.336	0.454	1.58757e-86	6p21.33						1
POMP	1.88265e-59	-0.464827	0.223	0.311	2.25974e-55	13q12.3													1
ORMDL2	5.612e-61	-0.464912	0.216	0.305	6.73608e-57	12q13.2												1
CD44	2.14372e-260	-0.466791	0.851	0.932	2.57311e-256	11p13											1
NCF4	1.24463e-70	-0.468671	0.372	0.469	1.49393e-66	22q12.3																						1
SFXN3	2.69533e-53	-0.469074	0.215	0.295	3.2352e-49	10q24.31										1
COX8A	1.09819e-88	-0.469312	0.322	0.439	1.31815e-84	11q13.1											1
SDC4	3.83983e-55	-0.473685	0.256	0.341	4.60895e-51	20q13.12																				1
BCAT1	5.40442e-67	-0.476929	0.258	0.353	6.48692e-63	12p12.1												1
CD36	1.26048e-66	-0.477686	0.397	0.496	1.51296e-62	7q21.11							1
HAVCR2	2.48091e-137	-0.480369	0.542	0.671	2.97783e-133	5q33.3					1
PKM	3.39222e-265	-0.480765	0.761	0.879	4.07168e-261	15q23															1
DRAM1	2.59152e-128	-0.481283	0.462	0.6	3.1106e-124	12q23.2												1
MTLN	3.63766e-57	-0.481882	0.193	0.274	4.36628e-53	2q13		1
AIF1	1.73998e-249	-0.484293	0.819	0.9	2.08849e-245	6p21.33						1
DSE	9.1977e-64	-0.485915	0.263	0.355	1.104e-59	6q22.1						1
ATP5MF	1.37156e-85	-0.487223	0.286	0.399	1.64629e-81	7q22.1							1
GPAA1	1.31326e-56	-0.487286	0.198	0.28	1.5763e-52	8q24.3								1
TXNDC17	8.86419e-78	-0.487688	0.263	0.368	1.06397e-73	17p13.1																	1
HCFC1R1	1.03016e-53	-0.487974	0.175	0.253	1.23651e-49	16p13.3																1
CEBPD	2.07336e-94	-0.489465	0.424	0.538	2.48865e-90	8q11.21								1
ABHD16A	3.03352e-65	-0.49011	0.23	0.322	3.64114e-61	6p21.33						1
PLBD2	2.88289e-132	-0.490199	0.435	0.577	3.46033e-128	12q24.13												1
ARHGAP9	2.26767e-47	-0.493877	0.186	0.258	2.72188e-43	12q13.3												1
ASPH	2.40901e-95	-0.495012	0.352	0.472	2.89154e-91	8q12.3								1
SERF2	1.02232e-236	-0.495442	0.654	0.805	1.22709e-232	15q15.3															1
ZNF706	5.73875e-79	-0.495542	0.261	0.366	6.88823e-75	8q22.3								1
ATP6V1C1	8.84344e-81	-0.497389	0.273	0.38	1.06148e-76	8q22.3								1
P4HB	6.79126e-91	-0.498044	0.3	0.416	8.15155e-87	17q25.3																	1
PPP1R18	2.79396e-100	-0.498164	0.359	0.483	3.35359e-96	6p21.33						1
CPED1	1.61919e-73	-0.498333	0.266	0.367	1.94352e-69	7q31.31							1
LCP1	0	-0.500269	0.952	0.985	0	13q14.13													1
SLC38A6	3.90598e-83	-0.502139	0.271	0.38	4.68835e-79	14q23.1														1
CYTH4	1.43149e-91	-0.502263	0.303	0.419	1.71822e-87	22q13.1																						1
ADAP2	7.2202e-54	-0.502863	0.23	0.311	8.66641e-50	17q11.2																	1
TRPS1	8.28927e-57	-0.50864	0.191	0.272	9.94961e-53	8q23.3								1
LMO2	1.27505e-54	-0.512838	0.201	0.28	1.53044e-50	11p13											1
NAGA	4.62513e-78	-0.513177	0.246	0.349	5.55155e-74	22q13.2																						1
ACTR3	5.4489e-78	-0.516876	0.255	0.357	6.54031e-74	2q14.1		1
CD14	2.53324e-98	-0.518126	0.74	0.786	3.04064e-94	5q31.3					1
MIDN	3.22579e-55	-0.520565	0.194	0.273	3.87192e-51	19p13.3																			1
ARHGDIB	0	-0.520623	0.824	0.922	0	12p12.3												1
C5AR2	4.56138e-54	-0.522058	0.192	0.27	5.47503e-50	19q13.32																			1
GLIPR1	8.90364e-133	-0.522093	0.421	0.562	1.0687e-128	12q21.2												1
RHOG	1.96656e-160	-0.522726	0.497	0.645	2.36046e-156	11p15.4											1
EMILIN2	3.71662e-246	-0.523313	0.678	0.81	4.46106e-242	18p11.32-p11.31																		1
TUBA1C	5.85616e-49	-0.523467	0.186	0.259	7.02915e-45	12q13.12												1
PFN1	0	-0.526023	0.903	0.96	0	17p13.2																	1
FNIP2	2.12294e-85	-0.526128	0.216	0.321	2.54817e-81	4q32.1				1
LIMK1	1.06536e-94	-0.526913	0.412	0.519	1.27875e-90	7q11.23							1
SLC36A1	2.36531e-68	-0.527311	0.21	0.302	2.83909e-64	5q33.1					1
NCEH1	1.6283e-190	-0.529022	0.618	0.747	1.95445e-186	3q26.31			1
HNMT	6.04691e-61	-0.531665	0.186	0.269	7.25811e-57	2q22.1		1
DCAF12	5.58525e-64	-0.532406	0.18	0.265	6.70398e-60	9p13.3									1
NDUFB2	8.05926e-75	-0.534824	0.214	0.311	9.67353e-71	7q34							1
NMB	1.37364e-34	-0.537869	0.195	0.254	1.64878e-30	15q25.2															1
TYMP	2.6161e-159	-0.539364	0.598	0.723	3.14011e-155	22q13.33																						1
IL2RG	3.41864e-67	-0.540205	0.242	0.335	4.1034e-63	Xq13.1																							1
ARHGAP4	3.33156e-77	-0.542072	0.265	0.366	3.99887e-73	Xq28																							1
CFL1	0	-0.542563	0.885	0.948	0	11q13.1											1
TSPAN4	2.58095e-88	-0.542932	0.248	0.358	3.09791e-84	11p15.5											1
PRKACB	3.65284e-97	-0.544799	0.297	0.414	4.38451e-93	1p31.1	1
KYNU	1.27544e-88	-0.551795	0.276	0.386	1.53091e-84	2q22.2		1
CTSB	0	-0.556462	1	1	0	8p23.1								1
JAKMIP2	4.47847e-84	-0.558022	0.263	0.369	5.37551e-80	5q32					1
SLC43A3	7.73828e-100	-0.561297	0.308	0.428	9.28825e-96	11q12.1											1
HNRNPA3	3.72091e-75	-0.562251	0.197	0.292	4.46621e-71	2q31.2		1
TGFBR1	1.06603e-149	-0.56806	0.419	0.565	1.27955e-145	9q22.33									1
METRNL	8.01643e-114	-0.575881	0.294	0.424	9.62212e-110	17q25.3																	1
QSOX1	2.4971e-82	-0.579172	0.21	0.311	2.99727e-78	1q25.2	1
GAS7	2.07519e-122	-0.57948	0.313	0.447	2.49085e-118	17p13.1																	1
C5AR1	0	-0.580012	0.872	0.957	0	19q13.32																			1
PLOD3	5.57716e-114	-0.58321	0.28	0.408	6.69426e-110	7q22.1							1
COX5B	4.78429e-68	-0.58866	0.178	0.264	5.74259e-64	2q11.2		1
SCARB2	4.33207e-172	-0.588662	0.514	0.654	5.19979e-168	4q21.1				1
PARP9	5.31512e-77	-0.588686	0.206	0.302	6.37973e-73	3q21.1			1
MAP2K3	6.96625e-68	-0.589172	0.184	0.272	8.36159e-64	17p11.2																	1
IGFLR1	5.1178e-74	-0.590329	0.199	0.293	6.1429e-70	19q13.12																			1
CD84	3.21392e-170	-0.591559	0.437	0.591	3.85767e-166	1q23.3	1
CD53	0	-0.591759	0.803	0.925	0	1p13.3	1
MT2A	1.50371e-26	-0.594252	0.205	0.258	1.8049e-22	16q13																1
MAFB	3.88124e-195	-0.595435	0.546	0.701	4.65865e-191	20q12																				1
IFNGR2	6.84996e-181	-0.597182	0.485	0.64	8.22201e-177	21q22.11																					1
ZFP36	1.0918e-101	-0.598511	0.367	0.482	1.31049e-97	19q13.2																			1
PI4K2A	1.83151e-184	-0.599263	0.437	0.598	2.19836e-180	10q24.2										1
POLR2L	4.76549e-191	-0.60447	0.404	0.573	5.72001e-187	11p15.5											1
LRRC25	1.76302e-132	-0.607853	0.304	0.444	2.11615e-128	19p13.11																			1
HSD3B7	4.23589e-97	-0.609132	0.254	0.367	5.08434e-93	16p11.2																1
MAPK13	6.07731e-70	-0.611204	0.182	0.27	7.2946e-66	6p21.31						1
SH3BGRL3	0	-0.617316	0.926	0.975	0	1p36.11	1
RAB7B	7.17112e-84	-0.617869	0.256	0.36	8.6075e-80	1q32.1	1
FUOM	1.17283e-117	-0.636359	0.255	0.383	1.40774e-113	10q26.3										1
LPCAT2	2.36605e-130	-0.638481	0.27	0.407	2.83998e-126	16q12.2																1
FCGR2A	3.79736e-122	-0.640625	0.268	0.399	4.55797e-118	1q23.3	1
LHFPL2	0	-0.65672	0.621	0.789	0	5q14.1					1
ZFP36L1	1.42147e-158	-0.657018	0.399	0.549	1.70619e-154	14q24.1														1
ARPC1B	0	-0.660343	0.776	0.914	0	7q22.1							1
FCGR3A	2.58081e-215	-0.666963	0.631	0.741	3.09775e-211	1q23.3	1
MS4A4A	9.72877e-205	-0.668078	0.426	0.594	1.16774e-200	11q12.2											1
MKNK1	2.28223e-182	-0.669104	0.36	0.526	2.73936e-178	1p33	1
RHOC	1.17754e-68	-0.675487	0.179	0.265	1.41341e-64	1p13.2	1
MYOF	1.80524e-177	-0.67648	0.356	0.516	2.16683e-173	10q23.33										1
FPR3	4.23681e-256	-0.684206	0.527	0.696	5.08544e-252	19q13.41																			1
CSRP1	1.27087e-300	-0.690068	0.51	0.703	1.52542e-296	1q32.1	1
CYBB	0	-0.691987	0.893	0.972	0	Xp21.1-p11.4																							1
DOCK10	1.3927e-117	-0.70936	0.207	0.328	1.67166e-113	2q36.2		1
LAP3	3.22561e-177	-0.711076	0.336	0.497	3.8717e-173	4p15.32				1
ALCAM	3.8263e-105	-0.714437	0.323	0.439	4.5927e-101	3q13.11			1
NRP1	4.8349e-125	-0.723682	0.316	0.442	5.80334e-121	10p11.22										1
LAT2	3.16909e-116	-0.725724	0.179	0.296	3.80385e-112	7q11.23							1
SIGLEC1	5.59671e-123	-0.730348	0.267	0.393	6.71774e-119	20p13																				1
STAT1	1.42009e-123	-0.73478	0.325	0.452	1.70453e-119	2q32.2		1
MREG	3.18859e-104	-0.737789	0.19	0.3	3.82726e-100	2q35		1
TPM4	3.96491e-181	-0.752334	0.327	0.485	4.75909e-177	19p13.12-p13.11																			1
NRROS	1.03896e-153	-0.764693	0.243	0.387	1.24706e-149	3q29			1
PLEK	1.73912e-176	-0.767125	0.463	0.609	2.08747e-172	2p14		1
TLR2	1.29281e-82	-0.770214	0.187	0.281	1.55175e-78	4q31.3				1
GLMP	9.02086e-120	-0.775485	0.174	0.292	1.08277e-115	1q22	1
ATP1A1	2.36912e-159	-0.801175	0.231	0.377	2.84366e-155	1p13.1	1
MAF	7.65316e-292	-0.802488	0.443	0.639	9.18609e-288	16q23.2																1
GBP2	7.63596e-148	-0.802885	0.202	0.339	9.16545e-144	1p22.2	1
RGCC	2.34546e-69	-0.812625	0.337	0.417	2.81525e-65	13q14.11													1
PEA15	5.5159e-185	-0.827978	0.305	0.464	6.62073e-181	1q23.2	1
LPL	3.81671e-28	-0.839081	0.501	0.528	4.58119e-24	8p21.3								1
TTYH3	3.28778e-202	-0.845905	0.335	0.499	3.94632e-198	7p22.3							1
LILRB2	1.41385e-133	-0.850121	0.188	0.313	1.69704e-129	19q13.4																			1
FUCA1	9.1065e-203	-0.860546	0.719	0.802	1.09305e-198	1p36.11	1
SNX8	1.05796e-154	-0.861433	0.171	0.306	1.26987e-150	7p22.3							1
PRXL2A	4.78366e-149	-0.86317	0.171	0.303	5.74182e-145	10q23.1										1
ACTB	0	-0.868016	0.994	0.999	0	7p22.1							1
LACC1	1.03576e-108	-0.871792	0.148	0.253	1.24322e-104	13q14.11													1
HK3	0	-0.873073	0.421	0.653	0	5q35.2					1
TIMP1	1.05528e-249	-0.882872	0.359	0.545	1.26665e-245	Xp11.3																							1
CXCL2	1.21977e-139	-0.893705	0.161	0.284	1.46409e-135	4q13.3				1
TRIM47	3.12871e-139	-0.905091	0.14	0.26	3.75539e-135	17q25.1																	1
FOS	0	-0.905474	0.553	0.748	0	14q24.3														1
COLEC12	2.70681e-157	-0.905604	0.173	0.308	3.24898e-153	18p11.32																		1
RAC2	1.23136e-238	-0.943589	0.437	0.596	1.47801e-234	22q13.1																						1
CCR1	0	-0.950647	0.354	0.595	0	3p21.31			1
SREBF2	1.78652e-236	-0.955471	0.224	0.402	2.14436e-232	22q13.2																						1
HCST	3.7335e-246	-1.00522	0.255	0.436	4.48132e-242	19q13.12																			1
CA2	1.301e-99	-1.00741	0.191	0.296	1.56158e-95	8q21.2								1
ACTG1	0	-1.01569	0.782	0.929	0	17q25.3																	1
SGK1	0	-1.04821	0.549	0.81	0	6q23.2						1
DAB2	0	-1.06458	0.677	0.896	0	5p13.1					1
TMEM106A	2.5799e-233	-1.1563	0.152	0.314	3.09665e-229	17q21.31																	1
MS4A6A	1.34208e-150	-1.17062	0.208	0.335	1.6109e-146	11q12.2											1
MRC1	0	-1.21224	0.582	0.86	0	10p12.33										1
CD276	0	-1.25882	0.294	0.511	0	15q24.1															1
PTPRE	0	-1.30376	0.213	0.455	0	10q26.2										1
FN1	0	-1.30848	0.856	0.957	0	2q35		1
SPRED1	6.6166e-236	-1.35653	0.117	0.269	7.9419e-232	15q14															1
IGSF6	0	-1.43099	0.492	0.81	0	16p12.2																1
TM4SF19	1.70265e-91	-1.47786	0.212	0.304	2.04369e-87	3q29			1
EMP1	1.09826e-295	-1.48484	0.204	0.393	1.31825e-291	12p13.1												1
GSN	0	-1.53631	0.514	0.776	0	9q33.2									1
LGMN	0	-1.59215	0.513	0.716	0	14q32.12														1
PLEKHO1	0	-1.74387	0.126	0.363	0	1q21.2	1
MARCKS	0	-1.74951	0.117	0.339	0	6q21						1
ITGAM	0	-1.86748	0.124	0.371	0	16p11.2																1
PLA2G7	0	-1.94392	0.195	0.545	0	6p12.3						1
TGFBI	0	-2.27508	0.337	0.779	0	5q31.1					1
MPEG1	0	-2.28503	0.145	0.47	0	11q12.1											1
PHLDA1	0	-2.5495	0.052	0.252	0	12q21.2												1
SPP1	0	-4.87053	0.049	0.263	0	4q22.1				1

## Sheet: Nintedanib
	p_val	avg_log2FC	pct.1	pct.2	p_val_adj	Chromosome	"1	"2	"3	"4	"5	"6	"7	"8	"9	"10	"11	"12	"13	"14	"15	"16	"17	"18	"19	"20	"21	"22	X	M
FABP4	0	1.18817	0.786	0.536	0	8q21.13								1
SDC2	7.11699e-72	0.843939	0.259	0.173	8.54252e-68	8q22.1								1
GPD1	1.41861e-100	0.829569	0.26	0.155	1.70276e-96	12q13.12												1
MME	3.39452e-144	0.806706	0.424	0.286	4.07444e-140	3q25.2			1
CHI3L1	2.18736e-110	0.765966	0.276	0.164	2.62549e-106	1q32.1	1
HS3ST2	1.26938e-71	0.754891	0.262	0.174	1.52364e-67	16p12.2																1
HPGD	7.31201e-83	0.752226	0.315	0.218	8.77661e-79	4q34.1				1
SPARC	0	0.729792	0.798	0.615	0	5q33.1					1
LPL	7.97286e-101	0.697744	0.619	0.528	9.56982e-97	8p21.3								1
FBP1	0	0.68238	0.977	0.953	0	9q22.32									1
SLC44A2	8.55572e-76	0.681167	0.283	0.189	1.02694e-71	19p13.2																			1
CIR1	2.11746e-33	0.651913	0.269	0.213	2.54159e-29	2q31.1		1
DNASE2B	2.13257e-84	0.638969	0.421	0.319	2.55972e-80	1p31.1-p22.3	1
FABP3	3.73839e-89	0.588066	0.461	0.354	4.48719e-85	1p35.2	1
IL1RN	1.47433e-25	0.574197	0.292	0.241	1.76964e-21	2q14.1		1
IRS2	1.32543e-60	0.551615	0.378	0.293	1.59091e-56	13q34													1
CES1	9.59002e-227	0.547538	0.892	0.803	1.15109e-222	16q12.2																1
FAIM	1.05526e-50	0.536094	0.33	0.252	1.26663e-46	3q22.3			1
FDX1	7.48607e-86	0.53531	0.547	0.455	8.98553e-82	11q22.3											1
SDC4	9.07677e-70	0.530485	0.433	0.341	1.08948e-65	20q13.12																				1
GPX3	2.70095e-54	0.528538	0.384	0.304	3.24194e-50	5q33.1					1
SLC29A3	1.60817e-83	0.519643	0.495	0.394	1.93029e-79	10q22.1										1
FAM20C	2.48281e-151	0.515425	0.708	0.602	2.98011e-147	7p22.3							1
NMB	7.15071e-47	0.499838	0.331	0.254	8.583e-43	15q25.2															1
CA2	1.31182e-25	0.49975	0.345	0.296	1.57458e-21	8q21.2								1
CYGB	6.81483e-33	0.493451	0.282	0.223	8.17985e-29	17q25.1																	1
SLC26A11	1.1255e-108	0.484367	0.623	0.514	1.35094e-104	17q25.3																	1
P2RY1	2.10669e-38	0.484171	0.295	0.229	2.52866e-34	3q25.2			1
FGR	0	0.47615	0.965	0.908	0	1p35.3	1
TEX2	6.20623e-67	0.475483	0.5	0.416	7.44934e-63	17q23.3																	1
CHDH	2.04302e-42	0.473589	0.322	0.25	2.45224e-38	3p21.1			1
PIK3IP1	9.24414e-42	0.470073	0.351	0.282	1.10957e-37	22q12.2																						1
CD52	0	0.469697	0.987	0.937	0	1p36.11	1
FKBP5	1.70152e-66	0.467453	0.509	0.422	2.04234e-62	6p21.31						1
TSC22D3	7.87358e-38	0.450627	0.408	0.342	9.45066e-34	Xq22.3																							1
MYD88	3.72202e-149	0.448817	0.775	0.69	4.46755e-145	3p22.2			1
TCN2	1.18782e-37	0.447721	0.383	0.316	1.42574e-33	22q12.2																						1
MT-CO3	3.85912e-55	0.444907	0.77	0.749	4.6321e-51	mitochondria																								1
GM2A	1.24483e-253	0.441066	0.954	0.927	1.49417e-249	5q33.1					1
TGM2	1.79461e-46	0.439779	0.383	0.307	2.15408e-42	20q11.23																				1
MGLL	6.21868e-69	0.437143	0.59	0.515	7.46428e-65	3q21.3			1
KCNJ5	4.10625e-34	0.436718	0.324	0.261	4.92873e-30	11q24.3											1
PRAM1	2.46184e-54	0.43315	0.441	0.356	2.95495e-50	19p13.2																			1
CRIM1	2.86777e-28	0.424271	0.265	0.21	3.44219e-24	2p22.2		1
TAGLN	4.00799e-24	0.421515	0.26	0.211	4.81079e-20	11q23.3											1
HTRA4	7.04233e-42	0.411546	0.369	0.294	8.4529e-38	8p11.22								1
RAB20	7.9855e-57	0.410039	0.522	0.441	9.58499e-53	13q34													1
CD9	2.07868e-297	0.409279	0.993	0.979	2.49505e-293	12p13.31												1
CYB5A	4.00251e-49	0.407417	0.485	0.412	4.80421e-45	18q22.3																		1
BHLHE41	3.31236e-151	0.400702	0.835	0.765	3.97583e-147	12p12.1												1
ID2	6.83182e-41	0.392374	0.451	0.383	8.20023e-37	2p25.1		1
CD22	6.96728e-27	0.391573	0.316	0.261	8.36282e-23	19q13.12																			1
A2M	4.26304e-66	0.391106	0.61	0.532	5.11693e-62	12p13.31												1
LY6E	7.04727e-158	0.388359	0.862	0.806	8.45884e-154	8q24.3								1
SNTB1	8.83931e-75	0.385454	0.654	0.578	1.06098e-70	8q24.12								1
PSD3	3.31477e-25	0.383212	0.278	0.225	3.97871e-21	8p22								1
GALNT12	3.86081e-29	0.38233	0.328	0.27	4.63413e-25	9q22.33									1
HPCAL1	2.71946e-55	0.379039	0.545	0.47	3.26417e-51	2p25.1		1
MT-ND5	5.04144e-15	0.376882	0.451	0.425	6.05124e-11	mitochondria																								1
SPN	1.20796e-109	0.376825	0.767	0.691	1.44992e-105	16p11.2																1
KIAA0930	1.20986e-109	0.375486	0.798	0.742	1.45219e-105	22q13.31																						1
PHLDA3	1.15108e-32	0.371421	0.363	0.299	1.38164e-28	1q32.1	1
SLC9A3R1	1.71209e-21	0.371312	0.267	0.22	2.05502e-17	17q25.1																	1
AGO1	1.45238e-25	0.371229	0.324	0.271	1.74329e-21	1p34.3	1
SOAT1	4.00371e-120	0.370652	0.819	0.772	4.80565e-116	1q25.2	1
ACSL1	4.83714e-83	0.369707	0.694	0.621	5.80602e-79	4q35.1				1
S100A13	1.82125e-24	0.367654	0.346	0.295	2.18604e-20	1q21.3	1
ADCY3	2.86127e-24	0.366499	0.289	0.236	3.43439e-20	2p23.3		1
FAM89A	8.2192e-24	0.361421	0.3	0.248	9.86551e-20	1q42.2	1
TM4SF19	5.1727e-33	0.35879	0.366	0.304	6.20879e-29	3q29			1
SLC29A1	3.18087e-27	0.354329	0.384	0.328	3.818e-23	6p21.1						1
BCAR1	9.03968e-20	0.349166	0.258	0.213	1.08503e-15	16q23.1																1
ZNF316	2.16058e-21	0.34502	0.31	0.262	2.59335e-17	7p22.1							1
TTC39B	8.14188e-18	0.343887	0.271	0.229	9.7727e-14	9p22.3									1
TOMM40	1.23601e-15	0.342895	0.252	0.213	1.48359e-11	19q13.32																			1
PLPP3	1.32162e-67	0.341398	0.648	0.559	1.58634e-63	1p32.2	1
G6PD	1.3997e-74	0.341296	0.697	0.632	1.68006e-70	Xq28																							1
ST14	1.9783e-52	0.340115	0.564	0.485	2.37455e-48	11q24.3											1
FNIP2	1.31162e-27	0.338945	0.378	0.321	1.57434e-23	4q32.1				1
ZBTB7C	1.97677e-22	0.336544	0.296	0.245	2.37272e-18	18q21.1																		1
H2AFY	7.69951e-93	0.336271	0.802	0.749	9.24173e-89	5q31.1					1
MBP	2.12062e-27	0.335374	0.43	0.377	2.54538e-23	18q23																		1
SLC9A7	3.19545e-17	0.328278	0.296	0.255	3.8355e-13	Xp11.3																							1
PHACTR1	1.13161e-24	0.327245	0.363	0.308	1.35827e-20	6p24.1						1
BCL2A1	2.07725e-88	0.321053	0.805	0.747	2.49333e-84	15q25.1															1
CSTB	9.83672e-230	0.320776	0.983	0.968	1.1807e-225	21q22.3																					1
SIDT2	2.81633e-30	0.32011	0.463	0.405	3.38044e-26	11q23.3											1
MREG	3.13795e-16	0.319907	0.339	0.3	3.76649e-12	2q35		1
EGR2	2.44339e-28	0.319373	0.433	0.376	2.9328e-24	10q21.3										1
CD300A	1.86561e-15	0.316805	0.276	0.237	2.23929e-11	17q25.1																	1
SLC1A3	3.00123e-27	0.316642	0.456	0.402	3.60237e-23	5p13.2					1
RARRES1	5.05104e-32	0.316341	0.417	0.35	6.06276e-28	3q25.32			1
CALM3	4.66903e-20	0.31486	0.533	0.501	5.60424e-16	19q13.32																			1
TSPAN14	4.44344e-36	0.314788	0.555	0.498	5.33346e-32	10q23.1										1
SLC11A1	6.21562e-62	0.314682	0.757	0.711	7.46061e-58	2q35		1
OAS1	1.48824e-43	0.309839	0.616	0.561	1.78634e-39	12q24.13												1
ABCG1	2.00296e-29	0.306807	0.496	0.44	2.40416e-25	21q22.3																					1
ITPKB	4.96238e-22	0.305855	0.388	0.338	5.95635e-18	1q42.12	1
MBOAT1	1.13852e-14	0.29793	0.264	0.226	1.36657e-10	6p22.3						1
MT-CYB	5.1676e-14	0.296574	0.524	0.505	6.20267e-10	mitochondria																								1
SERINC2	1.24513e-18	0.2965	0.379	0.334	1.49453e-14	1p35.2	1
CEBPB	1.79336e-102	0.29	0.889	0.848	2.15257e-98	20q13.13																				1
EPB41L1	4.19436e-19	0.288169	0.38	0.334	5.0345e-15	20q11.23																				1
MT-ND3	2.89128e-10	0.286694	0.684	0.695	3.4704e-06	mitochondria																								1
ITGAX	1.1333e-102	0.285852	0.936	0.921	1.3603e-98	16p11.2																1
AQP9	3.59172e-49	0.284938	0.684	0.617	4.31114e-45	15q21.3															1
DHRS3	1.25153e-26	0.281085	0.499	0.447	1.50221e-22	1p36.21	1
FABP5	2.13196e-36	0.280891	0.602	0.551	2.559e-32	8q21.13								1
SELENOW	1.77362e-21	0.280007	0.433	0.383	2.12887e-17	19q13.33																			1
CYP27A1	8.97431e-196	0.278841	0.99	0.959	1.07719e-191	2q35		1
SLC15A3	2.15478e-93	0.278615	0.874	0.845	2.58639e-89	11q12.2											1
PSMA7	1.51324e-35	0.274696	0.615	0.566	1.81634e-31	20q13.33																				1
MICAL1	7.51112e-47	0.273568	0.694	0.636	9.0156e-43	6q21						1
AKR1B1	1.85696e-49	0.273129	0.784	0.742	2.22891e-45	7q33							1
CD82	2.25721e-30	0.272758	0.593	0.547	2.70933e-26	11p11.2											1
LRPAP1	1.05085e-71	0.271442	0.868	0.84	1.26133e-67	4p16.3				1
SORT1	5.2238e-51	0.271354	0.709	0.652	6.27013e-47	1p13.3	1
RGCC	1.49565e-24	0.2706	0.467	0.417	1.79522e-20	13q14.11													1
PBX3	4.66942e-21	0.27036	0.455	0.408	5.60471e-17	9q33.3									1
LGALS3	3.71397e-188	0.268515	1	0.997	4.45788e-184	14q22.3														1
FURIN	7.87404e-12	0.26732	0.319	0.286	9.45121e-08	15q26.1															1
ZNF589	4.60821e-13	0.267005	0.39	0.357	5.53123e-09	3p21.31			1
AVPI1	1.63249e-25	0.266482	0.504	0.45	1.95947e-21	10q24.2										1
SERPING1	1.89049e-20	0.26626	0.71	0.69	2.26916e-16	11q12.1											1
MFSD12	1.83204e-10	0.26551	0.277	0.247	2.199e-06	19p13.3																			1
DECR1	3.7623e-23	0.260076	0.539	0.502	4.51588e-19	8q21.3								1
PLAUR	4.03075e-57	0.259906	0.76	0.703	4.83811e-53	19q13																			1
RABAC1	3.19096e-16	0.25975	0.426	0.385	3.83011e-12	19q13.2																			1
TREM2	6.57338e-50	0.258618	0.777	0.743	7.89003e-46	6p21.1						1
KCNAB2	1.54081e-59	0.258026	0.802	0.765	1.84944e-55	1p36.31	1
ADTRP	2.53749e-38	0.257741	0.656	0.593	3.04574e-34	6p24.1						1
PDE3B	3.6665e-13	0.256487	0.318	0.281	4.4009e-09	11p15.2											1
P2RX4	1.17548e-32	0.255046	0.623	0.571	1.41093e-28	12q24.31												1
MT-ND2	2.40179e-05	0.252104	0.359	0.345	0.288287	mitochondria																								1
CLCN4	3.64063e-11	0.251819	0.285	0.251	4.36985e-07	Xp22.2																							1
TTC7B	3.68224e-10	0.251238	0.29	0.26	4.4198e-06	14q32.11														1
MGAT4A	1.3286e-26	-0.250824	0.341	0.406	1.59472e-22	2q11.2		1
SELPLG	6.71291e-29	-0.252075	0.332	0.401	8.05751e-25	12q24.11												1
ITPR2	9.88639e-19	-0.25259	0.283	0.332	1.18666e-14	12p11.23												1
CTSC	3.84366e-103	-0.253368	0.908	0.937	4.61355e-99	11q14.2											1
PTPRJ	2.14197e-17	-0.253449	0.244	0.29	2.57101e-13	11p11.2											1
RHOG	4.78428e-40	-0.254538	0.574	0.645	5.74257e-36	11p15.4											1
DRAM1	3.09069e-37	-0.25584	0.527	0.6	3.70976e-33	12q23.2												1
FAR1	1.02558e-21	-0.256241	0.282	0.337	1.23101e-17	11p15.3											1
DNAJA1	2.06893e-20	-0.258101	0.26	0.313	2.48334e-16	9p21.1									1
SLC49A4	4.14004e-17	-0.258692	0.235	0.28	4.96929e-13	3q21.1			1
ARHGAP18	1.67231e-39	-0.258845	0.503	0.581	2.00727e-35	6q22.33						1
SLC43A2	4.11301e-27	-0.260755	0.338	0.404	4.93684e-23	17p13.3																	1
CD47	8.14175e-43	-0.261943	0.504	0.585	9.77254e-39	3q13.12			1
ADGRE5	2.53267e-41	-0.262238	0.481	0.563	3.03997e-37	19p13.12																			1
P4HA1	1.69636e-22	-0.265705	0.268	0.324	2.03615e-18	10q22.1										1
ATP6AP2	2.68161e-67	-0.267882	0.703	0.787	3.21874e-63	Xp11.4																							1
SLC37A2	2.89804e-39	-0.26917	0.447	0.527	3.47852e-35	11q24.2											1
ERAP2	1.39071e-16	-0.270396	0.208	0.25	1.66927e-12	5q15					1
CD74	3.13089e-220	-0.270636	0.999	0.998	3.758e-216	5q33.1					1
MAF	1.30299e-32	-0.271315	0.584	0.639	1.56398e-28	16q23.2																1
RAPGEF1	2.44008e-57	-0.273412	0.614	0.7	2.92883e-53	9q34.13									1
DUSP1	1.17727e-71	-0.275593	0.73	0.812	1.41307e-67	5q35.1					1
LYZ	6.3733e-56	-0.276329	0.999	0.999	7.64987e-52	12q15												1
NRP1	1.90446e-18	-0.279183	0.394	0.442	2.28592e-14	10p11.22										1
DOCK10	8.69409e-22	-0.279662	0.274	0.328	1.04355e-17	2q36.2		1
SIGLEC1	3.11279e-24	-0.282655	0.335	0.393	3.73628e-20	20p13																				1
APOL6	1.48704e-40	-0.282732	0.434	0.515	1.78489e-36	22q12.3																						1
ABCC3	9.41049e-27	-0.286485	0.24	0.302	1.12954e-22	17q21.33																	1
CIITA	3.57474e-47	-0.287457	0.456	0.545	4.29076e-43	16p13.13																1
MNDA	2.71463e-41	-0.288739	0.454	0.538	3.25837e-37	1q23.1	1
FYB1	1.06797e-41	-0.29021	0.47	0.549	1.28188e-37	5p13.1					1
HNRNPL	2.27881e-25	-0.29393	0.278	0.338	2.73525e-21	19q13.2																			1
ACSL3	2.28634e-21	-0.29479	0.217	0.268	2.7443e-17	2q36.1		1
CEBPD	8.58572e-39	-0.295468	0.465	0.538	1.03054e-34	8q11.21								1
BMP2K	9.93713e-33	-0.296811	0.313	0.382	1.19275e-28	4q21.21				1
MAP3K8	5.65117e-24	-0.297282	0.249	0.305	6.7831e-20	10p11.23										1
CDKN1A	1.04104e-20	-0.300844	0.292	0.346	1.24956e-16	6p21.2						1
EPB41L3	8.80172e-35	-0.300988	0.392	0.464	1.05647e-30	18p11.31																		1
BTG1	3.29374e-40	-0.302141	0.398	0.479	3.95348e-36	12q21.33												1
HNMT	4.26783e-21	-0.30541	0.219	0.269	5.12268e-17	2q22.1		1
DAB2	1.38412e-102	-0.306216	0.827	0.896	1.66136e-98	5p13.1					1
CNIH1	1.14811e-23	-0.306645	0.219	0.272	1.37808e-19	14q22.2														1
IFNAR1	5.92655e-21	-0.306692	0.228	0.278	7.11364e-17	21q22.11																					1
AIF1	1.73544e-99	-0.308714	0.865	0.9	2.08305e-95	6p21.33						1
MDFIC	1.37357e-47	-0.308792	0.454	0.539	1.64869e-43	7q31.1-q31.2							1
PTGER4	2.30973e-30	-0.30962	0.338	0.404	2.77237e-26	5p13.1					1
PPP1R18	1.08567e-40	-0.313687	0.405	0.483	1.30313e-36	6p21.33						1
TTYH3	2.24806e-30	-0.325504	0.439	0.499	2.69835e-26	7p22.3							1
DSE	7.93728e-33	-0.328882	0.287	0.355	9.52712e-29	6q22.1						1
IDH2	1.21192e-30	-0.330757	0.307	0.372	1.45467e-26	15q26.1															1
CASP4	2.21231e-36	-0.33249	0.3	0.373	2.65543e-32	11q22.3											1
MKNK1	5.90576e-49	-0.335608	0.442	0.526	7.08868e-45	1p33	1
SLC38A6	1.46054e-38	-0.342121	0.304	0.38	1.75308e-34	14q23.1														1
TMEM176A	9.28003e-22	-0.342245	0.211	0.26	1.11388e-17	7q36.1							1
IGFLR1	2.18707e-29	-0.344054	0.232	0.293	2.62514e-25	19q13.12																			1
DRAM2	5.22119e-72	-0.345018	0.5	0.604	6.26699e-68	1p13.3	1
RGS19	4.73152e-33	-0.347882	0.29	0.358	5.67924e-29	20q13.33																				1
C5AR2	2.9483e-29	-0.350474	0.211	0.27	3.53885e-25	19q13.32																			1
CEPT1	9.14052e-41	-0.353594	0.271	0.348	1.09714e-36	1p13.3	1
OTULINL	2.16161e-29	-0.353942	0.21	0.27	2.59459e-25	5p15.2					1
AHR	1.87217e-47	-0.357278	0.35	0.435	2.24716e-43	7p21.1							1
CD4	3.6174e-102	-0.359138	0.714	0.796	4.34197e-98	12p13.31												1
CSF1R	4.1721e-63	-0.359622	0.676	0.744	5.00777e-59	5q32					1
GIMAP4	3.18054e-30	-0.359889	0.289	0.353	3.81761e-26	7q36.1							1
JUND	1.10135e-93	-0.361711	0.635	0.739	1.32195e-89	19p13.11																			1
FMNL1	1.33159e-76	-0.361995	0.494	0.605	1.5983e-72	17q21.31																	1
PLXNB2	2.37805e-65	-0.365169	0.438	0.539	2.85437e-61	22q13.33																						1
EVI2A	4.99441e-37	-0.365349	0.247	0.318	5.99479e-33	17q11.2																	1
CLEC7A	2.15944e-101	-0.366416	0.604	0.726	2.59198e-97	12p13.2												1
TMEM150B	1.11362e-37	-0.368546	0.218	0.288	1.33668e-33	19q13.42																			1
TLR7	9.70934e-31	-0.370141	0.222	0.284	1.16541e-26	Xp22.2																							1
CPED1	9.75182e-42	-0.371088	0.289	0.367	1.17051e-37	7q31.31							1
ARHGAP9	5.01407e-29	-0.374095	0.2	0.258	6.01839e-25	12q13.3												1
DNMT1	4.29616e-28	-0.377626	0.208	0.265	5.15668e-24	19p13.2																			1
C3AR1	8.13385e-136	-0.378289	0.683	0.794	9.76306e-132	12p13.31												1
CD302	3.57977e-33	-0.38408	0.215	0.279	4.29679e-29	2q24.2		1
C1QC	8.68662e-105	-0.391776	0.868	0.888	1.04265e-100	1p36.12	1
IFNGR2	2.91899e-79	-0.392101	0.539	0.64	3.50367e-75	21q22.11																					1
GBP2	5.78501e-41	-0.397791	0.264	0.339	6.94375e-37	1p22.2	1
FCGR3A	2.70782e-99	-0.40404	0.655	0.741	3.25019e-95	1q23.3	1
ADAP2	4.64281e-35	-0.406153	0.244	0.311	5.57277e-31	17q11.2																	1
TRPS1	1.06974e-38	-0.411838	0.203	0.272	1.28401e-34	8q23.3								1
ZFP36	9.65038e-57	-0.416418	0.391	0.482	1.15834e-52	19q13.2																			1
NCF4	5.27091e-57	-0.420839	0.379	0.469	6.32668e-53	22q12.3																						1
TMEM176B	1.58336e-31	-0.423408	0.372	0.432	1.9005e-27	7q36.1							1
FOS	3.59508e-103	-0.426738	0.655	0.748	4.31517e-99	14q24.3														1
ASPH	5.40894e-66	-0.430465	0.373	0.472	6.49235e-62	8q12.3								1
FCGR2A	5.40352e-67	-0.44256	0.297	0.399	6.48584e-63	1q23.3	1
ZFP36L1	4.49814e-75	-0.4427	0.446	0.549	5.39912e-71	14q24.1														1
LAP3	3.10249e-71	-0.44595	0.394	0.497	3.72392e-67	4p15.32				1
SPRED1	1.35802e-35	-0.45216	0.205	0.269	1.63003e-31	15q14															1
BCL3	8.36503e-43	-0.457423	0.189	0.26	1.00406e-38	19q13.32																			1
TUBA1C	1.58613e-35	-0.457709	0.196	0.259	1.90383e-31	12q13.12												1
GIMAP2	8.96989e-45	-0.481604	0.187	0.259	1.07666e-40	7q36.1							1
SPP1	2.08905e-09	-0.488578	0.298	0.263	2.50748e-05	4q22.1				1
ME1	1.49775e-49	-0.495654	0.202	0.279	1.79775e-45	6q14.2						1
CD14	1.84063e-150	-0.503849	0.676	0.786	2.2093e-146	5q31.3					1
TYMP	1.76367e-131	-0.503876	0.607	0.723	2.11693e-127	22q13.33																						1
AP2A2	3.04101e-71	-0.549189	0.3	0.397	3.65012e-67	11p15.5											1
SREBF2	2.06887e-89	-0.550698	0.287	0.402	2.48326e-85	22q13.2																						1
JUN	2.16726e-159	-0.551811	0.563	0.693	2.60136e-155	1p32.1	1
TRIM47	3.91591e-56	-0.556832	0.18	0.26	4.70027e-52	17q25.1																	1
TMEM106A	1.50125e-59	-0.558832	0.229	0.314	1.80195e-55	17q21.31																	1
PLEKHO1	1.15543e-72	-0.561677	0.263	0.363	1.38686e-68	1q21.2	1
MPEG1	6.57769e-79	-0.570051	0.369	0.47	7.8952e-75	11q12.1											1
TLR2	4.89717e-50	-0.591884	0.205	0.281	5.87807e-46	4q31.3				1
STAT1	3.56705e-92	-0.662699	0.344	0.452	4.28154e-88	2q32.2		1
FUCA1	1.48046e-98	-0.663779	0.754	0.802	1.777e-94	1p36.11	1
LILRB2	7.93685e-91	-0.679631	0.206	0.313	9.5266e-87	19q13.4																			1
LACC1	1.59578e-68	-0.702075	0.167	0.253	1.91542e-64	13q14.11													1
FPR3	1.17081e-244	-0.730244	0.541	0.696	1.40532e-240	19q13.41																			1
ZFP36L2	1.51289e-284	-0.752902	0.474	0.669	1.81593e-280	2p21		1
MARCKS	5.33766e-98	-0.759329	0.23	0.339	6.40679e-94	6q21						1
LGMN	1.89654e-153	-0.800111	0.616	0.716	2.27641e-149	14q32.12														1
MS4A6A	8.50188e-113	-1.05	0.223	0.335	1.02048e-108	11q12.2											1
TGFBI	0	-1.22025	0.564	0.779	0	5q31.1					1

## Sheet: LPS
	p_val	avg_log2FC	pct.1	pct.2	p_val_adj	Chromosome	"1	"2	"3	"4	"5	"6	"7	"8	"9	"10	"11	"12	"13	"14	"15	"16	"17	"18	"19	"20	"21	"22	X	M
CA12	0	10.7301	0.795	0.002	0	15q22.2															1
NNMT	0	10.5016	0.624	0.001	0	11q23.2											1
PTGES	0	10.1074	0.706	0.001	0	9q34.11									1
IDO1	0	9.3611	0.791	0.004	0	8p11.21								1
MT1M	0	9.22271	0.815	0.004	0	16q13																1
IL2RA	0	9.14366	0.613	0.002	0	10p15.1										1
MT1H	0	8.6722	0.955	0.012	0	16q13																1
TNFAIP6	0	8.53272	0.979	0.023	0	2q23.3		1
TMEM132A	0	8.38662	0.306	0.001	0	11q12.2											1
G0S2	0	8.38609	0.467	0.003	0	1q32.2	1
MT1G	0	8.29122	0.948	0.012	0	16q13																1
WNT5A	0	8.28942	0.251	0.001	0	3p14.3			1
CXCL5	0	8.18769	0.987	0.203	0	4q13.3				1
CXCL1	0	8.16713	0.822	0.018	0	4q13.3				1
IL6	0	8.15279	0.527	0.005	0	7p15.3							1
CXCL8	0	7.89688	0.995	0.132	0	4q13.3				1
CCL20	0	7.53644	0.826	0.012	0	2q36.3		1
CCL8	0	7.46635	0.49	0.012	0	17q12																	1
ADORA2A	0	7.35039	0.366	0.002	0	22q11.23																						1
CP	0	7.21323	0.315	0.003	0	3q24-q25.1			1
FCAR	0	7.15564	0.636	0.007	0	19q13.42																			1
MT1E	0	7.05722	0.715	0.01	0	16q13																1
MT1F	0	6.99057	0.925	0.032	0	16q13																1
STON1	0	6.77294	0.418	0.005	0	2p16.3		1
INHBA	0	6.5355	0.828	0.03	0	7p14.1							1
MT1X	0	6.43014	0.93	0.045	0	16q13																1
IL1B	0	6.401	0.974	0.188	0	2q14.1		1
TNIP3	0	6.38956	0.425	0.006	0	4q27				1
MT2A	0	6.23135	0.993	0.258	0	16q13																1
EBI3	0	6.20402	0.256	0.003	0	19p13.3																			1
THBS1	0	6.17945	0.549	0.02	0	15q14															1
GPR84	0	6.17348	0.616	0.013	0	12q13.13												1
SLC39A8	0	6.15376	0.952	0.079	0	4q24				1
MSC	0	6.13121	0.443	0.008	0	8q13.3								1
IL3RA	0	6.08571	0.579	0.013	0	Xp22.3 and Yp13.3																							1
STAT4	0	5.9449	0.348	0.007	0	2q32.2-q32.3		1
CCL5	0	5.9327	0.53	0.009	0	17q12																	1
FAM124A	0	5.86521	0.341	0.007	0	13q14.3													1
ADM	0	5.8587	0.398	0.01	0	11p15.4											1
NKG7	0	5.84907	0.267	0.004	0	19q13.41																			1
CCL4	0	5.76054	0.878	0.044	0	17q12																	1
CD38	0	5.7096	0.412	0.009	0	4p15.32				1
FPR2	0	5.69515	0.648	0.027	0	19q13.41																			1
EREG	0	5.61788	0.263	0.006	0	4q13.3				1
SIGLEC10	0	5.53711	0.417	0.011	0	19q13.41																			1
SLAMF7	0	5.48222	0.888	0.039	0	1q23.3	1
HS3ST3B1	0	5.42481	0.368	0.01	0	17p12																	1
C1S	0	5.34523	0.549	0.02	0	12p13.31												1
IL1A	0	5.2154	0.831	0.093	0	2q14.1		1
GCH1	0	5.17856	0.373	0.012	0	14q22.2														1
CD300E	0	5.13664	0.75	0.037	0	17q25.1																	1
SLC7A11	0	5.05895	0.845	0.05	0	4q28.3				1
IFI44L	0	5.0313	0.655	0.025	0	1p31.1	1
TRAF1	0	4.98688	0.447	0.017	0	9q33.2									1
CCL4L2	0	4.89569	0.56	0.024	0	17q12																	1
CLEC4E	0	4.88266	0.894	0.087	0	12p13.31												1
GPR68	0	4.86214	0.391	0.016	0	14q32.11														1
PSTPIP2	0	4.83288	0.863	0.069	0	18q21.1																		1
PROCR	0	4.81521	0.524	0.028	0	20q11.22																				1
RSAD2	0	4.79936	0.361	0.015	0	2p25.2		1
CCL3	0	4.79144	0.941	0.188	0	17q12																	1
VEGFA	0	4.77595	0.596	0.038	0	6p21.1						1
S100A8	0	4.7419	0.8	0.102	0	1q21.3	1
PDE4B	0	4.668	0.487	0.026	0	1p31.3	1
ZC3H12A	0	4.58562	0.751	0.056	0	1p34.3	1
ITGB3	0	4.56942	0.394	0.025	0	17q21.32																	1
MAP1LC3A	0	4.52119	0.33	0.019	0	20q11.22																				1
IL32	0	4.50594	0.521	0.014	0	16p13.3																1
ZSWIM4	0	4.48434	0.364	0.019	0	19p13.13																			1
IRAK2	0	4.4696	0.273	0.014	0	3p25.3			1
MMP9	0	4.45882	0.892	0.086	0	20q13.12																				1
C15orf48	0	4.45585	0.988	0.313	0	15q21.1															1
GPR132	0	4.42701	0.367	0.019	0	14q32.33														1
CXCL3	0	4.37529	0.881	0.237	0	4q13.3				1
ADAM8	0	4.3004	0.43	0.028	0	10q26.3										1
IER3	0	4.2814	0.91	0.114	0	6p21.33						1
SLC2A6	0	4.24486	0.649	0.047	0	9q34.2									1
ITGB8	0	4.21687	0.943	0.177	0	7p21.1							1
IL4I1	0	4.19783	0.614	0.045	0	19q13.33																			1
HELZ2	0	4.16689	0.414	0.028	0	20q13.33																				1
GRAMD1A	0	4.16333	0.915	0.15	0	19q13.11																			1
CCL2	0	4.06872	0.822	0.135	0	17q12																	1
CFB	0	4.05305	0.735	0.091	0	6p21.33						1
C3	0	4.02236	0.836	0.121	0	19p13.3																			1
GBP5	0	3.90922	0.499	0.044	0	1p22.2	1
TMEM158	0	3.84103	0.363	0.037	0	3p21.31			1
MMP14	0	3.83206	0.982	0.468	0	14q11.2														1
SCARF1	0	3.79363	0.416	0.044	0	17p13.3																	1
ISG15	0	3.75265	0.874	0.165	0	1p36.33	1
DCUN1D3	0	3.73938	0.554	0.058	0	16p12.3																1
AMPD3	0	3.72823	0.567	0.053	0	11p15.4											1
CFP	0	3.71445	0.671	0.079	0	Xp11.23																							1
ADGRE3	0	3.69669	0.392	0.04	0	19p13.12																			1
SOD2	0	3.6934	0.998	0.679	0	6q25.3						1
SEMA4A	0	3.68169	0.309	0.027	0	1q22	1
ETS2	0	3.67412	0.779	0.106	0	21q22.2																					1
TLR2	0	3.66503	0.929	0.281	0	4q31.3				1
ADGRE1	0	3.64797	0.341	0.033	0	19p13.3-p13.2																			1
LAT	0	3.63965	0.472	0.049	0	16p11.2																1
SAMSN1	0	3.60291	0.817	0.167	0	21q11.2																					1
CMPK2	0	3.57339	0.723	0.096	0	2p25.2		1
IL7R	0	3.54141	0.618	0.078	0	5p13.2					1
OASL	0	3.45491	0.352	0.036	0	12q24.31												1
ADAMDEC1	0	3.41004	0.678	0.106	0	8p21.2								1
SERPINB9	0	3.39446	0.414	0.05	0	6p25.2						1
NQO1	0	3.36538	0.721	0.144	0	16q22.1																1
GBP1	0	3.36211	0.808	0.156	0	1p22.2	1
SERPINE1	0	3.36201	0.375	0.06	0	7q22.1							1
TNIP1	0	3.35965	0.951	0.3	0	5q33.1					1
DYSF	0	3.31259	0.342	0.044	0	2p13.2		1
IFI27	0	3.27943	0.598	0.106	0	14q32.12														1
SDC4	0	3.26334	0.927	0.341	0	20q13.12																				1
IFI6	0	3.25249	0.997	0.761	0	1p35.3	1
TNFAIP3	0	3.19499	0.922	0.238	0	6q23.3						1
CYP2S1	0	3.18704	0.255	0.031	0	19q13.2																			1
NAMPT	0	3.16041	0.856	0.225	0	7q22.3							1
IL15RA	0	3.14784	0.308	0.039	0	10p15.1										1
MX1	0	3.12653	0.826	0.172	0	21q22.3																					1
ICAM1	0	3.10258	0.888	0.213	0	19p13.2																			1
SIGLEC5	0	3.08351	0.344	0.046	0	19q13.41																			1
NDRG1	0	3.07625	0.584	0.109	0	8q24.22								1
HERC6	0	3.0746	0.301	0.041	0	4q22.1				1
NINJ1	0	3.03574	0.92	0.264	0	9q22.31									1
IFITM3	0	2.9973	0.687	0.135	0	11p15.5											1
A4GALT	0	2.9963	0.497	0.078	0	22q13.2																						1
SLC25A37	0	2.99211	0.331	0.057	0	8p21.2								1
SH3PXD2B	0	2.95305	0.613	0.105	0	5q35.1					1
ARID5B	0	2.94546	0.571	0.098	0	10q21.2										1
SEMA4D	0	2.90016	0.382	0.06	0	9q22.2									1
SOCS3	0	2.88849	0.645	0.132	0	17q25.3																	1
MXD1	0	2.83305	0.576	0.123	0	2p13.3		1
LIMK2	0	2.82939	0.667	0.145	0	22q12.2																						1
IFIT1	0	2.82382	0.594	0.114	0	10q23.31										1
IRF7	0	2.81982	0.715	0.155	0	11p15.5											1
OAS3	0	2.79987	0.859	0.248	0	12q24.13												1
EHD1	0	2.77242	0.465	0.081	0	11q13.1											1
XAF1	0	2.76611	0.63	0.123	0	17p13.2																	1
SLC5A3	0	2.74109	0.753	0.198	0	21q22.11																					1
S100A9	0	2.72675	0.924	0.607	0	1q21.3	1
MTF1	0	2.72003	0.542	0.109	0	1p34.3	1
VDR	0	2.69529	0.669	0.147	0	12q13.11												1
HIST2H2BE	0	2.69316	0.3	0.052	0	1q21.2	1
STK17A	0	2.69044	0.474	0.093	0	7p13							1
NFKB2	0	2.6645	0.646	0.138	0	10q24.32										1
CHST15	0	2.65322	0.25	0.042	0	10q26.13										1
KYNU	0	2.64065	0.95	0.386	0	2q22.2		1
C1RL	0	2.63305	0.375	0.067	0	12p13.31												1
PLAUR	0	2.60598	0.991	0.703	0	19q13																			1
MCEMP1	0	2.60189	0.77	0.187	0	19p13.2																			1
TNIK	0	2.59359	0.777	0.211	0	3q26.2-q26.31			1
BTG3	0	2.59189	0.267	0.048	0	21q21.1																					1
QSOX1	0	2.58684	0.824	0.311	0	1q25.2	1
H1F0	0	2.58379	0.875	0.344	0	22q13.1																						1
MCTP1	0	2.57358	0.647	0.174	0	5q15					1
QPCT	0	2.55113	0.518	0.116	0	2p22.2		1
INSIG2	0	2.54958	0.484	0.109	0	2q14.1-q14.2		1
CRIM1	0	2.54923	0.7	0.21	0	2p22.2		1
CCL23	0	2.53994	0.464	0.137	0	17q12																	1
LPAR1	0	2.53802	0.386	0.074	0	9q31.3									1
RELB	0	2.52226	0.558	0.117	0	19q13.32																			1
PDLIM7	0	2.5153	0.669	0.165	0	5q35.3					1
C1orf122	0	2.49702	0.678	0.199	0	1p34.3	1
CD80	0	2.46996	0.501	0.118	0	3q13.33			1
PLSCR1	0	2.46789	0.734	0.196	0	3q24			1
MARCKS	0	2.4562	0.906	0.339	0	6q21						1
TIMP1	0	2.4511	0.949	0.545	0	Xp11.3																							1
RASAL3	0	2.41369	0.252	0.051	0	19p13.12																			1
CD14	0	2.41274	0.96	0.786	0	5q31.3					1
BASP1	0	2.4048	0.379	0.094	0	5p15.1					1
OAS2	0	2.40146	0.842	0.298	0	12q24.13												1
CD48	0	2.39709	0.728	0.218	0	1q23.3	1
IFI35	0	2.38388	0.647	0.168	0	17q21.31																	1
RCAN1	0	2.34103	0.354	0.089	0	21q22.12																					1
EPSTI1	0	2.33501	0.627	0.154	0	13q14.11													1
RNF144B	0	2.32105	0.783	0.241	0	6p22.3						1
ZNF697	0	2.31804	0.31	0.069	0	1p12	1
RNF19B	0	2.31352	0.551	0.142	0	1p35.1	1
ATP2A3	0	2.3087	0.403	0.097	0	17p13.2																	1
IFIT3	0	2.2933	0.7	0.215	0	10q23.31										1
IL2RG	0	2.29116	0.879	0.335	0	Xq13.1																							1
CKAP4	0	2.288	0.561	0.152	0	12q23.3												1
CD82	0	2.28749	0.963	0.547	0	11p11.2											1
MX2	0	2.2832	0.435	0.107	0	21q22.3																					1
DENND3	0	2.28308	0.464	0.117	0	8q24.3								1
AGRN	0	2.2705	0.545	0.146	0	1p36.33	1
NFKBIA	0	2.23493	0.975	0.564	0	14q13.2														1
DDIT4	0	2.22514	0.354	0.087	0	10q22.1										1
N4BP1	0	2.21493	0.715	0.237	0	16q12.1																1
VCAN	0	2.20307	0.257	0.062	0	5q14.2-q14.3					1
IFIH1	0	2.18747	0.668	0.202	0	2q24.2		1
CSRNP1	0	2.18296	0.26	0.061	0	3p22.2			1
MSANTD3	0	2.1812	0.54	0.152	0	9q31.1									1
IFI44	0	2.1687	0.664	0.203	0	1p31.1	1
RIPK2	0	2.16429	0.547	0.164	0	8q21.3								1
BCL9L	0	2.1572	0.33	0.084	0	11q23.3											1
EIF1B	0	2.15658	0.765	0.325	0	3p22.1			1
PLK3	0	2.12057	0.608	0.178	0	1p34.1	1
CISH	0	2.1144	0.46	0.126	0	3p21.2			1
SPHK1	0	2.1127	0.36	0.088	0	17q25.1																	1
FOSL2	0	2.10961	0.692	0.23	0	2p23.2		1
UXS1	0	2.09363	0.701	0.24	0	2q12.2		1
CTSH	0	2.0849	0.993	0.888	0	15q25.1															1
APOL3	0	2.072	0.344	0.088	0	22q12.3																						1
KCNN4	0	2.07147	0.279	0.066	0	19q13.31																			1
SASH1	0	2.06274	0.436	0.132	0	6q24.3-q25.1						1
UPP1	0	2.05596	0.919	0.454	0	7p12.3							1
IKBKE	0	2.05453	0.4	0.11	0	1q32.1	1
CD274	0	2.04182	0.335	0.095	0	9p24.1									1
TP53INP2	0	2.02773	0.256	0.069	0	20q11.22																				1
NECTIN2	0	2.02352	0.642	0.21	0	19q13.32																			1
NFKBIE	0	2.01463	0.49	0.141	0	6p21.1						1
SLC41A2	0	2.01289	0.408	0.117	0	12q23.3												1
SNX10	0	2.00182	0.974	0.711	0	7p15.2							1
ACVRL1	0	1.98644	0.278	0.075	0	12q13.13												1
CD55	0	1.98613	0.678	0.246	0	1q32.2	1
EAF1	0	1.9753	0.559	0.19	0	3p25.1			1
SLC16A6	0	1.96698	0.402	0.126	0	17q24.2																	1
GNA15	0	1.96613	0.794	0.328	0	19p13.3																			1
CXCL2	0	1.94167	0.664	0.284	0	4q13.3				1
ANPEP	0	1.93819	0.941	0.583	0	15q26.1															1
CD40	0	1.9378	0.609	0.218	0	20q13.12																				1
NBN	0	1.92261	0.526	0.181	0	8q21.3								1
TAP1	0	1.92094	0.681	0.247	0	6p21.32						1
RILPL2	0	1.90438	0.755	0.303	0	12q24.31												1
CSF2RB	0	1.90071	0.649	0.24	0	22q12.3																						1
STAT1	0	1.87796	0.904	0.452	0	2q32.2		1
DDX58	0	1.87639	0.305	0.091	0	9p21.1									1
LSS	0	1.87414	0.547	0.185	0	21q22.3																					1
FPR1	0	1.85549	0.407	0.146	0	19q13.41																			1
AIFM2	0	1.85374	0.396	0.123	0	10q22.1										1
MYO1G	0	1.84507	0.558	0.19	0	7p13							1
PARP9	0	1.83914	0.747	0.302	0	3q21.1			1
SIK3	0	1.83332	0.349	0.108	0	11q23.3											1
B4GALT1	0	1.82647	0.895	0.483	0	9p21.1									1
TBC1D9	0	1.82212	0.789	0.355	0	4q31.21				1
AFDN	0	1.82088	0.436	0.141	0	6q27						1
AKR1B1	0	1.81877	0.984	0.742	0	7q33							1
PLA2G7	0	1.8003	0.944	0.545	0	6p12.3						1
MGST1	0	1.79734	0.753	0.368	0	12p12.3												1
LMO4	0	1.78922	0.663	0.278	0	1p22.3	1
PALM2-AKAP2	0	1.77995	0.411	0.135	0	9q31.3									1
ST3GAL1	0	1.77943	0.695	0.288	0	8q24.22								1
WLS	0	1.77122	0.437	0.169	0	1p31.3	1
CCND3	0	1.76805	0.645	0.26	0	6p21.1						1
GBP4	0	1.76771	0.28	0.088	0	1p22.2	1
KIFC3	0	1.76426	0.537	0.192	0	16q21																1
CCDC69	0	1.75294	0.285	0.09	0	5q33.1					1
TSFM	0	1.74254	0.347	0.118	0	12q14.1												1
DDX60L	0	1.74067	0.678	0.29	0	4q32.3				1
FBXO6	0	1.74059	0.315	0.102	0	1p36.22	1
PILRA	0	1.73261	0.937	0.607	0	7q22.1							1
HERC5	0	1.72473	0.277	0.092	0	4q22.1				1
PHC2	0	1.7015	0.685	0.298	0	1p35.1	1
UBALD2	0	1.68879	0.359	0.125	0	17q25.1																	1
MMP19	0	1.68874	0.51	0.185	0	12q13.2												1
DHX58	0	1.67027	0.295	0.101	0	17q21.2																	1
HBEGF	0	1.66674	0.423	0.162	0	5q31.3					1
CCL18	0	1.66646	0.944	0.768	0	17q12																	1
SLC30A1	0	1.65942	0.639	0.263	0	1q32.3	1
FLT1	1.76947e-269	1.65921	0.252	0.085	2.1239e-265	13q12.3													1
CCDC71L	6.38359e-289	1.65153	0.27	0.094	7.66223e-285	7q22.3							1
PIM3	0	1.65019	0.596	0.238	0	22q13.33																						1
PCNX1	0	1.63438	0.638	0.268	0	14q24.2														1
SESN2	0	1.62395	0.352	0.127	0	1p35.3	1
C17orf49	0	1.62163	0.353	0.126	0	17p13.1																	1
TOR1B	0	1.61282	0.553	0.222	0	9q34.11									1
GPD2	0	1.60851	0.691	0.311	0	2q24.1		1
MLLT6	0	1.59998	0.548	0.213	0	17q12																	1
ACSL1	0	1.5985	0.89	0.621	0	4q35.1				1
LYN	0	1.59768	0.761	0.379	0	8q12.1								1
NFKBIZ	0	1.59348	0.558	0.219	0	3q12.3			1
DOCK4	0	1.59018	0.6	0.243	0	7q31.1							1
SLC43A3	0	1.5814	0.823	0.428	0	11q12.1											1
SIGLEC14	0	1.57962	0.398	0.151	0	19q13.41																			1
AKR1C3	0	1.57367	0.433	0.193	0	10p15.1										1
EPB41L3	0	1.56221	0.853	0.464	0	18p11.31																		1
HCK	0	1.5621	0.922	0.611	0	20q11.21																				1
SLC2A3	0	1.55483	0.463	0.172	0	12p13.31												1
TGM2	0	1.55459	0.685	0.307	0	20q11.23																				1
BCL3	0	1.54857	0.637	0.26	0	19q13.32																			1
NFKB1	0	1.54139	0.514	0.21	0	4q24				1
MAFF	0	1.53505	0.341	0.124	0	22q13.1																						1
MAP2K3	0	1.52978	0.625	0.272	0	17p11.2																	1
RHBDF2	6.46714e-278	1.52764	0.293	0.113	7.76251e-274	17q25.1																	1
ZNF267	0	1.52681	0.393	0.152	0	16p11.2																1
PLEKHO1	0	1.52535	0.807	0.363	0	1q21.2	1
PML	0	1.51501	0.358	0.139	0	15q24.1															1
EIF2AK2	0	1.5129	0.564	0.239	0	2p22.2		1
PDE4A	0	1.51035	0.611	0.284	0	19p13.2																			1
ACSL5	0	1.50814	0.515	0.217	0	10q25.2										1
UBE2D1	0	1.50493	0.558	0.251	0	10q21.1										1
PDE1B	9.41286e-293	1.4996	0.307	0.119	1.12983e-288	12q13.2												1
FMN1	0	1.49733	0.478	0.202	0	15q13.3															1
NFIL3	8.61366e-258	1.49406	0.288	0.115	1.0339e-253	9q22.31									1
PNKD	0	1.48832	0.538	0.232	0	2q35		1
IRAK3	0	1.48742	0.69	0.327	0	12q14.3												1
PPP1R18	0	1.47212	0.856	0.483	0	6p21.33						1
AGTRAP	0	1.47036	0.705	0.344	0	1p36.22	1
TMPO	0	1.44961	0.368	0.146	0	12q23.1												1
CD44	0	1.44868	0.998	0.932	0	11p13											1
RGL1	1.27024e-294	1.44844	0.292	0.105	1.52468e-290	1q25.3	1
SRXN1	0	1.43874	0.619	0.301	0	20p13																				1
SRC	0	1.43778	0.801	0.441	0	20q11.23																				1
LY6E	0	1.42909	0.988	0.806	0	8q24.3								1
KLF9	0	1.42192	0.446	0.19	0	9q21.12									1
KLHL5	1.4251e-287	1.42085	0.313	0.124	1.71055e-283	4p14				1
TMEM173	0	1.41971	0.482	0.202	0	5q31.2					1
UGP2	0	1.41338	0.402	0.173	0	2p15		1
CYB5R3	0	1.40171	0.942	0.724	0	22q13.2																						1
NFAT5	0	1.39816	0.425	0.181	0	16q22.1																1
CYTIP	0	1.38347	0.689	0.364	0	2q24.1		1
GCLM	1.34529e-222	1.38175	0.275	0.116	1.61476e-218	1p22.1	1
HIF1A	0	1.37281	0.381	0.169	0	14q23.2														1
ST3GAL2	0	1.37108	0.563	0.26	0	16q22.1																1
SUSD6	0	1.36	0.81	0.465	0	14q24.1														1
STARD10	3.81904e-213	1.35197	0.259	0.107	4.584e-209	11q13.4											1
CNIH4	0	1.35081	0.453	0.205	0	1q42.11	1
SAMD9L	0	1.34752	0.502	0.233	0	7q21.2							1
NIBAN2	0	1.34731	0.508	0.222	0	9q34.11									1
NDST1	0	1.34065	0.673	0.345	0	5q33.1					1
TMEM176B	0	1.33407	0.747	0.432	0	7q36.1							1
ABCC1	0	1.33284	0.624	0.315	0	16p13.11																1
SLC44A1	1.70957e-260	1.32604	0.374	0.187	2.05199e-256	9q31.1-q31.2									1
LILRB4	1.24556e-292	1.32469	0.349	0.15	1.49505e-288	19q13.42																			1
PAG1	0	1.32315	0.525	0.253	0	8q21.13								1
MT-ND6	1.18153e-191	1.32097	0.259	0.114	1.41819e-187	mitochondria																								1
SRGN	0	1.31857	0.998	0.964	0	10q22.1										1
SP110	0	1.31708	0.454	0.21	0	2q37.1		1
OAS1	0	1.31617	0.868	0.561	0	12q24.13												1
GBP2	0	1.31111	0.6	0.339	0	1p22.2	1
ACP2	0	1.30799	0.663	0.337	0	11p11.2											1
C3AR1	0	1.30546	0.953	0.794	0	12p13.31												1
OPTN	0	1.30412	0.594	0.298	0	10p13										1
HDGF	0	1.30331	0.471	0.214	0	1q23.1	1
ITPRIP	1.63942e-203	1.30173	0.265	0.114	1.96779e-199	10q25.1										1
ITGA5	0	1.2959	0.626	0.318	0	12q13.13												1
SLAMF8	0	1.29214	0.917	0.686	0	1q23.2	1
LAP3	0	1.28996	0.821	0.497	0	4p15.32				1
KDM6B	3.96264e-224	1.27873	0.296	0.131	4.75636e-220	17p13.1																	1
RAB13	0	1.26966	0.861	0.544	0	1q21.3	1
DTX3L	0	1.26764	0.676	0.363	0	3q21.1			1
SIGLEC1	0	1.26431	0.77	0.393	0	20p13																				1
DSE	0	1.26304	0.678	0.355	0	6q22.1						1
TLNRD1	0	1.26072	0.407	0.191	0	15q25.1															1
RAP2C	0	1.26028	0.534	0.271	0	Xq26.2																							1
CYB561A3	0	1.25936	0.514	0.262	0	11q12.2											1
PARP14	0	1.25909	0.717	0.396	0	3q21.1			1
GYPC	0	1.255	0.701	0.389	0	2q14.3		1
METTL9	2.96689e-278	1.24995	0.387	0.187	3.56116e-274	16p12.2																1
PPIF	0	1.24005	0.47	0.23	0	10q22.3										1
ALOX5AP	0	1.22302	0.971	0.877	0	13q12.3													1
TAP2	0	1.21976	0.537	0.271	0	6p21.32						1
CREM	8.48765e-208	1.21881	0.295	0.135	1.01877e-203	10p11.21										1
STEAP3	0	1.21726	0.565	0.294	0	2q14.2		1
SLFN5	3.15994e-201	1.21414	0.291	0.136	3.79288e-197	17q12																	1
PNP	1.13414e-272	1.21186	0.375	0.178	1.36131e-268	14q11.2														1
MS4A7	0	1.21167	0.992	0.93	0	11q12.2											1
HK2	0	1.20997	0.787	0.472	0	2p12		1
IL1RN	0	1.20763	0.646	0.241	0	2q14.1		1
LILRA2	4.28444e-175	1.20755	0.251	0.113	5.14261e-171	19q13.42																			1
GTPBP2	0	1.20751	0.415	0.199	0	6p21.1						1
VSIR	5.66218e-256	1.20176	0.366	0.176	6.79632e-252	10q22.1										1
MAFG	9.55891e-214	1.20106	0.308	0.144	1.14736e-209	17q25.3																	1
STX11	0	1.19215	0.632	0.337	0	6q24.2						1
SLC43A2	0	1.19162	0.704	0.404	0	17p13.3																	1
PHF1	5.10344e-291	1.18786	0.405	0.196	6.12566e-287	6p21.32						1
SIRPA	0	1.18702	0.914	0.652	0	20p13																				1
PTPN12	0	1.18607	0.75	0.447	0	7q11.23							1
NADK	0	1.18106	0.666	0.369	0	1p36.33	1
SLC16A3	0	1.18	0.917	0.669	0	17q25.3																	1
IFIT5	2.48271e-175	1.17946	0.263	0.122	2.98e-171	10q23.31										1
TANK	0	1.17923	0.493	0.247	0	2q24.2		1
DRAM1	0	1.17774	0.871	0.6	0	12q23.2												1
ZNF281	2.75618e-165	1.17347	0.262	0.126	3.30824e-161	1q32.1	1
SLC25A40	2.26864e-245	1.17188	0.357	0.173	2.72305e-241	7q21.12							1
TMEM176A	0	1.17167	0.517	0.26	0	7q36.1							1
RELT	4.54349e-273	1.16391	0.4	0.2	5.45355e-269	11q13.4											1
XBP1	0	1.16094	0.689	0.402	0	22q12.1																						1
GMPR	1.2035e-218	1.15859	0.317	0.148	1.44457e-214	6p22.3						1
SLC11A1	0	1.15823	0.907	0.711	0	2q35		1
PARP10	1.1821e-273	1.15339	0.404	0.202	1.41887e-269	8q24.3								1
VRK2	1.57001e-241	1.1477	0.356	0.172	1.88448e-237	2p16.1		1
APOBR	0	1.14343	0.712	0.408	0	16p12.1																1
IFIT2	6.82377e-217	1.14015	0.372	0.197	8.19058e-213	10q23.31										1
SEMA6B	0	1.13917	0.673	0.377	0	19p13.3																			1
TCF7L2	2.10264e-287	1.13907	0.4	0.192	2.52379e-283	10q25.2-q25.3										1
ZMIZ2	0	1.1383	0.463	0.24	0	7p13							1
TP53BP2	1.2438e-222	1.13689	0.337	0.164	1.49293e-218	1q41	1
GRINA	0	1.13329	0.996	0.935	0	8q24.3								1
TMEM35B	0	1.13301	0.454	0.234	0	1p34.3	1
SLCO3A1	6.53558e-168	1.13264	0.263	0.125	7.84466e-164	15q26.1															1
PPFIBP2	5.2905e-196	1.13159	0.305	0.148	6.35019e-192	11p15.4											1
FLOT2	0	1.13108	0.711	0.42	0	17q11.2																	1
SAT1	0	1.12844	0.998	0.961	0	Xp22.11																							1
IRF1	0	1.12603	0.526	0.267	0	5q31.1					1
CGAS	1.46769e-168	1.12106	0.262	0.123	1.76166e-164	6q13						1
PLP2	1.57794e-210	1.11811	0.342	0.173	1.894e-206	Xp11.23																							1
ATF5	3.86621e-195	1.11723	0.318	0.158	4.64061e-191	19q13.33																			1
ACVR1B	4.67924e-190	1.11531	0.302	0.147	5.61649e-186	12q13.13												1
CORO1A	5.77604e-221	1.113	0.284	0.12	6.93298e-217	16p11.2																1
CCDC115	6.94538e-283	1.11171	0.429	0.221	8.33654e-279	2q21.1		1
IRF9	0	1.11133	0.495	0.255	0	14q12														1
ENPP4	2.85106e-210	1.10911	0.347	0.178	3.42212e-206	6p21.1						1
TMEM38B	4.19007e-296	1.10438	0.463	0.25	5.02934e-292	9q31.2									1
FURIN	0	1.10163	0.522	0.286	0	15q26.1															1
TYMP	0	1.10007	0.94	0.723	0	22q13.33																						1
UGCG	0	1.1	0.539	0.314	0	9q31.3									1
IL10RA	0	1.09789	0.79	0.498	0	11q23.3											1
STAT2	0	1.09765	0.69	0.412	0	12q13.3												1
CHMP5	0	1.09703	0.522	0.281	0	9p13.3									1
RELA	1.82765e-208	1.0967	0.335	0.167	2.19373e-204	11q13.1											1
USB1	5.47631e-234	1.09383	0.394	0.209	6.57321e-230	16q21																1
FMNL1	0	1.09246	0.869	0.605	0	17q21.31																	1
CTSL	0	1.08993	0.989	0.942	0	9q21.33									1
ABL2	3.6222e-207	1.08749	0.349	0.18	4.34773e-203	1q25.2	1
SLC3A2	0	1.08576	0.905	0.676	0	11q12.3											1
CLDN23	6.92372e-146	1.08199	0.264	0.135	8.31054e-142	8p23.1								1
BST2	0	1.07558	0.867	0.636	0	19p13.11																			1
LACC1	6.06535e-299	1.07537	0.472	0.253	7.28024e-295	13q14.11													1
PLD1	5.06743e-140	1.07467	0.252	0.127	6.08244e-136	3q26.31			1
CDK14	1.33573e-201	1.07254	0.336	0.171	1.60328e-197	7q21.13							1
TNFSF13B	5.38733e-223	1.05745	0.372	0.192	6.46641e-219	13q33.3													1
ACSL4	0	1.05607	0.551	0.317	0	Xq23																							1
TMEM165	0	1.05488	0.621	0.365	0	4q12				1
NDUFV2	2.08193e-282	1.05462	0.461	0.249	2.49894e-278	18p11.22																		1
ALCAM	0	1.04907	0.735	0.439	0	3q13.11			1
CHIC2	2.64182e-206	1.04628	0.366	0.195	3.17097e-202	4q12				1
TNFAIP8	3.13083e-256	1.04504	0.421	0.222	3.75794e-252	5q23.1					1
PPP1R15A	0	1.04322	0.583	0.331	0	19q13.2																			1
CFLAR	0	1.03811	0.851	0.613	0	2q33.1		1
CDC42SE1	0	1.03492	0.759	0.485	0	1q21.3	1
TMEM205	8.86662e-212	1.03228	0.374	0.198	1.06426e-207	19p13.2																			1
CMTR1	4.49532e-136	1.03101	0.252	0.129	5.39573e-132	6p21.2						1
TOM1	3.80396e-274	1.03056	0.459	0.249	4.56589e-270	22q12.3																						1
PAPSS2	1.06926e-173	1.02633	0.319	0.167	1.28344e-169	10q23.2-q23.31										1
DAXX	1.67505e-193	1.02621	0.347	0.183	2.01056e-189	6p21.32						1
TMEM138	1.8251e-212	1.02536	0.403	0.225	2.19067e-208	11q12.2											1
SLC22A18	1.66229e-134	1.02166	0.26	0.136	1.99524e-130	11p15.4											1
LAT2	0	1.01852	0.529	0.296	0	7q11.23							1
TPRA1	6.94768e-220	1.01785	0.398	0.216	8.3393e-216	3q21.3			1
ENTPD4	3.29217e-155	1.01574	0.294	0.155	3.95159e-151	8p21.3								1
DMXL2	0	1.01275	0.882	0.655	0	15q21.2															1
TMEM150B	0	1.01252	0.521	0.288	0	19q13.42																			1
SLC25A28	4.41152e-127	1.00716	0.25	0.131	5.29514e-123	10q24.2										1
PTAFR	0	1.00617	0.781	0.522	0	1p35.3	1
DESI1	9.40896e-198	1.00381	0.368	0.199	1.12936e-193	22q13.2																						1
OSGIN2	2.03805e-167	1.00294	0.33	0.18	2.44627e-163	8q21.3								1
ETHE1	9.74547e-177	1.0015	0.342	0.186	1.16975e-172	19q13.31																			1
PREX1	1.03561e-278	0.998853	0.482	0.27	1.24304e-274	20q13.13																				1
RHOU	5.11423e-127	0.996976	0.254	0.134	6.13861e-123	1q42.13	1
ZNFX1	0	0.99614	0.613	0.363	0	20q13.13																				1
GALNT2	0	0.989689	0.592	0.35	0	1q42.13	1
BCL2A1	0	0.987335	0.956	0.747	0	15q25.1															1
SUPT5H	0	0.985593	0.525	0.298	0	19q13.2																			1
AQP9	0	0.983753	0.922	0.617	0	15q21.3															1
IL18	2.11788e-191	0.981523	0.412	0.247	2.54209e-187	11q23.1											1
PGD	0	0.976203	0.984	0.87	0	1p36.22	1
STOM	0	0.97506	0.763	0.562	0	9q33.2									1
TAGLN2	1.08054e-225	0.974661	0.407	0.22	1.29698e-221	1q23.2	1
PIK3AP1	0	0.973034	0.93	0.756	0	10q24.1										1
C5orf15	1.18517e-140	0.955171	0.293	0.16	1.42256e-136	5q31.1					1
CCRL2	4.00017e-249	0.953696	0.521	0.327	4.8014e-245	3p21.31			1
RAB29	2.1688e-165	0.949344	0.349	0.197	2.60321e-161	1q32.1	1
NR3C1	0	0.944727	0.613	0.382	0	5q31.3					1
SBNO2	7.44512e-296	0.94418	0.535	0.314	8.93638e-292	19p13.3																			1
TSPAN3	0	0.943554	0.79	0.566	0	15q24.3															1
PFKFB3	5.3796e-266	0.939634	0.534	0.326	6.45713e-262	10p15.1										1
RUNX1	0	0.933718	0.637	0.398	0	21q22.12																					1
RHBDD2	1.39035e-237	0.931432	0.462	0.266	1.66883e-233	7q11.23							1
ABCA1	0	0.926439	0.612	0.359	0	9q31.1									1
PRPF3	4.29674e-142	0.925292	0.303	0.167	5.15738e-138	1q21.2	1
NUP98	1.12015e-196	0.923372	0.408	0.234	1.34452e-192	11p15.4											1
ITGAV	2.99844e-174	0.922617	0.362	0.204	3.59903e-170	2q32.1		1
NMI	4.78828e-191	0.921166	0.392	0.222	5.74738e-187	2q23.3		1
TPM4	0	0.920847	0.748	0.485	0	19p13.12-p13.11																			1
CDKN1A	0	0.919364	0.605	0.346	0	6p21.2						1
ABCC3	5.04816e-275	0.915255	0.518	0.302	6.0593e-271	17q21.33																	1
SVIL	1.68591e-173	0.91149	0.363	0.204	2.0236e-169	10p11.23										1
FCER1G	0	0.910425	0.997	0.989	0	1q23.3	1
PIM1	5.24607e-283	0.909948	0.59	0.381	6.29686e-279	6p21.2						1
PRKCD	0	0.909615	0.734	0.488	0	3p21.1			1
TREM1	0	0.907597	0.702	0.45	0	6p21.1						1
SLC11A2	0	0.905484	0.658	0.432	0	12q13.12												1
CHI3L1	0	0.904062	0.658	0.164	0	1q32.1	1
FLOT1	9.3122e-216	0.903497	0.482	0.297	1.11774e-211	6p21.33						1
GTPBP4	7.02277e-114	0.899519	0.271	0.154	8.42943e-110	10p15.3										1
ATOX1	0	0.899356	0.815	0.597	0	5q33.1					1
PNRC2	1.82716e-145	0.895042	0.329	0.188	2.19314e-141	1p36.11	1
ANO10	1.90281e-103	0.89458	0.256	0.148	2.28394e-99	3p22.1-p21.33			1
TRIM25	4.27433e-229	0.893959	0.485	0.294	5.13048e-225	17q22																	1
PSMB9	8.34118e-194	0.889087	0.418	0.245	1.00119e-189	6p21.32						1
PTPRE	0	0.888649	0.712	0.455	0	10q26.2										1
SMAP2	0	0.888322	0.68	0.453	0	1p34.2	1
PNRC1	0	0.888321	0.905	0.754	0	6q15						1
FBRS	4.95586e-179	0.879631	0.391	0.226	5.94852e-175	16p11.2																1
PHF11	4.14e-129	0.878466	0.304	0.174	4.96924e-125	13q14.2													1
RDX	1.82604e-137	0.876955	0.355	0.217	2.1918e-133	11q22.3											1
KDM1A	4.34068e-139	0.875842	0.328	0.19	5.21012e-135	1p36.12	1
RFFL	5.13775e-125	0.874388	0.298	0.171	6.16684e-121	17q12																	1
NFE2L2	0	0.873826	0.901	0.715	0	2q31.2		1
RASSF5	1.5789e-170	0.866833	0.397	0.236	1.89515e-166	1q32.1	1
PTGER4	0	0.86463	0.623	0.404	0	5p13.1					1
DENND11	3.04951e-120	0.85514	0.278	0.156	3.66033e-116	7q34							1
DIP2B	4.5187e-110	0.852276	0.281	0.164	5.42379e-106	12q13.12												1
APOL1	2.04749e-180	0.851688	0.408	0.24	2.4576e-176	22q12.3																						1
SHFL	4.02854e-99	0.850757	0.26	0.152	4.83546e-95	19p13.2																			1
SPOCD1	5.25368e-145	0.850176	0.264	0.131	6.306e-141	1p35.2	1
ARHGEF2	0	0.84808	0.724	0.492	0	1q22	1
MCL1	0	0.847387	0.906	0.716	0	1q21.2	1
DNAJA1	9.55117e-220	0.847316	0.501	0.313	1.14643e-215	9p21.1									1
ADAR	0	0.84697	0.827	0.61	0	1q21.3	1
UNC13D	3.45197e-268	0.846948	0.561	0.35	4.14339e-264	17q25.3																	1
NFE2L1	0	0.846622	0.661	0.449	0	17q21.32																	1
SLC31A2	0	0.844752	0.723	0.496	0	9q32									1
CMIP	1.91858e-285	0.843649	0.584	0.368	2.30287e-281	16q23.2-q23.3																1
TUBA1C	4.04663e-196	0.843182	0.437	0.259	4.85717e-192	12q13.12												1
TRAF3	8.1645e-109	0.841783	0.277	0.161	9.79985e-105	14q32.32														1
SQOR	0	0.840791	0.853	0.642	0	15q21.1															1
PTPRJ	1.75449e-216	0.838062	0.48	0.29	2.10592e-212	11p11.2											1
FMNL3	8.84208e-287	0.835007	0.599	0.384	1.06131e-282	12q13.12												1
RAB4B	4.97423e-109	0.829422	0.287	0.17	5.97057e-105	19q13.2																			1
NUS1	2.48612e-267	0.828837	0.589	0.387	2.98409e-263	6q22.1						1
UBE2Z	1.47632e-209	0.827072	0.474	0.288	1.77203e-205	17q21.32																	1
TICAM1	1.8177e-99	0.819771	0.266	0.156	2.18178e-95	19p13.3																			1
SDC2	2.88412e-153	0.81894	0.321	0.173	3.46181e-149	8q22.1								1
TDRD7	2.91284e-130	0.817467	0.331	0.195	3.49628e-126	9q22.33									1
LRP10	1.43252e-267	0.816896	0.592	0.388	1.71946e-263	14q11.2														1
MOB3A	2.76349e-226	0.816803	0.538	0.346	3.31702e-222	19p13.3																			1
CNP	4.45052e-227	0.816504	0.537	0.345	5.34196e-223	17q21.2																	1
BAK1	4.45764e-206	0.811713	0.482	0.297	5.35051e-202	6p21.31						1
CLDND1	2.02937e-101	0.80839	0.295	0.181	2.43586e-97	3q11.2			1
ATN1	7.34083e-244	0.80663	0.555	0.352	8.8112e-240	12p13.31												1
ADPGK	0	0.800874	0.648	0.43	0	15q24.1															1
DENND5A	5.43351e-216	0.797876	0.516	0.327	6.52184e-212	11p15.4											1
TERF2IP	9.55147e-178	0.797668	0.46	0.293	1.14646e-173	16q23.1																1
TNIP2	8.67302e-128	0.793294	0.352	0.216	1.04102e-123	4p16.3				1
MBD4	1.29814e-115	0.79295	0.323	0.198	1.55815e-111	3q21.3			1
TAPBP	0	0.792922	0.915	0.794	0	6p21.32						1
RALGDS	2.23936e-129	0.790333	0.366	0.229	2.68791e-125	9q34.13-q34.2									1
CSTA	2.50563e-214	0.790208	0.66	0.514	3.0075e-210	3q21.1			1
SLC9A3R1	2.03215e-123	0.789905	0.352	0.22	2.43919e-119	17q25.1																	1
MAP3K5	5.29803e-127	0.786982	0.378	0.242	6.35923e-123	6q23.3						1
DVL3	4.34505e-137	0.78531	0.365	0.222	5.21536e-133	3q27.1			1
CSF2RA	7.07496e-251	0.782964	0.67	0.479	8.49207e-247	Xp22.32 and Yp11.3																							1
TRIM21	5.92759e-90	0.782092	0.265	0.161	7.11488e-86	11p15.4											1
ATP2C1	1.7221e-275	0.782088	0.652	0.463	2.06704e-271	3q22.1			1
SP100	1.84994e-228	0.782054	0.556	0.364	2.22048e-224	2q37.1		1
IFNGR2	0	0.781038	0.837	0.64	0	21q22.11																					1
SQSTM1	0	0.780885	0.997	0.969	0	5q35.3					1
RAB21	3.75875e-203	0.780378	0.502	0.32	4.51163e-199	12q21.1												1
GPSM3	0	0.779212	0.71	0.501	0	6p21.32						1
PARP12	2.1302e-270	0.777356	0.632	0.427	2.55687e-266	7q34							1
ALAS1	4.58604e-210	0.775082	0.681	0.534	5.50462e-206	3p21.2			1
CXCL16	0	0.774904	0.982	0.936	0	17p13.2																	1
ANKRD12	1.78272e-102	0.772948	0.306	0.189	2.1398e-98	18p11.22																		1
IRS2	1.05496e-150	0.771768	0.444	0.293	1.26627e-146	13q34													1
CEBPB	0	0.770823	0.968	0.848	0	20q13.13																				1
SHISA5	2.19613e-197	0.770614	0.52	0.342	2.63602e-193	3p21.31			1
CYP1B1	3.4029e-211	0.769929	0.545	0.342	4.0845e-207	2p22.2		1
RAC2	0	0.761796	0.847	0.596	0	22q13.1																						1
H1FX	1.96797e-185	0.761722	0.557	0.388	2.36216e-181	3q21.3			1
UBE2L6	1.21613e-235	0.76136	0.591	0.4	1.45972e-231	11q12.1											1
MAPKAPK2	0	0.760424	0.683	0.472	0	1q32.1	1
SSH1	1.02619e-115	0.760184	0.345	0.216	1.23174e-111	12q24.11												1
CEP350	7.38972e-106	0.757554	0.392	0.27	8.86988e-102	1q25.2	1
MAP1S	4.10942e-154	0.757323	0.451	0.296	4.93254e-150	19p13.12																			1
FCGR2A	7.58501e-235	0.756724	0.598	0.399	9.10429e-231	1q23.3	1
ZFAND3	1.18699e-196	0.75517	0.507	0.325	1.42475e-192	6p21.2						1
VAV1	3.55149e-209	0.754699	0.542	0.356	4.26286e-205	19p13.3																			1
ATP6V1H	4.54839e-307	0.753406	0.682	0.471	5.45944e-303	8q11.23								1
SLC30A7	3.06922e-84	0.753403	0.272	0.171	3.68398e-80	1p21.2	1
CSF1	4.32623e-162	0.747655	0.533	0.347	5.19278e-158	1p13.3	1
SLC39A1	3.01533e-110	0.743439	0.345	0.22	3.6193e-106	1q21.3	1
NR1H3	9.5989e-124	0.743375	0.421	0.285	1.15216e-119	11p11.2											1
RHOC	3.44459e-158	0.742948	0.426	0.265	4.13455e-154	1p13.2	1
NCOA4	0	0.74128	0.928	0.805	0	10q11.22										1
SGMS1	4.8064e-129	0.738609	0.362	0.222	5.76912e-125	10q11.23										1
ARID5A	5.27755e-95	0.736314	0.314	0.201	6.33464e-91	2q11.2		1
OAZ2	2.27568e-220	0.734454	0.599	0.416	2.73149e-216	15q22.31															1
UBAP1	4.61859e-98	0.733797	0.31	0.195	5.54369e-94	9p13.3									1
RIT1	9.42424e-141	0.733682	0.417	0.268	1.13119e-136	1q22	1
LRRC25	1.93544e-234	0.731552	0.628	0.444	2.3231e-230	19p13.11																			1
CYLD	1.662e-95	0.731217	0.299	0.186	1.9949e-91	16q12.1																1
TSC22D2	5.82438e-95	0.730546	0.305	0.192	6.99101e-91	3q25.1			1
EDEM2	1.12374e-263	0.729911	0.659	0.463	1.34882e-259	20q11.22																				1
DYNLT1	7.2127e-147	0.729874	0.439	0.287	8.6574e-143	6q25.3						1
SNX8	3.72427e-155	0.726243	0.464	0.306	4.47024e-151	7p22.3							1
ZBTB7B	7.60878e-105	0.726229	0.322	0.201	9.13282e-101	1q21.3	1
GLIPR2	0	0.724778	0.914	0.76	0	9p13.3									1
SRF	6.5499e-86	0.721988	0.275	0.172	7.86185e-82	6p21.1						1
MFSD14A	1.67183e-92	0.721419	0.305	0.194	2.0067e-88	1p21.2	1
LFNG	6.96818e-99	0.720965	0.293	0.178	8.36391e-95	7p22.3							1
PNPLA2	4.3453e-204	0.715171	0.587	0.407	5.21566e-200	11p15.5											1
SH3BP5	5.43699e-308	0.710845	0.748	0.558	6.52602e-304	3p25.1			1
STK17B	5.56363e-86	0.710607	0.307	0.2	6.67802e-82	2q32.3		1
FKBP5	3.58248e-217	0.709745	0.606	0.422	4.30005e-213	6p21.31						1
BID	4.24715e-147	0.708862	0.45	0.296	5.09786e-143	22q11.21																						1
FOXN2	7.11114e-159	0.708844	0.495	0.337	8.5355e-155	2p16.3		1
MOV10	1.46919e-85	0.706832	0.29	0.185	1.76347e-81	1p13.2	1
DOCK5	7.5537e-83	0.706482	0.301	0.197	9.06671e-79	8p21.2								1
CPD	5.53077e-110	0.706113	0.389	0.262	6.63859e-106	17q11.2																	1
TNFRSF1B	4.86925e-184	0.703532	0.583	0.412	5.84456e-180	1p36.22	1
TM9SF4	1.39938e-117	0.702224	0.391	0.258	1.67967e-113	20q11.21																				1
IVNS1ABP	9.27944e-187	0.700384	0.575	0.403	1.11381e-182	1q25.3	1
NAB1	5.82979e-74	0.699114	0.267	0.172	6.9975e-70	2q32.2		1
TRIM22	6.91914e-229	0.697125	0.614	0.421	8.30504e-225	11p15.4											1
TFE3	9.54992e-110	0.696083	0.365	0.237	1.14628e-105	Xp11.23																							1
MARK2	9.45396e-122	0.693854	0.391	0.254	1.13476e-117	11q13.1											1
GRIPAP1	1.47644e-94	0.691149	0.324	0.21	1.77217e-90	Xp11.23																							1
SERPINB8	2.46861e-71	0.686921	0.258	0.166	2.96307e-67	18q22.1																		1
FNIP2	5.30279e-153	0.683528	0.483	0.321	6.36493e-149	4q32.1				1
FNDC3B	0	0.681839	0.799	0.606	0	3q26.31			1
ARF4	1.06487e-166	0.679206	0.525	0.359	1.27816e-162	3p14.3			1
FAH	3.18333e-83	0.678995	0.303	0.197	3.82095e-79	15q25.1															1
SLC22A15	5.62147e-74	0.676785	0.271	0.175	6.74745e-70	1p13.1	1
BAZ1A	2.05156e-89	0.672437	0.313	0.202	2.46248e-85	14q13.1-q13.2														1
MAPK13	2.4537e-127	0.671227	0.415	0.27	2.94517e-123	6p21.31						1
DUSP6	4.76618e-139	0.667847	0.393	0.241	5.72085e-135	12q21.33												1
CHMP4B	7.48972e-238	0.667841	0.667	0.481	8.98991e-234	20q11.22																				1
FERMT3	0	0.666327	0.894	0.749	0	11q13.1											1
CANT1	2.82564e-83	0.66468	0.309	0.203	3.39162e-79	17q25.3																	1
METRNL	9.14226e-176	0.664047	0.588	0.424	1.09735e-171	17q25.3																	1
OLR1	4.98889e-242	0.664033	0.79	0.664	5.98816e-238	12p13.2												1
PSD4	1.55577e-81	0.663381	0.294	0.19	1.86739e-77	2q14.1		1
VASP	0	0.663265	0.944	0.828	0	19q13.32																			1
CRTC2	5.28086e-83	0.662878	0.31	0.204	6.33862e-79	1q21.3	1
PPARD	4.0434e-102	0.661523	0.376	0.252	4.8533e-98	6p21.31						1
CCDC93	3.44323e-74	0.659434	0.279	0.182	4.1329e-70	2q14.1		1
PKD2	1.00039e-67	0.658309	0.255	0.165	1.20077e-63	4q22.1				1
SPINT1	7.62478e-121	0.658284	0.43	0.292	9.15203e-117	15q15.1															1
PPP1R15B	1.29912e-100	0.658047	0.378	0.253	1.55933e-96	1q32.1	1
AGPAT4	2.66174e-68	0.657047	0.295	0.202	3.19489e-64	6q26						1
RAB34	2.39461e-121	0.655715	0.413	0.274	2.87425e-117	17q11.2																	1
PSEN1	7.14726e-185	0.654818	0.589	0.417	8.57886e-181	14q24.2														1
COQ10B	1.35768e-69	0.653063	0.263	0.171	1.62962e-65	2q33.1		1
ZNF655	6.24543e-94	0.649003	0.353	0.235	7.49639e-90	7q22.1							1
LGALS3BP	0	0.64182	0.823	0.659	0	17q25																	1
P4HA1	5.25997e-121	0.639634	0.461	0.324	6.31354e-117	10q22.1										1
ARL2BP	2.86274e-94	0.637908	0.368	0.249	3.43614e-90	16q13																1
CLN5	1.08853e-78	0.635004	0.329	0.225	1.30656e-74	13q22.3													1
SH3BP1	4.99962e-160	0.629804	0.554	0.395	6.00104e-156	22q13.1																						1
RNF213	4.50023e-210	0.62911	0.653	0.478	5.40163e-206	17q25.3																	1
MED13	7.59863e-66	0.628676	0.273	0.182	9.12064e-62	17q23.2																	1
RESF1	1.27578e-57	0.628525	0.252	0.169	1.53132e-53	12p11.21												1
ANKLE2	1.7371e-94	0.62572	0.37	0.25	2.08504e-90	12q24.33												1
LEMD2	5.41458e-79	0.625372	0.334	0.228	6.49912e-75	6p21.31						1
BCL6	5.22332e-123	0.620352	0.459	0.316	6.26956e-119	3q27.3			1
MBOAT7	6.87211e-54	0.615892	0.263	0.184	8.24859e-50	19q13.42																			1
MLF2	8.54469e-190	0.613362	0.629	0.459	1.02562e-185	12p13.31												1
RAPGEF2	1.02838e-64	0.612522	0.283	0.192	1.23436e-60	4q32.1				1
OSCAR	9.61159e-214	0.611161	0.676	0.496	1.15368e-209	19q13.42																			1
PMP22	6.34153e-64	0.609792	0.29	0.199	7.61174e-60	17p12																	1
TXNRD1	1.12212e-237	0.607962	0.788	0.649	1.34688e-233	12q23.3												1
ETFB	2.70037e-78	0.60595	0.348	0.242	3.24125e-74	19q13.41																			1
DNM2	1.39136e-237	0.603307	0.737	0.57	1.67005e-233	19p13.2																			1
SLC35E3	6.31428e-79	0.602952	0.309	0.204	7.57903e-75	12q15												1
TOR1A	8.6759e-58	0.60108	0.273	0.189	1.04137e-53	9q34.11									1
XRN1	1.5512e-81	0.596705	0.341	0.231	1.86191e-77	3q23			1
CD58	7.55332e-97	0.596056	0.404	0.282	9.06625e-93	1p13.1	1
APH1B	8.8296e-70	0.58995	0.314	0.215	1.05982e-65	15q22.2															1
PSMD12	8.19739e-72	0.589938	0.322	0.222	9.83932e-68	17q24.2																	1
MAFK	4.85808e-51	0.589078	0.252	0.175	5.83115e-47	7p22.3							1
ARRDC4	7.84151e-97	0.587837	0.406	0.28	9.41217e-93	15q26.2															1
ABL1	1.07277e-55	0.587575	0.273	0.19	1.28765e-51	9q34.12									1
DLD	1.72581e-131	0.587283	0.519	0.374	2.07149e-127	7q31.1							1
CASP4	1.22997e-136	0.586452	0.525	0.373	1.47634e-132	11q22.3											1
RAB8B	1.86778e-77	0.583883	0.366	0.26	2.24189e-73	15q22.2															1
SKIL	2.0266e-105	0.581747	0.422	0.289	2.43252e-101	3q26.2			1
DNTTIP2	1.07953e-61	0.579581	0.285	0.195	1.29576e-57	1p22.1	1
AGFG1	1.57736e-145	0.578381	0.575	0.425	1.8933e-141	2q36.3		1
LILRB2	2.39066e-108	0.577836	0.448	0.313	2.86952e-104	19q13.4																			1
MILR1	1.53461e-63	0.57773	0.295	0.202	1.84199e-59	17q23.3																	1
BTG1	2.82533e-152	0.577585	0.633	0.479	3.39124e-148	12q21.33												1
MDM4	9.68935e-107	0.577485	0.424	0.29	1.16301e-102	1q32.1	1
SERPINA1	0	0.575091	0.98	0.892	0	14q32.13														1
SEPTIN10	4.33659e-55	0.574672	0.268	0.185	5.20521e-51	2q13		1
MLKL	1.67049e-61	0.573709	0.292	0.202	2.00508e-57	16q23.1																1
DOT1L	7.72035e-60	0.573606	0.254	0.168	9.26674e-56	19p13.3																			1
ITPR2	3.60736e-114	0.573249	0.47	0.332	4.32991e-110	12p11.23												1
ARHGAP31	4.31351e-117	0.567031	0.488	0.347	5.1775e-113	3q13.32-q13.33			1
AMBRA1	7.12433e-57	0.566263	0.295	0.208	8.55134e-53	11p11.2											1
SLC4A2	1.42092e-65	0.566046	0.308	0.213	1.70553e-61	7q36.1							1
RRAS	9.31722e-58	0.564019	0.275	0.189	1.11835e-53	19q13.33																			1
PER1	1.61649e-58	0.563878	0.303	0.215	1.94027e-54	17p13.1																	1
ATP6V0A2	4.29516e-49	0.562712	0.256	0.179	5.15548e-45	12q24.31												1
NPLOC4	3.26618e-128	0.562043	0.543	0.399	3.9204e-124	17q25.3																	1
ELF4	1.47719e-53	0.561122	0.259	0.178	1.77307e-49	Xq26.1																							1
GSAP	9.06533e-133	0.560449	0.553	0.404	1.08811e-128	7q11.23							1
ETV6	4.79827e-102	0.560338	0.448	0.317	5.75937e-98	12p13.2												1
IER5	9.60832e-154	0.55923	0.59	0.425	1.15329e-149	1q25.3	1
SCO2	9.53727e-65	0.559125	0.333	0.238	1.14476e-60	22q13.33																						1
MTHFD2	1.93455e-102	0.559112	0.499	0.373	2.32203e-98	2p13.1		1
TMEM87B	7.27757e-57	0.558135	0.271	0.186	8.73527e-53	2q13		1
AZI2	5.6979e-80	0.557653	0.375	0.263	6.83919e-76	3p24.1			1
SLC7A7	2.17788e-263	0.553876	0.847	0.718	2.61411e-259	14q11.2														1
WBP2	3.1029e-111	0.553271	0.493	0.357	3.72441e-107	17q25.1																	1
NPTN	6.26382e-217	0.550232	0.759	0.606	7.51846e-213	15q24.1															1
MYO1C	2.84827e-55	0.546448	0.276	0.192	3.41878e-51	17p13.3																	1
PSMB8	9.13146e-133	0.545862	0.58	0.437	1.09605e-128	6p21.32						1
NAPA	6.27402e-162	0.543364	0.654	0.501	7.53071e-158	19q13.33																			1
UBA2	6.45642e-61	0.54301	0.306	0.214	7.74963e-57	19q13.11																			1
SPPL2A	2.94511e-179	0.538883	0.703	0.554	3.53502e-175	15q21.2															1
ARSB	5.75452e-104	0.538157	0.511	0.382	6.90715e-100	5q14.1					1
AGAP3	5.30375e-90	0.536954	0.444	0.324	6.36609e-86	7q36.1							1
SELENOS	3.48465e-83	0.534711	0.421	0.306	4.18263e-79	15q26.3															1
LCP2	2.70417e-142	0.534418	0.644	0.51	3.24582e-138	5q35.1					1
WSB1	6.45239e-132	0.534292	0.6	0.457	7.74481e-128	17q11.1																	1
CLEC4A	9.00503e-40	0.533947	0.275	0.206	1.08087e-35	12p13.31												1
FOXO3	1.06518e-53	0.533848	0.308	0.223	1.27853e-49	6q21						1
CHPF2	2.95094e-61	0.527448	0.326	0.232	3.54202e-57	7q36.1							1
OTUD1	3.30274e-46	0.527056	0.268	0.192	3.96428e-42	10p12.2										1
MYL12A	1.47699e-50	0.527055	0.282	0.201	1.77283e-46	18p11.31																		1
MECP2	1.64711e-48	0.522973	0.264	0.186	1.97702e-44	Xq28																							1
GTF2B	7.25041e-43	0.520312	0.25	0.178	8.70266e-39	1p22.2	1
SHKBP1	1.73691e-100	0.520115	0.499	0.369	2.08481e-96	19q13.2																			1
TBC1D10B	7.11374e-48	0.517451	0.277	0.199	8.53862e-44	16p11.2																1
KDM2A	8.69568e-119	0.51718	0.558	0.417	1.04374e-114	11q13.2											1
CYBB	0	0.516817	0.993	0.972	0	Xp21.1-p11.4																							1
RTCB	1.00987e-70	0.51037	0.404	0.3	1.21215e-66	22q12.3																						1
BAZ2A	1.92013e-45	0.509723	0.271	0.195	2.30473e-41	12q13.3												1
CACUL1	2.26406e-84	0.508898	0.459	0.342	2.71755e-80	10q26.11										1
TNFSF13	1.123e-224	0.506058	0.867	0.814	1.34794e-220	17p13.1																	1
SECISBP2L	9.34564e-48	0.505813	0.274	0.195	1.12176e-43	15q21.1															1
TGIF1	3.9387e-84	0.503728	0.465	0.347	4.72763e-80	18p11.31																		1
SPTLC2	3.95019e-52	0.503323	0.305	0.221	4.74142e-48	14q24.3														1
PITPNA	1.25819e-96	0.501555	0.515	0.392	1.5102e-92	17p13.3																	1
ACO1	2.40816e-116	0.498284	0.572	0.435	2.89052e-112	9p21.1									1
KMO	2.14664e-89	0.497994	0.447	0.323	2.57661e-85	1q43	1
ADGRE2	1.08527e-54	0.496664	0.33	0.241	1.30265e-50	19p13.12																			1
MAP2K1	1.1573e-130	0.496	0.637	0.497	1.38911e-126	15q22.31															1
BCAR1	4.10684e-50	0.495512	0.295	0.213	4.92944e-46	16q23.1																1
FBXW5	2.05007e-77	0.493645	0.432	0.318	2.46069e-73	9q34.3									1
DNAJC7	1.45203e-68	0.492931	0.41	0.306	1.74288e-64	17q21.2																	1
ARHGAP45	8.37096e-62	0.492239	0.351	0.253	1.00477e-57	19p13.3																			1
PRKAA1	2.30205e-55	0.491374	0.346	0.256	2.76315e-51	5p13.1					1
PCK2	6.44197e-94	0.491001	0.523	0.4	7.73229e-90	14q11.2-q12														1
EHBP1L1	2.49807e-163	0.490936	0.721	0.579	2.99844e-159	11q13.1											1
BCL7B	1.08435e-62	0.488029	0.386	0.288	1.30154e-58	7q11.23							1
MADD	7.45692e-43	0.486751	0.283	0.209	8.95054e-39	11p11.2											1
GBA	4.67179e-138	0.485632	0.692	0.555	5.60755e-134	1q22	1
ELL2	2.95743e-73	0.485385	0.38	0.269	3.5498e-69	5q15					1
SMCR8	1.24963e-55	0.484912	0.334	0.244	1.49993e-51	17p11.2																	1
XPNPEP1	1.5302e-42	0.483671	0.253	0.18	1.8367e-38	10q25.1										1
HNMT	8.00616e-59	0.483143	0.363	0.269	9.60979e-55	2q22.1		1
CSRP1	9.58749e-229	0.483012	0.834	0.703	1.15079e-224	1q32.1	1
ARHGEF11	9.97719e-57	0.481986	0.342	0.25	1.19756e-52	1q23.1	1
ZDHHC3	4.39019e-78	0.481723	0.457	0.344	5.26955e-74	3p21.31			1
PIP5K1C	4.79999e-80	0.48156	0.442	0.326	5.76143e-76	19p13.3																			1
CELF1	4.57233e-91	0.479995	0.539	0.421	5.48817e-87	11p11.2											1
NUB1	1.18821e-37	0.476653	0.305	0.233	1.42621e-33	7q36.1							1
ATP2B1	2.5294e-46	0.476489	0.355	0.275	3.03604e-42	12q21.33												1
IER2	3.71394e-60	0.476425	0.376	0.28	4.45785e-56	19p13.13																			1
NRBP1	2.23098e-85	0.475748	0.492	0.371	2.67785e-81	2p23.3		1
PSMA4	2.00168e-62	0.470703	0.387	0.288	2.40261e-58	15q25.1															1
NRP1	4.15478e-133	0.469324	0.598	0.442	4.98698e-129	10p11.22										1
CSNK1A1	2.83199e-38	0.468573	0.27	0.201	3.39923e-34	5q32					1
PSMA2	3.32252e-46	0.467899	0.289	0.209	3.98802e-42	7p14.1							1
SETD5	1.81884e-41	0.465775	0.281	0.207	2.18316e-37	3p25.3			1
NOTCH1	6.04982e-78	0.464172	0.468	0.351	7.26159e-74	9q34.3									1
USP15	1.7662e-71	0.463852	0.438	0.329	2.11997e-67	12q14.1												1
SRI	1.6053e-98	0.463749	0.6	0.489	1.92684e-94	7q21.12							1
FAM168A	1.46434e-46	0.463554	0.321	0.24	1.75765e-42	11q13.4											1
MIDN	1.75629e-58	0.463384	0.369	0.273	2.10807e-54	19p13.3																			1
HGS	6.47058e-55	0.461694	0.391	0.301	7.76664e-51	17q25.3																	1
SLC27A3	8.12067e-37	0.461369	0.265	0.197	9.74725e-33	1q21.3	1
SP140L	9.68285e-40	0.459268	0.266	0.195	1.16223e-35	2q37.1		1
RAF1	2.31061e-54	0.458899	0.368	0.277	2.77342e-50	3p25.2			1
TRIM38	8.8376e-89	0.45814	0.534	0.414	1.06078e-84	6p22.2						1
ATP6V0B	7.81231e-234	0.457182	0.872	0.762	9.37712e-230	1p34.1	1
GMIP	3.88191e-90	0.456149	0.545	0.423	4.65945e-86	19p13.11																			1
UBE2E1	2.96994e-37	0.455519	0.284	0.215	3.56482e-33	3p24.2			1
PSMC1	5.59176e-32	0.450938	0.252	0.19	6.71179e-28	14q32.11														1
CIC	1.20174e-45	0.450558	0.325	0.245	1.44245e-41	19q13.2																			1
DOK3	4.23241e-72	0.449668	0.462	0.352	5.08016e-68	5q35.3					1
SNX12	8.43123e-64	0.448373	0.403	0.3	1.012e-59	Xq13.1																							1
LRCH3	6.64949e-37	0.447012	0.274	0.205	7.98138e-33	3q29			1
SRSF9	3.43944e-51	0.446125	0.375	0.287	4.12836e-47	12q24.31												1
IL10RB	4.37326e-76	0.444556	0.506	0.394	5.24922e-72	21q22.11																					1
NUP62	1.04585e-44	0.443741	0.327	0.247	1.25533e-40	19q13.33																			1
DCTN6	6.17872e-40	0.443513	0.282	0.209	7.41632e-36	8p12								1
KIF1B	1.98208e-35	0.442286	0.267	0.201	2.37909e-31	1p36.22	1
CMAS	2.39062e-39	0.44088	0.29	0.217	2.86946e-35	12p12.1												1
RFX5	4.6679e-44	0.439229	0.344	0.264	5.60289e-40	1q21.3	1
APOL6	3.22557e-103	0.437355	0.633	0.515	3.87165e-99	22q12.3																						1
CD53	0	0.437275	0.969	0.925	0	1p13.3	1
DNAJC5	1.14985e-105	0.435297	0.619	0.489	1.38016e-101	20q13.33																				1
SZRD1	4.33343e-70	0.434471	0.466	0.357	5.20141e-66	1p36.13	1
AP5M1	7.35211e-39	0.434441	0.302	0.23	8.82474e-35	14q22.3														1
IL17RA	9.28934e-121	0.43416	0.618	0.46	1.115e-116	22q11.1																						1
BTG2	4.28193e-85	0.433743	0.547	0.426	5.13961e-81	1q32.1	1
UBC	6.07301e-216	0.43222	0.889	0.798	7.28944e-212	12q24.3												1
VAC14	2.16618e-103	0.431756	0.593	0.46	2.60007e-99	16q22.1-q22.2																1
GALNS	5.89234e-53	0.43033	0.386	0.294	7.07257e-49	16q24.3																1
PFN1	0	0.429136	0.987	0.96	0	17p13.2																	1
PLPP3	2.11034e-125	0.428429	0.702	0.559	2.53304e-121	1p32.2	1
KIF5B	1.66127e-101	0.428022	0.624	0.5	1.99402e-97	10p11.22										1
KDM5C	5.06655e-40	0.42787	0.331	0.256	6.08138e-36	Xp11.22																							1
BCAT1	6.68744e-79	0.427596	0.473	0.353	8.02693e-75	12p12.1												1
CNOT9	1.5671e-44	0.424622	0.334	0.253	1.881e-40	2q35		1
ORAI1	1.6516e-42	0.423449	0.325	0.246	1.98241e-38	12q24.31												1
EMC7	5.96658e-84	0.419716	0.562	0.445	7.16168e-80	15q14															1
TMEM164	8.92452e-32	0.415538	0.256	0.194	1.07121e-27	Xq23																							1
ACOX1	2.45955e-59	0.415053	0.482	0.386	2.95219e-55	17q25.1																	1
ATP11A	1.06838e-46	0.412021	0.368	0.283	1.28238e-42	13q34													1
SNRPB2	1.08187e-30	0.410882	0.26	0.199	1.29856e-26	20p12.1																				1
STX12	2.0764e-78	0.410143	0.529	0.414	2.49231e-74	1p35.3	1
MAGED2	1.11454e-29	0.40961	0.275	0.214	1.33778e-25	Xp11.21																							1
DIAPH1	8.74722e-89	0.409014	0.621	0.505	1.04993e-84	5q31.3					1
WBP1L	3.98769e-40	0.408877	0.332	0.256	4.78642e-36	10q24.32										1
TMEM199	4.05597e-30	0.407795	0.281	0.219	4.86838e-26	17q11.2																	1
ABCF1	3.6935e-35	0.407112	0.303	0.234	4.43331e-31	6p21.33						1
CLIC1	4.87296e-82	0.40647	0.55	0.431	5.84901e-78	6p21.33						1
YPEL5	2.18816e-56	0.404771	0.482	0.385	2.62645e-52	2p23.1		1
TRPC4AP	2.36358e-70	0.40293	0.506	0.397	2.83701e-66	20q11.22																				1
GSTO1	1.82252e-134	0.40278	0.77	0.651	2.18757e-130	10q25.1										1
TNFRSF10B	2.04289e-34	0.402305	0.307	0.239	2.45208e-30	8p21.3								1
CUL1	4.11868e-36	0.401309	0.32	0.249	4.94365e-32	7q36.1							1
SLC20A1	5.57959e-36	0.400939	0.326	0.255	6.69719e-32	2q14.1		1
NBR1	2.17225e-75	0.400811	0.555	0.443	2.60735e-71	17q21.31																	1
IKBKG	1.12774e-37	0.400256	0.31	0.237	1.35363e-33	Xq28																							1
ARL11	5.62971e-30	0.400095	0.274	0.212	6.75734e-26	13q14.2													1
GAK	1.30151e-32	0.398687	0.311	0.244	1.5622e-28	4p16.3				1
SIGLEC9	1.59574e-55	0.398375	0.449	0.354	1.91536e-51	19q13.3-q13.4																			1
OGFRL1	5.90847e-33	0.397681	0.328	0.261	7.09193e-29	6q13						1
CD47	8.50744e-103	0.396555	0.696	0.585	1.02115e-98	3q13.12			1
OGFR	1.0476e-51	0.395761	0.407	0.315	1.25743e-47	20q13.33																				1
TMEM189	1.84822e-34	0.395033	0.323	0.253	2.21842e-30	20q13.13																				1
CREG1	1.48105e-184	0.395017	0.94	0.878	1.7777e-180	1q24.2	1
CCDC50	5.6576e-41	0.392806	0.377	0.298	6.79082e-37	3q28			1
SELPLG	3.39372e-58	0.392682	0.5	0.401	4.07348e-54	12q24.11												1
TSPAN4	8.47602e-54	0.391922	0.453	0.358	1.01738e-49	11p15.5											1
SELENOK	7.81847e-33	0.391892	0.293	0.226	9.38451e-29	3p21.1			1
HPS5	1.86078e-56	0.391427	0.461	0.365	2.23349e-52	11p15.1											1
SPEN	4.06037e-32	0.389578	0.285	0.22	4.87367e-28	1p36.21-p36.13	1
RAB35	1.86656e-43	0.388774	0.394	0.312	2.24043e-39	12q24.23												1
PEF1	3.231e-27	0.388167	0.25	0.193	3.87817e-23	1p35.2	1
PTGR1	8.46048e-32	0.387683	0.339	0.273	1.01551e-27	9q31.3									1
ATP13A3	1.37694e-70	0.385791	0.472	0.357	1.65274e-66	3q29			1
ATG13	2.76117e-32	0.380363	0.329	0.262	3.31424e-28	11p11.2											1
ARID4B	2.12286e-27	0.378885	0.261	0.203	2.54807e-23	1q42.3	1
STAG2	1.42615e-25	0.377213	0.256	0.2	1.7118e-21	Xq25																							1
GCA	2.52635e-57	0.377091	0.506	0.41	3.03238e-53	2q24.2		1
NT5C2	3.43616e-45	0.376921	0.409	0.325	4.12442e-41	10q24.32-q24.33										1
ELOA	1.57765e-24	0.375227	0.254	0.199	1.89365e-20	1p36.11	1
NCK1	5.20701e-51	0.374533	0.462	0.37	6.24997e-47	3q22.3			1
SCAF1	2.08475e-26	0.374355	0.265	0.208	2.50232e-22	19q13.3-q13.4																			1
TUBB4B	1.1448e-40	0.374199	0.326	0.248	1.37411e-36	9q34.3									1
SIPA1	9.28047e-41	0.373922	0.356	0.277	1.11394e-36	11q13.1											1
ATP13A1	4.01442e-32	0.373191	0.329	0.262	4.8185e-28	19p13.11																			1
NCF2	1.92075e-194	0.372971	0.958	0.924	2.30547e-190	1q25.3	1
RAB31	1.25446e-92	0.37179	0.717	0.613	1.50573e-88	18p11.22																		1
CYBA	0	0.370739	0.999	0.997	0	16q24.2																1
CTNNBL1	6.54497e-25	0.370404	0.253	0.198	7.85593e-21	20q11.23																				1
TMEM50A	8.06393e-122	0.368594	0.784	0.676	9.67914e-118	1p36.11	1
HUS1	8.79115e-31	0.368321	0.314	0.248	1.0552e-26	7p12.3							1
USP32	5.9658e-38	0.365177	0.415	0.34	7.16075e-34	17q23.3																	1
IFNAR1	3.62494e-34	0.362899	0.349	0.278	4.35101e-30	21q22.11																					1
TAX1BP3	6.46659e-48	0.362791	0.461	0.371	7.76185e-44	17p13.2																	1
AKIRIN2	2.63211e-54	0.36218	0.486	0.39	3.15933e-50	6q15						1
ETF1	2.02668e-24	0.362113	0.253	0.199	2.43262e-20	5q31.2					1
CEP170	2.20222e-50	0.361839	0.457	0.364	2.64333e-46	1q43	1
DNTTIP1	1.49046e-26	0.361834	0.279	0.221	1.789e-22	20q13.12																				1
TOP1	1.65759e-36	0.360691	0.363	0.288	1.9896e-32	20q12																				1
DUSP10	2.51527e-43	0.359029	0.423	0.34	3.01908e-39	1q41	1
LILRB1	1.86177e-33	0.358836	0.327	0.258	2.23468e-29	19q13.42																			1
PDCD6IP	3.58129e-91	0.358688	0.729	0.639	4.29862e-87	3p22.3			1
CCNK	9.57823e-29	0.358083	0.303	0.241	1.14968e-24	14q32.2														1
DDIT3	3.12452e-32	0.357016	0.339	0.27	3.75036e-28	12q13.3												1
CLIC4	2.2408e-95	0.356796	0.717	0.598	2.68963e-91	1p36.11	1
XPO6	2.88096e-31	0.356764	0.317	0.25	3.45801e-27	16p12.1																1
UBE2Q1	1.62752e-41	0.356736	0.421	0.34	1.95351e-37	1q21.3	1
SUN2	2.32184e-79	0.356441	0.643	0.534	2.78691e-75	22q13.1																						1
ARFGAP3	2.46593e-34	0.353951	0.364	0.292	2.95985e-30	22q13.2																						1
FBXL5	1.61431e-45	0.351987	0.424	0.338	1.93765e-41	4p15.32				1
AP2A1	2.29858e-45	0.349977	0.418	0.33	2.75899e-41	19q13.33																			1
PTPN6	1.1284e-122	0.34982	0.832	0.736	1.35442e-118	12p13.31												1
MDM2	1.41911e-74	0.349678	0.461	0.34	1.70335e-70	12q15												1
EML4	5.8529e-77	0.348094	0.656	0.549	7.02524e-73	2p21		1
STAT6	1.12893e-73	0.346137	0.63	0.526	1.35505e-69	12q13.3												1
PSMC3	2.69392e-29	0.345378	0.304	0.239	3.23352e-25	11p11.2											1
PRRC2C	3.16449e-37	0.343687	0.382	0.305	3.79834e-33	1q24.3	1
AKIRIN1	5.46096e-29	0.343671	0.325	0.261	6.55479e-25	1p34.3	1
GRK6	9.77358e-33	0.343364	0.331	0.26	1.17312e-28	5q35.3					1
PSPC1	2.15971e-24	0.343317	0.277	0.221	2.5923e-20	13q12.11													1
P2RX4	3.41816e-82	0.343235	0.684	0.571	4.10282e-78	12q24.31												1
SRSF5	3.33787e-48	0.339931	0.464	0.373	4.00645e-44	14q24														1
ZFYVE16	1.45648e-41	0.339838	0.429	0.346	1.74822e-37	5q14.1					1
PI4KB	1.0505e-30	0.339187	0.352	0.285	1.26091e-26	1q21.3	1
MACC1	4.2952e-26	0.337888	0.277	0.218	5.15552e-22	7p21.1							1
NACC1	7.44275e-47	0.337721	0.455	0.364	8.93354e-43	19p13.13																			1
PSMB2	3.98085e-29	0.337672	0.32	0.255	4.77822e-25	1p34.3	1
GPR107	9.22795e-41	0.337274	0.398	0.315	1.10763e-36	9q34.11									1
CTNNB1	7.6337e-46	0.336963	0.51	0.427	9.16274e-42	3p22.1			1
GSDMD	1.78433e-33	0.336634	0.353	0.281	2.14173e-29	8q24.3								1
ARL8A	6.36894e-69	0.33622	0.622	0.515	7.64464e-65	1q32.1	1
LRCH4	1.52567e-33	0.333342	0.36	0.287	1.83126e-29	7q22.1							1
UBA3	2.45055e-26	0.333112	0.3	0.239	2.94139e-22	3p14.1			1
TNS3	1.1839e-80	0.333103	0.78	0.714	1.42104e-76	7p12.3							1
DEDD2	5.61652e-33	0.332865	0.353	0.281	6.74151e-29	19q13.2																			1
TFEC	3.62919e-58	0.332775	0.566	0.468	4.35611e-54	7q31.2							1
SS18	3.36997e-22	0.332484	0.254	0.202	4.04498e-18	18q11.2																		1
DLGAP4	2.15462e-29	0.331143	0.322	0.256	2.58619e-25	20q11.23																				1
MED25	2.85588e-23	0.327979	0.301	0.245	3.42791e-19	19q13.33																			1
MPDU1	2.72751e-31	0.327445	0.353	0.283	3.27383e-27	17p13.1																	1
BRD2	3.07515e-68	0.326442	0.65	0.548	3.6911e-64	6p21.32						1
RBM17	4.70317e-21	0.324833	0.277	0.225	5.64522e-17	10p15.1										1
FPGS	4.75029e-22	0.322898	0.289	0.235	5.70177e-18	9q34.11									1
GSK3A	9.42161e-31	0.321156	0.38	0.312	1.13088e-26	19q13.2																			1
BCL10	7.17808e-26	0.319684	0.304	0.244	8.61585e-22	1p22.3	1
STAT3	4.17095e-74	0.318891	0.687	0.587	5.0064e-70	17q21.2																	1
TSC22D4	5.67054e-42	0.318549	0.487	0.404	6.80635e-38	7q22.1							1
OS9	3.23275e-109	0.317295	0.84	0.756	3.88027e-105	12q13.3-q14.1												1
PTPN1	8.47508e-44	0.316527	0.497	0.409	1.01726e-39	20q13.13																				1
ZNF24	2.44245e-22	0.315902	0.305	0.251	2.93168e-18	18q12.2																		1
UBP1	1.51261e-23	0.315121	0.314	0.257	1.81559e-19	3p22.3			1
DPYD	8.49125e-64	0.314591	0.663	0.568	1.01921e-59	1p21.3	1
MCFD2	1.32904e-26	0.313937	0.33	0.267	1.59525e-22	2p21		1
PPP1R11	7.7863e-31	0.313801	0.392	0.323	9.34589e-27	6p22.1						1
RAD23B	8.04201e-28	0.312737	0.347	0.283	9.65283e-24	9q31.2									1
CREBBP	4.13103e-23	0.312726	0.32	0.264	4.95847e-19	16p13.3																1
ARF1	1.26641e-74	0.312161	0.706	0.603	1.52007e-70	1q42.13	1
MON1B	5.85068e-23	0.311947	0.313	0.257	7.02257e-19	16q23.1																1
LRRC41	3.37519e-23	0.311255	0.296	0.24	4.05124e-19	1p34.1-p33	1
PSMD6	1.57379e-19	0.309222	0.267	0.218	1.88902e-15	3p14.1			1
LEPROT	8.44288e-34	0.309101	0.408	0.334	1.0134e-29	1p31.3	1
MED15	9.37826e-27	0.307825	0.382	0.319	1.12567e-22	22q11.21																						1
SPART	1.95261e-36	0.30711	0.451	0.373	2.34372e-32	13q13.3													1
ATP6AP1	1.94026e-164	0.307077	0.966	0.926	2.32889e-160	Xq28																							1
STXBP2	1.32748e-116	0.307041	0.87	0.804	1.59337e-112	19p13.2																			1
TALDO1	1.29574e-84	0.306805	0.788	0.697	1.55527e-80	11p15.5											1
UBE2B	5.41838e-24	0.306247	0.344	0.286	6.50368e-20	5q31.1					1
KEAP1	3.27958e-30	0.303624	0.377	0.308	3.93648e-26	19p13.2																			1
JAK1	2.01715e-31	0.300005	0.429	0.358	2.42118e-27	1p31.3	1
GBGT1	1.26318e-18	0.299249	0.254	0.206	1.51619e-14	9q34.2									1
RETREG3	3.22906e-29	0.299178	0.378	0.31	3.87584e-25	17q21.2																	1
TMEM63A	2.64335e-53	0.298169	0.595	0.504	3.17281e-49	1q42.12	1
DAZAP2	5.17638e-80	0.295766	0.743	0.638	6.2132e-76	12q13.13												1
RHOG	3.66091e-76	0.294627	0.748	0.645	4.39419e-72	11p15.4											1
SHC1	1.82068e-20	0.294219	0.295	0.243	2.18536e-16	1q21.3	1
APOL2	1.25786e-25	0.293711	0.419	0.357	1.50981e-21	22q12.3																						1
G6PD	1.06812e-61	0.292171	0.712	0.632	1.28207e-57	Xq28																							1
PHLDA1	5.10003e-38	0.290973	0.332	0.252	6.12156e-34	12q21.2												1
FUBP1	7.93006e-27	0.289838	0.358	0.293	9.51846e-23	1p31.1	1
GALNT6	7.36211e-17	0.289748	0.251	0.206	8.83674e-13	12q13.13												1
SLC9A1	1.75028e-26	0.289171	0.361	0.297	2.10086e-22	1p36.11	1
RAB5A	1.67639e-19	0.288511	0.31	0.259	2.01217e-15	3p24.3			1
PATL1	6.29322e-20	0.2857	0.316	0.264	7.55376e-16	11q12.1											1
USP34	8.82852e-29	0.283626	0.402	0.333	1.05969e-24	2p15		1
TMEM167B	2.31858e-25	0.282833	0.384	0.322	2.783e-21	1p13.3	1
DNAJC3	1.27867e-21	0.279721	0.384	0.328	1.53478e-17	13q32.1													1
TCIRG1	3.63015e-101	0.278583	0.869	0.777	4.35727e-97	11q13.2											1
C5AR1	1.23808e-112	0.277084	0.973	0.957	1.48607e-108	19q13.32																			1
LAPTM5	0	0.275701	0.999	1	0	1p35.2	1
TRIP12	3.05702e-51	0.274185	0.634	0.541	3.66934e-47	2q36.3		1
HNRNPH3	1.42869e-24	0.274013	0.376	0.314	1.71486e-20	10q21.3										1
NR1H2	3.18692e-35	0.27174	0.515	0.439	3.82527e-31	19q13.3																			1
ELMO2	7.50116e-20	0.271724	0.294	0.241	9.00364e-16	20q13.12																				1
SLC38A2	2.79591e-37	0.271342	0.462	0.378	3.35593e-33	12q13.11												1
STX3	6.22423e-15	0.268186	0.264	0.222	7.47094e-11	11q12.1											1
ARHGEF10L	5.26073e-30	0.26815	0.44	0.368	6.31445e-26	1p36.13	1
TAB2	4.67943e-20	0.268105	0.331	0.277	5.61672e-16	6q25.1						1
ACTR3	4.19483e-28	0.267171	0.425	0.357	5.03505e-24	2q14.1		1
LCP1	6.45606e-223	0.266563	0.992	0.985	7.74921e-219	13q14.13													1
ACTN1	1.02167e-64	0.265608	0.806	0.735	1.2263e-60	14q24.1														1
ANXA5	8.53903e-172	0.265007	0.997	0.99	1.02494e-167	4q27				1
SFT2D1	5.59912e-30	0.264606	0.495	0.427	6.72062e-26	6q27						1
TMEM115	1.79274e-16	0.264603	0.32	0.274	2.15182e-12	3p21.31			1
C9orf72	1.76053e-28	0.263855	0.406	0.336	2.11316e-24	9p21.2									1
SPR	7.80256e-15	0.263637	0.25	0.208	9.36541e-11	2p13.2		1
ERP44	8.94279e-42	0.263067	0.592	0.507	1.0734e-37	9q31.1									1
EXOC5	4.44832e-17	0.262429	0.308	0.26	5.33931e-13	14q22.3														1
DNAJB12	3.61892e-22	0.261618	0.386	0.328	4.34379e-18	10q22.1										1
ACOT9	2.51238e-22	0.261099	0.397	0.338	3.01561e-18	Xp22.11																							1
SYMPK	7.68711e-15	0.260145	0.276	0.233	9.22684e-11	19q13.32																			1
PYCR2	1.00907e-19	0.258266	0.349	0.295	1.21119e-15	1q42.12	1
TMEM106A	2.83439e-27	0.257209	0.383	0.314	3.40211e-23	17q21.31																	1
MAP3K8	8.48828e-35	0.256978	0.386	0.305	1.01885e-30	10p11.23										1
MVP	4.21955e-28	0.256897	0.418	0.348	5.06473e-24	16p11.2																1
WIPF2	6.92597e-15	0.256753	0.269	0.227	8.31324e-11	17q21.2																	1
CLIP1	5.47471e-27	0.256107	0.439	0.372	6.5713e-23	12q24.31												1
PSMB1	3.57727e-31	0.256086	0.523	0.454	4.2938e-27	6q27						1
ZC3HAV1	4.7812e-13	0.255263	0.268	0.229	5.73888e-09	7q34							1
ATP1A1	2.36855e-27	0.255004	0.444	0.377	2.84298e-23	1p13.1	1
SEC61A1	1.14038e-35	0.254205	0.527	0.446	1.3688e-31	3q21.3			1
ATP2A2	3.75948e-24	0.253278	0.392	0.329	4.5125e-20	12q24.11												1
MTMR3	1.48914e-16	0.252761	0.316	0.268	1.78741e-12	22q12.2																						1
PACSIN2	6.95292e-23	0.252488	0.419	0.358	8.34559e-19	22q13.2																						1
AFF4	3.72275e-24	0.251436	0.384	0.321	4.46842e-20	5q31.1					1
SNX9	5.69023e-20	0.250812	0.374	0.319	6.82999e-16	6q25.3						1
